# Supplementary material for: Comprehensive analysis of the functional impact of single nucleotide variants of human CHEK2
Source: PLoS Genet. 2024 Aug 15;20(8):e1011375. doi: 10.1371/journal.pgen.1011375 (PMC11349238; doi:10.1371/journal.pgen.1011375)
Supplement: S1 Table — (XLSX) [file pgen.1011375.s008.xlsx]

## Sheet: Legend
Sopplemental Table 1. All SNV Data
CDS Position	Coding sequence positions from 1 to 1629
Change	Nucleotide change (SNV)
Protein_Change	Protein change
Synonymous_nonSynonymous_stop	Variant type
Coverage_A, B	Count of high quality reads at that position for library replicates A and B
Coverage_S1-S4	Count of high quality reads at that position for screen (selected) replicates S1-S4
Variants per coverage_A, B	Variant frequency per nucleotide coverage for library replicates A and B
Variants per coverage_S1-S4	Variant frequency per nucleotide coverage for screen (selected) replicates S1-S4
Ave LibAandB x1000	Average variant frequency for library replicates A and B x 1000
Ave S1toS4 x1000	Average variant frequency for screen replicates S1-S4 x 1000
Ratio	Ave variant frequency screen/Ave. variant frequency library
Ave log2 ratio (RCS)	rad53 complementation score
ttest P-value	ttest significance of different between ave frequency in the library and the ave frequency in the screens

## Sheet: All_SNVs_Data
CDS Position	Change	Protein_Change	Synonymous_nonSynonymous_stop	Coverage_A	Coverage_B	Coverage_S1	Coverage_S2	Coverage_S3	Coverage_S4	Variants per coverage_A	Variants per coverage_B	Variants per coverage_S1	Variants per coverage_S2	Variants per coverage_S3	Variants per coverage_S4	Ave LibAandB x1000	Ave S1toS4 x1000	Ratio	Ave log2 ratio (RCS)	ttest P-value
1	A -> C	(p.Met1Leu)	non-synonymous	37324	71229	61700	31151	55732	54016	0	2.80785e-05	0	0	0	0	0.0140392	0	0	NA	0.5
1	A -> G	(p.Met1Val)	non-synonymous	37324	71229	61700	31151	55732	54016	0.000616225	0.000533491	0.000275527	9.63051e-05	0.000287088	0.000444313	0.574858	0.275808	0.479785	-1.05954	0.0220889
1	A -> T	(p.Met1Leu)	non-synonymous	37324	71229	61700	31151	55732	54016	0.00115207	0.000744079	6.48298e-05	0.000128407	3.5886e-05	7.40521e-05	0.948076	0.0757937	0.0799447	-3.64485	0.143518
2	T -> A	(p.Met1Lys)	non-synonymous	38518	73339	63663	32107	57496	55552	0.000752895	0.00089993	7.85386e-05	9.34376e-05	0.000191318	9.00058e-05	0.826413	0.113325	0.137129	-2.8664	0.0415721
2	T -> C	(p.Met1Thr)	non-synonymous	38518	73339	63663	32107	57496	55552	0.000882704	0.000940836	0.000235616	0.000155729	0.000156533	0.000216014	0.91177	0.190973	0.209453	-2.2553	0.00204681
2	T -> G	(p.Met1Arg)	non-synonymous	38518	73339	63663	32107	57496	55552	0	4.09059e-05	0	0	1.73925e-05	0	0.020453	0.00434813	0.212592	-2.23384	0.573213
3	G -> A	(p.Met1Ile)	non-synonymous	38744	73765	64031	32316	57809	55899	0.0012389	0.00113875	0.000203027	9.28333e-05	0.000121088	0.000196783	1.18883	0.153433	0.129063	-2.95386	0.00691059
3	G -> C	(p.Met1Ile)	non-synonymous	38744	73765	64031	32316	57809	55899	0.000258104	0.00047448	3.12349e-05	0	3.45967e-05	3.57788e-05	0.366292	0.0254026	0.0693506	-3.84995	0.193746
3	G -> T	(p.Met1Ile)	non-synonymous	38744	73765	64031	32316	57809	55899	0.000412967	0.000406697	7.80872e-05	0	0.000172983	3.57788e-05	0.409832	0.0717124	0.17498	-2.51474	0.00271905
4	T -> A	(p.Ser2Thr)	non-synonymous	39646	75493	65484	33135	59169	57123	0.000428795	0.000357649	0.000244334	0.000120718	0.000202809	0.00040264	0.393222	0.242625	0.617019	-0.696613	0.0947756
4	T -> C	(p.Ser2Pro)	non-synonymous	39646	75493	65484	33135	59169	57123	0.0010846	0.00117892	0.000412314	0.00072431	0.00106475	0.000822786	1.13176	0.756039	0.668022	-0.582033	0.0647852
4	T -> G	(p.Ser2Ala)	non-synonymous	39646	75493	65484	33135	59169	57123	7.56697e-05	2.64925e-05	4.58127e-05	0	8.45037e-05	5.25183e-05	0.0510811	0.0457087	0.894825	-0.160322	0.874352
5	C -> A	(p.Ser2Tyr)	non-synonymous	40299	76848	66594	33658	60187	58023	0.000942951	0.000845826	0.00123134	0.00157466	0.000947048	0.00134429	0.894388	1.27434	1.42481	0.510773	0.0574582
5	C -> G	(p.Ser2Cys)	non-synonymous	40299	76848	66594	33658	60187	58023	0.000173702	0.000104102	0.000135147	0.000505081	0.000132919	0.000292987	0.138902	0.266534	1.91887	0.940254	0.252941
5	C -> T	(p.Ser2Phe)	non-synonymous	40299	76848	66594	33658	60187	58023	0.000570734	0.000442432	0.000765835	0.000653634	0.000448602	0.00105131	0.506583	0.729844	1.44072	0.526791	0.189462
6	T -> A	(p.Ser2=)	synonymous	40330	76901	66626	33684	60216	58056	0.000595091	0.000702202	0.000900549	0.00106876	0.000498206	0.000447843	0.648646	0.728839	1.12363	0.168169	0.647393
6	T -> C	(p.Ser2=)	synonymous	40330	76901	66626	33684	60216	58056	0.000843045	0.00087125	0.00102062	0.000207814	0.00124552	0.00142965	0.857147	0.975902	1.13855	0.187192	0.689362
6	T -> G	(p.Ser2=)	synonymous	40330	76901	66626	33684	60216	58056	7.43863e-05	2.60075e-05	1.50092e-05	2.96877e-05	0	6.8899e-05	0.0501969	0.028399	0.565751	-0.82176	0.52987
7	C -> A	(p.Arg3=)	synonymous	40733	78104	67627	34047	60924	58799	0.000638303	0.000268872	0.000502758	0.000646166	0.000344692	0.000459191	0.453588	0.488202	1.07631	0.106096	0.883687
7	C -> G	(p.Arg3Gly)	non-synonymous	40733	78104	67627	34047	60924	58799	4.91002e-05	8.96241e-05	1.4787e-05	2.93712e-05	0	3.40142e-05	0.0693622	0.0195431	0.281754	-1.82749	0.212473
7	C -> T	(p.Arg3Trp)	non-synonymous	40733	78104	67627	34047	60924	58799	0.000711953	0.000678582	0.000606267	0.000969248	0.000508831	0.000680284	0.695268	0.691157	0.994088	-0.00855481	0.969825
8	G -> A	(p.Arg3Gln)	non-synonymous	40765	78154	67660	34065	60961	58824	0.00144732	0.00125393	0.000325155	0.000616469	0.000820197	0.00105399	1.35063	0.703953	0.521204	-0.940079	0.0241135
8	G -> C	(p.Arg3Pro)	non-synonymous	40765	78154	67660	34065	60961	58824	2.45308e-05	5.1181e-05	0.000532072	0.000322912	0.000114828	5.09996e-05	0.0378559	0.255203	6.74142	2.75305	0.139604
8	G -> T	(p.Arg3Leu)	non-synonymous	40765	78154	67660	34065	60961	58824	0.00130013	0.00101082	0.00125628	0.00111551	0.00160759	0.000509996	1.15548	1.12234	0.971323	-0.0419769	0.908527
9	G -> A	(p.Arg3=)	synonymous	41106	79080	68506	34389	61615	59426	0.00121637	0.000973698	0.000773655	0.000465265	0.000405745	0.000269242	1.09503	0.478477	0.436952	-1.19445	0.0399976
9	G -> C	(p.Arg3=)	synonymous	41106	79080	68506	34389	61615	59426	0.000267601	0.000151745	0.000102181	0.000988688	0.000113609	3.36553e-05	0.209673	0.309533	1.47627	0.561954	0.69586
9	G -> T	(p.Arg3=)	synonymous	41106	79080	68506	34389	61615	59426	0.00175157	0.00154274	0.00153271	0.00142487	0.000665422	0.0012789	1.64716	1.22548	0.743996	-0.426632	0.12816
10	G -> A	(p.Glu4Lys)	non-synonymous	41342	79602	68947	34602	61992	59784	0.00108848	0.00109294	0.000681683	0.000231201	0.000387147	0.000250903	1.09071	0.387733	0.355487	-1.49213	0.00658873
10	G -> C	(p.Glu4Gln)	non-synonymous	41342	79602	68947	34602	61992	59784	2.41885e-05	1.25625e-05	2.90078e-05	0	1.61311e-05	0	0.0183755	0.0112847	0.614118	-0.703411	0.485485
10	G -> T	(p.Gln4stop)	stop	41342	79602	68947	34602	61992	59784	0.000362827	0.000464812	0.000130535	5.78001e-05	0.000177442	0.000183996	0.41382	0.137443	0.332133	-1.59017	0.0574306
11	A -> C	(p.Glu4Ala)	non-synonymous	41706	80360	69580	34930	62526	60273	9.59095e-05	0.000149328	1.43719e-05	0	0	8.29559e-05	0.122619	0.024332	0.198436	-2.33326	0.0881847
11	A -> G	(p.Glu4Gly)	non-synonymous	41706	80360	69580	34930	62526	60273	0.000503525	0.00080886	0.000776085	0.000286287	0.00052778	0.000398188	0.656192	0.497085	0.75753	-0.400626	0.480368
11	A -> T	(p.Glu4Val)	non-synonymous	41706	80360	69580	34930	62526	60273	0.000743298	0.000833748	0.00137971	0.00186086	0.00147139	0.00180844	0.788523	1.6301	2.06728	1.04773	0.00369009
12	G -> A	(p.Glu4=)	synonymous	42734	82841	71710	35876	64250	61786	0.00138063	0.00154513	0.00114349	0.000529602	0.000700389	0.000695951	1.46288	0.767359	0.524553	-0.930839	0.0110893
12	G -> C	(p.Glu4Asp)	non-synonymous	42734	82841	71710	35876	64250	61786	0.000468011	0.000386282	0.00105982	0.000473854	0.000560311	0.000598841	0.427147	0.673208	1.57606	0.65632	0.158421
12	G -> T	(p.Glu4Asp)	non-synonymous	42734	82841	71710	35876	64250	61786	0.000210605	0.000325926	0.000627528	0.000278738	0.000202335	0.000275143	0.268265	0.345936	1.28953	0.366844	0.524671
13	T -> A	(p.Ser5Thr)	non-synonymous	42772	82935	71764	35923	64301	61846	0.000537735	0.000265268	0.000404102	0.000306211	0.000202174	0.00019403	0.401501	0.276629	0.688987	-0.537451	0.52067
13	T -> C	(p.Ser5Pro)	non-synonymous	42772	82935	71764	35923	64301	61846	0.000444216	0.000578767	0.00101722	0.000640258	0.000777593	0.00100249	0.511491	0.859391	1.68017	0.748605	0.0401616
13	T -> G	(p.Ser5Ala)	non-synonymous	42772	82935	71764	35923	64301	61846	2.33798e-05	3.61729e-05	1.39346e-05	0	0	1.61692e-05	0.0297763	0.00752594	0.252749	-1.98422	0.102537
14	C -> A	(p.Ser5stop)	stop	43355	84563	73102	36465	65460	62827	0.000645831	0.000886913	8.20771e-05	5.48471e-05	6.1106e-05	9.55003e-05	0.766372	0.0733826	0.0957533	-3.38453	0.107883
14	C -> G	(p.Ser5Trp)	non-synonymous	43355	84563	73102	36465	65460	62827	0	0.00010643	2.7359e-05	0	3.0553e-05	6.36669e-05	0.0532148	0.0303947	0.571171	-0.808005	0.742635
14	C -> T	(p.Ser5Leu)	non-synonymous	43355	84563	73102	36465	65460	62827	0.000691962	0.000378416	0.000725014	0.000822707	0.000947143	0.001337	0.535189	0.957967	1.78996	0.839928	0.148987
15	G -> A	(p.Ser5=)	synonymous	43714	85626	74099	36771	66206	63529	0.00153269	0.00144816	0.00101216	0.00111501	0.000936471	0.000692597	1.49042	0.939059	0.630062	-0.666435	0.00555586
15	G -> C	(p.Ser5=)	synonymous	43714	85626	74099	36771	66206	63529	0.000205884	0.00036204	4.04864e-05	0.000380735	4.53131e-05	9.44451e-05	0.283962	0.140245	0.493887	-1.01775	0.288601
15	G -> T	(p.Ser5=)	synonymous	43714	85626	74099	36771	66206	63529	0.00116667	0.0010394	0.00124158	0.00214843	0.00176721	0.000787042	1.10304	1.48607	1.34725	0.430015	0.291384
16	G -> A	(p.Asp6Asn)	non-synonymous	44377	87243	75398	37349	67289	64501	0.000923902	0.00114622	0.000835566	0.000669362	0.00081737	0.00111626	1.03506	0.85964	0.830519	-0.267914	0.32884
16	G -> C	(p.Asp6His)	non-synonymous	44377	87243	75398	37349	67289	64501	0.000473218	0.000469952	0.000119367	2.67745e-05	8.91676e-05	0.00017054	0.471585	0.101462	0.215151	-2.21658	0.00112301
16	G -> T	(p.Asp6Tyr)	non-synonymous	44377	87243	75398	37349	67289	64501	0.000856299	0.000676272	0.000596833	0.000401617	0.000371532	0.00051162	0.766286	0.4704	0.613871	-0.703993	0.124236
17	A -> C	(p.Asp6Ala)	non-synonymous	44712	88018	76015	37648	67855	64982	4.47307e-05	0.000136336	6.57765e-05	0	0	1.53889e-05	0.0905332	0.0202913	0.224131	-2.15758	0.348904
17	A -> G	(p.Asp6Gly)	non-synonymous	44712	88018	76015	37648	67855	64982	0.00134192	0.001352	0.00106558	0.00132809	0.00193059	0.00201594	1.34696	1.58505	1.17676	0.234823	0.378732
17	A -> T	(p.Asp6Val)	non-synonymous	44712	88018	76015	37648	67855	64982	0.000805153	0.000624872	0.000263106	0.000239057	0.00060423	0.000153889	0.715013	0.31507	0.44065	-1.1823	0.0521154
18	T -> A	(p.Asp6Glu)	non-synonymous	46208	91127	78475	38934	69963	67010	0.000735803	0.000691343	0.000152915	0.000179791	7.14663e-05	0.000134308	0.713573	0.13462	0.188657	-2.40617	0.000298917
18	T -> C	(p.Asp6=)	synonymous	46208	91127	78475	38934	69963	67010	0.000865651	0.000899843	0.000496974	0.000976011	0.000557438	0.000611849	0.882747	0.660568	0.748309	-0.418294	0.130182
18	T -> G	(p.Asp6Glu)	non-synonymous	46208	91127	78475	38934	69963	67010	0.000194771	0.000285316	0.00109589	0.000796219	0.000900476	0.00117893	0.240044	0.992879	4.13624	2.04832	0.00164466
19	G -> A	(p.Val7Ile)	non-synonymous	47201	93507	80358	39802	71598	68546	0.00124997	0.00102666	0.000908435	0.000678358	0.00143859	0.00115251	1.13832	1.04447	0.917559	-0.124128	0.660403
19	G -> C	(p.Val7Leu)	non-synonymous	47201	93507	80358	39802	71598	68546	0.000572022	0.000459859	0.000597327	0.00133159	0.00089388	0.000773203	0.51594	0.899	1.74245	0.801118	0.0891273
19	G -> T	(p.Val7Phe)	non-synonymous	47201	93507	80358	39802	71598	68546	0.00074151	0.000491942	0.000659549	0.000376865	0.000684377	0.000277186	0.616726	0.499494	0.809913	-0.304161	0.530651
20	T -> A	(p.Val7Asp)	non-synonymous	47348	93826	80630	39939	71833	68761	0.00101377	0.00120436	0.0010418	0.00130199	0.00126683	0.00164337	1.10906	1.3135	1.18433	0.244069	0.266535
20	T -> C	(p.Val7Ala)	non-synonymous	47348	93826	80630	39939	71833	68761	0.00168962	0.00133225	0.0026665	0.00255389	0.00233876	0.00295225	1.51094	2.62785	1.73922	0.798442	0.0330128
20	T -> G	(p.Val7Gly)	non-synonymous	47348	93826	80630	39939	71833	68761	0.000168962	0.000287767	0.000235644	0.000375573	0.00126683	0.0007417	0.228364	0.654936	2.86794	1.52002	0.160497
21	T -> A	(p.Val7=)	synonymous	47370	93900	80728	39971	71887	68828	0.000823306	0.00104366	0.000123873	0.000425308	0.000319947	8.71738e-05	0.933485	0.239075	0.256111	-1.96516	0.0314746
21	T -> C	(p.Val7=)	synonymous	47370	93900	80728	39971	71887	68828	0.00175216	0.00226837	0.0013626	0.00150109	0.00164147	0.00228105	2.01027	1.69655	0.843943	-0.244783	0.427913
21	T -> G	(p.Val7=)	synonymous	47370	93900	80728	39971	71887	68828	6.33312e-05	0.000138445	4.95491e-05	2.50181e-05	0	1.4529e-05	0.100888	0.0222741	0.22078	-2.17932	0.265511
22	G -> A	(p.Glu8Lys)	non-synonymous	47594	94464	81188	40159	72233	69174	0.00102954	0.000709265	0.00097305	0.00194228	0.00067836	0.000578252	0.869403	1.04299	1.19966	0.262622	0.646192
22	G -> C	(p.Glu8Gln)	non-synonymous	47594	94464	81188	40159	72233	69174	8.40442e-05	5.29302e-05	1.23171e-05	2.4901e-05	4.15323e-05	1.44563e-05	0.0684872	0.0233017	0.340234	-1.5554	0.168533
22	G -> T	(p.Glu8stop)	stop	47594	94464	81188	40159	72233	69174	0.000735387	0.000486958	6.15855e-05	0.000174307	6.92204e-05	0.000202388	0.611172	0.126875	0.207593	-2.26817	0.136845
23	A -> C	(p.Glu8Ala)	non-synonymous	48190	95799	82225	40622	73066	69893	0.000373521	0.000302717	0	2.46172e-05	2.73725e-05	0	0.338119	0.0129974	0.0384404	-4.70123	0.0588569
23	A -> G	(p.Glu8Gly)	non-synonymous	48190	95799	82225	40622	73066	69893	0.00155634	0.00121087	0.000912131	0.00118163	0.00142337	0.000686764	1.3836	1.05097	0.759591	-0.396706	0.259658
23	A -> T	(p.Glu8Val)	non-synonymous	48190	95799	82225	40622	73066	69893	0.00109981	0.00179543	0.000449985	0.000886219	0.00102647	0.00117322	1.44762	0.883974	0.61064	-0.711607	0.322166
24	G -> A	(p.Glu8=)	synonymous	48915	97395	83597	41318	74296	70914	0.00149238	0.00158119	0.00148331	0.00130694	0.00149402	0.00142426	1.53679	1.42713	0.928646	-0.106799	0.177066
24	G -> C	(p.Glu8Asp)	non-synonymous	48915	97395	83597	41318	74296	70914	0.000265767	0.000431234	0.000765578	0.000266228	0.00041725	0.000634571	0.3485	0.520907	1.49471	0.579865	0.285229
24	G -> T	(p.Glu8Asp)	non-synonymous	48915	97395	83597	41318	74296	70914	0.00116529	0.00107808	0.000490448	0.000774481	0.000471089	0.00107172	1.12169	0.701935	0.625786	-0.67626	0.0549324
25	G -> A	(p.Ala9Thr)	non-synonymous	49864	99796	85766	42148	75914	72268	0.00134365	0.00170348	0.000897792	0.000664326	0.000882578	0.000774893	1.52356	0.804897	0.528299	-0.920575	0.131547
25	G -> C	(p.Ala9Pro)	non-synonymous	49864	99796	85766	42148	75914	72268	0.000160436	0.000430879	0.000501364	0.000877859	0.000632294	0.000816406	0.295658	0.706981	2.39121	1.25774	0.132513
25	G -> T	(p.Ala9Ser)	non-synonymous	49864	99796	85766	42148	75914	72268	0.000681855	0.000551124	0.000163235	0.000450792	0.000316147	0.000249073	0.616489	0.294812	0.478211	-1.06428	0.0414412
26	C -> A	(p.Ala9Asp)	non-synonymous	49957	100002	85909	42235	76063	72375	0.000920792	0.000909982	0.000442329	0.000213093	0.000105176	0.000497409	0.915387	0.314502	0.343573	-1.54131	0.00741578
26	C -> G	(p.Ala9Gly)	non-synonymous	49957	100002	85909	42235	76063	72375	8.00689e-05	3.99992e-05	2.32804e-05	0	1.3147e-05	5.52677e-05	0.060034	0.0229238	0.381847	-1.38894	0.269064
26	C -> T	(p.Ala9Val)	non-synonymous	49957	100002	85909	42235	76063	72375	0.00118102	0.00124998	0.00155979	0.000828697	0.000499586	0.0008981	1.2155	0.946543	0.77873	-0.360804	0.313959
27	T -> A	(p.Ala9=)	synonymous	49981	99991	85883	42244	76041	72312	0.000900342	0.00078007	0.000826706	0.00113626	0.00105206	0.00100951	0.840206	1.00614	1.19749	0.260009	0.151466
27	T -> C	(p.Ala9=)	synonymous	49981	99991	85883	42244	76041	72312	0.00180068	0.00121011	0.0014904	0.00082852	0.00109152	0.00183925	1.5054	1.31242	0.871812	-0.197912	0.649073
27	T -> G	(p.Ala9=)	synonymous	49981	99991	85883	42244	76041	72312	0.000140053	0.000200018	2.32875e-05	2.3672e-05	5.26032e-05	0	0.170036	0.0248907	0.146385	-2.77216	0.0976804
28	C -> A	(p.Gln10Lys)	non-synonymous	51705	103997	89327	43765	78705	74766	0.000309448	0.00044232	0.000548546	0.000456986	0.000520933	0.000789129	0.375884	0.578898	1.5401	0.623022	0.123798
28	C -> G	(p.Gln10Glu)	non-synonymous	51705	103997	89327	43765	78705	74766	5.80215e-05	0.000192313	0.000111948	0	0.000203291	2.67501e-05	0.125167	0.0854973	0.683064	-0.549908	0.673872
28	C -> T	(p.Gln10stop)	stop	51705	103997	89327	43765	78705	74766	0.00154724	0.00117311	0.000156728	0.000137096	5.08227e-05	0.000107001	1.36017	0.112912	0.0830126	-3.59053	0.0906326
29	A -> C	(p.Gln10Pro)	non-synonymous	51698	103991	89354	43752	78701	74763	5.80293e-05	6.73135e-05	5.59572e-05	0.000228561	0.000177888	0.000240761	0.0626714	0.175792	2.80498	1.48799	0.0741609
29	A -> G	(p.Gln10Arg)	non-synonymous	51698	103991	89354	43752	78701	74763	0.000657666	0.00078853	0.000514806	0.00041141	0.000775085	0.000949668	0.723098	0.662742	0.916532	-0.125743	0.686321
29	A -> T	(p.Gln10Leu)	non-synonymous	51698	103991	89354	43752	78701	74763	0.00104453	0.00125972	0.000671486	0.000799963	0.000444721	0.000521648	1.15213	0.609455	0.528983	-0.918707	0.0486807
30	G -> A	(p.Gln10=)	synonymous	52113	105227	90340	44228	79505	75534	0.0026289	0.00257538	0.00256808	0.00167315	0.00332055	0.00160193	2.60214	2.29092	0.880399	-0.183771	0.501075
30	G -> C	(p.Gln10His)	non-synonymous	52113	105227	90340	44228	79505	75534	0.00061405	0.00119741	7.74851e-05	0.000180881	0.000364757	0.000211825	0.905731	0.208737	0.230463	-2.1174	0.241187
30	G -> T	(p.Gln10His)	non-synonymous	52113	105227	90340	44228	79505	75534	0.00109378	0.000693738	0.000874474	0.000723524	0.000553424	0.000383933	0.893758	0.633839	0.709184	-0.495768	0.394043
31	C -> A	(p.Gln11Lys)	non-synonymous	52186	105451	90503	44313	79640	75653	0.000479056	0.000464671	0.000596665	0.000248234	7.5339e-05	0.000475857	0.471863	0.349024	0.739672	-0.435043	0.368869
31	C -> G	(p.Gln11Glu)	non-synonymous	52186	105451	90503	44313	79640	75653	0.00034492	0.000692265	0.00017679	2.25667e-05	0.000426921	0.000436202	0.518592	0.26562	0.512194	-0.965238	0.351793
31	C -> T	(p.Gln11stop)	stop	52186	105451	90503	44313	79640	75653	0.00147549	0.00146988	0.000187839	0.000112834	0.000200904	7.93095e-05	1.47268	0.145222	0.0986101	-3.34212	2.05195e-05
32	A -> C	(p.Gln11Pro)	non-synonymous	52269	105482	90468	44325	79660	75628	0.000516559	0.000625699	0.000154751	0.000406091	0.000163194	0.00136193	0.571129	0.521491	0.913089	-0.131173	0.874877
32	A -> G	(p.Gln11Arg)	non-synonymous	52269	105482	90468	44325	79660	75628	0.0012627	0.00111867	0.000873237	0.001489	0.000991715	0.00216851	1.19069	1.38062	1.15951	0.213518	0.571383
32	A -> T	(p.Gln11Leu)	non-synonymous	52269	105482	90468	44325	79660	75628	0.000727008	0.000805825	0.000906398	0.001489	0.00130555	0.00104459	0.766417	1.18638	1.54796	0.63037	0.0443203
33	G -> A	(p.Gln11=)	synonymous	55189	111818	95675	46862	84116	79347	0.00224682	0.00228049	0.00162007	0.00145107	0.00146227	0.0017518	2.26366	1.5713	0.694142	-0.526697	0.00166857
33	G -> C	(p.Gln11His)	non-synonymous	55189	111818	95675	46862	84116	79347	0.00081538	0.000626017	0.00145284	0.00117366	0.000368539	0.000403292	0.720699	0.849581	1.17883	0.237356	0.681784
33	G -> T	(p.Gln11His)	non-synonymous	55189	111818	95675	46862	84116	79347	0.00119589	0.00196748	0.000731644	0.000362767	0.00035665	0.000415895	1.58169	0.466739	0.295089	-1.76078	0.197057
34	T -> A	(p.Ser12Thr)	non-synonymous	56201	113531	97126	47712	85462	80526	0.000818491	0.00081916	0.00355209	0.00180248	0.00248063	0.00166406	0.818825	2.37482	2.90027	1.53619	0.036515
34	T -> C	(p.Ser12Pro)	non-synonymous	56201	113531	97126	47712	85462	80526	0.000782904	0.0015062	0.00121492	0.0018444	0.000748871	0.000670591	1.14455	1.11969	0.978283	-0.0316758	0.960675
34	T -> G	(p.Ser12Ala)	non-synonymous	56201	113531	97126	47712	85462	80526	7.11731e-05	0.000211396	8.23672e-05	6.28773e-05	5.85055e-05	6.20917e-05	0.141285	0.0664604	0.470401	-1.08804	0.478608
35	C -> A	(p.Ser12Tyr)	non-synonymous	57327	116022	99040	48653	87104	82098	0.00170949	0.00158591	0.000949111	0.00123322	0.00177948	0.000633389	1.6477	1.1488	0.697216	-0.520323	0.131226
35	C -> G	(p.Ser12Cys)	non-synonymous	57327	116022	99040	48653	87104	82098	0.000470982	0.000370619	0.0039479	0.00363801	0.0030079	0.00397086	0.420801	3.64117	8.65295	3.11319	0.000484429
35	C -> T	(p.Ser12Phe)	non-synonymous	57327	116022	99040	48653	87104	82098	0.000819858	0.000905001	0.000575525	0.00088381	0.00114805	0.00116933	0.862429	0.94418	1.09479	0.130656	0.607912
36	T -> A	(p.Ser12=)	synonymous	57373	116075	99073	48686	87128	82125	0.00170812	0.00190394	0.00159478	0.00137617	0.00143467	0.00300761	1.80603	1.85331	1.02618	0.0372797	0.912582
36	T -> C	(p.Ser12=)	synonymous	57373	116075	99073	48686	87128	82125	0.00134209	0.00158518	0.00189759	0.00117077	0.000987054	0.00105936	1.46364	1.27869	0.87364	-0.194889	0.488001
36	T -> G	(p.Ser12=)	synonymous	57373	116075	99073	48686	87128	82125	0.000313736	0.00121473	0.000928608	0.00178696	0.00118217	0.00170472	0.764234	1.40061	1.8327	0.873973	0.367367
37	C -> A	(p.His13Asn)	non-synonymous	60215	123558	105155	51124	91768	86383	0.000581251	0.000566536	0.000123627	0.000117362	0.000228838	0.000219951	0.573893	0.172444	0.300482	-1.73465	0.000573449
37	C -> G	(p.His13Asp)	non-synonymous	60215	123558	105155	51124	91768	86383	1.66072e-05	0.000105214	3.80391e-05	1.95603e-05	3.26911e-05	6.94581e-05	0.0609105	0.0399372	0.65567	-0.608958	0.718788
37	C -> T	(p.His13Tyr)	non-synonymous	60215	123558	105155	51124	91768	86383	0.000747322	0.000671749	0.000114117	0.000136922	0.000217941	0.000173645	0.709536	0.160656	0.226425	-2.1429	0.00983984
38	A -> C	(p.His13Pro)	non-synonymous	58261	120260	102327	49618	89185	83728	0.000102985	0.000157991	9.77259e-06	0.000161232	0.000302741	2.38869e-05	0.130488	0.124408	0.953408	-0.0688349	0.938608
38	A -> G	(p.His13Arg)	non-synonymous	58261	120260	102327	49618	89185	83728	0.00108134	0.00108099	0.0012118	0.000947237	0.00119975	0.0014571	1.08117	1.20397	1.11359	0.155215	0.323187
38	A -> T	(p.His13Leu)	non-synonymous	58261	120260	102327	49618	89185	83728	0.000841043	0.00128887	0.000605901	0.00112862	0.00093065	0.000883814	1.06496	0.887247	0.833128	-0.26339	0.569748
39	T -> A	(p.His13Gln)	non-synonymous	59573	123214	104932	50818	91398	85652	0.00124217	0.00131479	0.0015248	0.00102326	0.00194753	0.00171625	1.27848	1.55296	1.21469	0.280589	0.258126
39	T -> C	(p.His13=)	synonymous	59573	123214	104932	50818	91398	85652	0.000621087	0.000917104	0.00132467	0.000964225	0.000459529	0.000700509	0.769095	0.862233	1.1211	0.164915	0.716609
39	T -> G	(p.His13Gln)	non-synonymous	59573	123214	104932	50818	91398	85652	0.000117503	0.000624929	2.85899e-05	7.87123e-05	4.37646e-05	2.33503e-05	0.371216	0.0436043	0.117463	-3.08972	0.419106
40	G -> A	(p.Gly14Ser)	non-synonymous	58745	122001	103946	50229	90350	84741	0.000885182	0.000786879	0.000634945	0.000915806	0.000641948	0.00101486	0.83603	0.801889	0.959163	-0.0601527	0.768512
40	G -> C	(p.Gly14Arg)	non-synonymous	58745	122001	103946	50229	90350	84741	0.000408545	0.000327866	0.000182787	0.000218997	0.000376314	0.000259615	0.368206	0.259428	0.704574	-0.505177	0.155015
40	G -> T	(p.Gly14Cys)	non-synonymous	58745	122001	103946	50229	90350	84741	0.000357477	0.000647536	3.84815e-05	0.000278723	0.000132817	4.72027e-05	0.502506	0.124306	0.247372	-2.01524	0.198256
41	G -> A	(p.Gly14Asp)	non-synonymous	58202	121029	103198	49897	89514	83987	0.00293804	0.00304059	0.00112405	0.000961982	0.00107246	0.00127401	2.98932	1.10812	0.370695	-1.4317	4.60209e-05
41	G -> C	(p.Gly14Ala)	non-synonymous	58202	121029	103198	49897	89514	83987	0.00044672	0.000413124	9.69011e-05	0.000120248	0.000391	0.000285759	0.429922	0.223477	0.519808	-0.943949	0.0565958
41	G -> T	(p.Gly14Val)	non-synonymous	58202	121029	103198	49897	89514	83987	0.00108244	0.00106586	0.000290703	0.000661362	0.000290457	0.000452451	1.07415	0.423744	0.394492	-1.34193	0.00487418
42	C -> A	(p.Gly14=)	synonymous	58788	122516	104614	50422	90569	84917	0.000187113	0.000277515	4.77948e-05	5.94978e-05	8.83304e-05	7.06572e-05	0.232314	0.0665701	0.286552	-1.80313	0.15876
42	C -> G	(p.Gly14=)	synonymous	58788	122516	104614	50422	90569	84917	0.00062938	0.00055503	0.000143384	0.000237991	0.000187702	9.42096e-05	0.592205	0.165822	0.280008	-1.83646	0.00643818
42	C -> T	(p.Gly14=)	synonymous	58788	122516	104614	50422	90569	84917	0.00263659	0.00262823	0.00156767	0.00136845	0.0018991	0.00129538	2.63241	1.53265	0.582224	-0.780355	0.00384822
43	A -> C	(p.Ser15Arg)	non-synonymous	56808	118861	101561	48674	87599	81968	5.28095e-05	0.000269222	0.000147694	0.000164359	0.000114157	1.21999e-05	0.161016	0.109602	0.680694	-0.554922	0.718509
43	A -> G	(p.Ser15Gly)	non-synonymous	56808	118861	101561	48674	87599	81968	0.00181312	0.00168264	0.00247142	0.00234211	0.00392699	0.00301337	1.74788	2.93847	1.68116	0.749459	0.0434085
43	A -> T	(p.Ser15Cys)	non-synonymous	56808	118861	101561	48674	87599	81968	0.000985777	0.000908624	0.000876321	0.000883429	0.000696355	0.00143959	0.947201	0.973923	1.02821	0.0401372	0.881199
44	G -> A	(p.Ser15Asn)	non-synonymous	57340	119949	102304	49152	88225	82560	0.00244158	0.00234266	0.00127072	0.000874837	0.00130349	0.00171996	2.39212	1.29225	0.540212	-0.888402	0.00579826
44	G -> C	(p.Ser15Thr)	non-synonymous	57340	119949	102304	49152	88225	82560	0.000906871	0.000716971	0.000498514	0.000284831	0.000634741	0.00090843	0.811921	0.581629	0.716361	-0.481241	0.230235
44	G -> T	(p.Ser15Ile)	non-synonymous	57340	119949	102304	49152	88225	82560	0.000627834	0.000842025	0.000928605	0.000793457	0.000623406	0.000750969	0.734929	0.774109	1.05331	0.0749318	0.786165
45	C -> A	(p.Ser15Arg)	non-synonymous	57390	120268	102584	49271	88379	82670	0.00026137	0.000399109	0.000302191	0.00010148	0.000147094	8.4674e-05	0.330239	0.15886	0.481044	-1.05576	0.173861
45	C -> G	(p.Ser15Arg)	non-synonymous	57390	120268	102584	49271	88379	82670	0.00026137	0.000141351	1.94962e-05	2.02959e-05	5.65745e-05	7.25777e-05	0.20136	0.0422361	0.209754	-2.25323	0.216026
45	C -> T	(p.Ser15=)	synonymous	57390	120268	102584	49271	88379	82670	0.00181216	0.00200386	0.00124776	0.00146131	0.00125595	0.00156042	1.90801	1.38136	0.723979	-0.46598	0.0365217
46	A -> C	(p.Ser16Arg)	non-synonymous	47782	102152	86573	41692	74090	69437	0.000167427	0.000695043	0.000103959	0.000119927	4.04913e-05	1.44015e-05	0.431235	0.0696946	0.161616	-2.62935	0.399698
46	A -> G	(p.Ser16Gly)	non-synonymous	47782	102152	86573	41692	74090	69437	0.000502281	0.000753779	0.00072771	0.000983402	0.000661358	0.000950502	0.62803	0.830743	1.32278	0.403569	0.314507
46	A -> T	(p.Ser16Cys)	non-synonymous	47782	102152	86573	41692	74090	69437	0.00115106	0.00154671	0.000785464	0.00107934	0.00130922	0.00129614	1.34889	1.11754	0.828491	-0.271442	0.433368
47	G -> A	(p.Ser16Asn)	non-synonymous	49771	107372	90941	43457	77761	72502	0.00339555	0.00309205	0.00183636	0.0024622	0.00106737	0.00198615	3.2438	1.83802	0.566625	-0.819533	0.0128062
47	G -> C	(p.Ser16Thr)	non-synonymous	49771	107372	90941	43457	77761	72502	0.000321472	0.000316656	0.000208927	2.30113e-05	0.000372938	0.000234476	0.319064	0.209838	0.657667	-0.604571	0.226266
47	G -> T	(p.Ser16Ile)	non-synonymous	49771	107372	90941	43457	77761	72502	0.000743405	0.000987222	0.000505822	0.000575281	0.000475817	0.000537916	0.865313	0.523709	0.605225	-0.724457	0.209379
48	T -> A	(p.Ser16Arg)	non-synonymous	50194	107910	91477	43881	78274	72883	0.000677372	0.000898897	0.00145392	0.00173196	0.00185247	0.00101533	0.788135	1.51342	1.92025	0.941296	0.0285313
48	T -> C	(p.Ser16=)	synonymous	50194	107910	91477	43881	78274	72883	0.000577758	0.000871096	0.000994786	0.000227889	0.000434372	0.000809517	0.724427	0.616641	0.851211	-0.232411	0.664101
48	T -> G	(p.Ser16Arg)	non-synonymous	50194	107910	91477	43881	78274	72883	0.000318763	0.000194607	5.46585e-05	0.000136733	8.94294e-05	0.000233251	0.256685	0.128518	0.500684	-0.998028	0.232869
49	G -> A	(p.Ala17Thr)	non-synonymous	51513	110510	93909	45239	80395	74834	0.00172772	0.00174645	0.00132043	0.00172418	0.00135581	0.00110912	1.73708	1.37738	0.792928	-0.334738	0.0666157
49	G -> C	(p.Ala17Pro)	non-synonymous	51513	110510	93909	45239	80395	74834	0.000388252	0.000443399	0.000883834	0.000265258	0.000223895	0.000547879	0.415825	0.480217	1.15485	0.207708	0.704316
49	G -> T	(p.Ala17Ser)	non-synonymous	51513	110510	93909	45239	80395	74834	0.000427077	0.000714867	0.000521782	0.000552621	0.000572175	0.000601331	0.570972	0.561977	0.984246	-0.022909	0.960318
50	C -> A	(p.Ala17Asp)	non-synonymous	51777	111223	94336	45310	80672	75100	0.000560094	0.000800194	0.00118725	0.00136835	0.000694169	0.00123835	0.680144	1.12203	1.64969	0.722197	0.0886226
50	C -> G	(p.Ala17Gly)	non-synonymous	51777	111223	94336	45310	80672	75100	0.000154509	0.000332665	9.54037e-05	0.000242772	1.23959e-05	0.00011984	0.243587	0.117603	0.482797	-1.05051	0.36355
50	C -> T	(p.Ala17Val)	non-synonymous	51777	111223	94336	45310	80672	75100	0.00233694	0.0020859	0.00138865	0.00130214	0.00163626	0.00114514	2.21142	1.36805	0.618628	-0.692856	0.0229872
51	C -> A	(p.Ala17=)	synonymous	51243	110641	93740	44796	80060	74486	0.00132701	0.00154554	0.00107745	0.00125011	0.00113665	0.0011143	1.43627	1.14463	0.796942	-0.327453	0.199219
51	C -> G	(p.Ala17=)	synonymous	51243	110641	93740	44796	80060	74486	1.95149e-05	0.000108459	0	4.46468e-05	4.99625e-05	5.37014e-05	0.0639869	0.0370777	0.579458	-0.787225	0.652884
51	C -> T	(p.Ala17=)	synonymous	51243	110641	93740	44796	80060	74486	0.000702535	0.00103036	0.00120546	0.000647379	0.000874344	0.00107403	0.866447	0.950303	1.09678	0.133276	0.718104
52	T -> A	(p.Cys18Ser)	non-synonymous	46667	102291	86332	41010	73148	68035	0.00156427	0.00168148	0.000961405	0.0012436	0.00109367	0.000529139	1.62288	0.956954	0.589666	-0.762031	0.0181304
52	T -> C	(p.Cys18Arg)	non-synonymous	46667	102291	86332	41010	73148	68035	0.00184284	0.00244401	0.00162165	0.00187759	0.00179089	0.00189608	2.14343	1.79655	0.838169	-0.254687	0.449177
52	T -> G	(p.Cys18Gly)	non-synonymous	46667	102291	86332	41010	73148	68035	0.000257141	0.000322609	3.47496e-05	2.43843e-05	0.00015038	0.000161681	0.289875	0.0927989	0.320134	-1.64325	0.0228038
53	G -> A	(p.Cys18Tyr)	non-synonymous	48020	105382	89293	42348	75579	69976	0.000791337	0.000768632	0.000727941	0.000543119	0.000582172	0.000314394	0.779985	0.541906	0.694765	-0.525402	0.067755
53	G -> C	(p.Cys18Ser)	non-synonymous	48020	105382	89293	42348	75579	69976	0.00089546	0.000692718	0.000403167	0.000236139	0.000277855	0.000171487	0.794089	0.272162	0.342735	-1.54484	0.0735151
53	G -> T	(p.Cys18Phe)	non-synonymous	48020	105382	89293	42348	75579	69976	0.000687214	0.000910972	0.000783936	0.00108624	0.0012305	0.00122899	0.799093	1.08242	1.35456	0.437822	0.168175
54	T -> A	(p.Cys18stop)	stop	45894	101699	85952	40632	72494	66981	0.000740838	0.00123895	0.000116344	0.000172278	0.000124148	7.4648e-05	0.989894	0.121855	0.123099	-3.02211	0.17589
54	T -> C	(p.Cys18=)	synonymous	45894	101699	85952	40632	72494	66981	0.00130736	0.00169127	0.00115181	0.000787557	0.000772478	0.00106	1.49931	0.942961	0.628928	-0.669032	0.158906
54	T -> G	(p.Cys18Trp)	non-synonymous	45894	101699	85952	40632	72494	66981	6.5368e-05	0.000304821	0.000197785	9.84446e-05	9.65597e-05	0.00037324	0.185095	0.191507	1.03465	0.0491371	0.967572
55	T -> A	(p.Ser19Thr)	non-synonymous	47346	104883	88975	41954	74666	69330	0.00076036	0.000858099	0.00038213	0.000738905	0.000415182	0.000519256	0.809229	0.513868	0.635009	-0.655151	0.0350653
55	T -> C	(p.Ser19Pro)	non-synonymous	47346	104883	88975	41954	74666	69330	0.000528028	0.000591135	0.000359652	0.000429041	0.000776793	0.000706765	0.559581	0.568063	1.01516	0.0217021	0.941167
55	T -> G	(p.Ser19Ala)	non-synonymous	47346	104883	88975	41954	74666	69330	0.000147848	0.000266964	0.0002585	0.000357534	0.000160716	0.000259628	0.207406	0.259094	1.24921	0.321021	0.547203
56	C -> A	(p.Ser19stop)	stop	47494	105286	89325	42065	74887	69541	0.000315829	0.000465399	0.000145536	2.37727e-05	8.01207e-05	5.752e-05	0.390614	0.0767374	0.196453	-2.34774	0.118386
56	C -> G	(p.Ser19stop)	stop	47494	105286	89325	42065	74887	69541	0.000168442	8.54815e-05	3.35852e-05	4.75455e-05	2.67069e-05	2.876e-05	0.126962	0.0341494	0.268974	-1.89446	0.264088
56	C -> T	(p.Ser19Leu)	non-synonymous	47494	105286	89325	42065	74887	69541	0.000694825	0.000826321	0.00106353	0.000950909	0.00104157	0.00061834	0.760573	0.918588	1.20776	0.272331	0.266152
57	A -> C	(p.Ser19=)	synonymous	45646	101284	85873	40374	71746	66447	0.000109539	0.000236957	9.31608e-05	7.43052e-05	0.000195133	4.51488e-05	0.173248	0.101937	0.588387	-0.765162	0.448467
57	A -> G	(p.Ser19=)	synonymous	45646	101284	85873	40374	71746	66447	0.000942032	0.0011058	0.00104806	0.000767821	0.00101748	0.00036119	1.02392	0.798637	0.779982	-0.358486	0.276316
57	A -> T	(p.Ser19=)	synonymous	45646	101284	85873	40374	71746	66447	0.00124874	0.00094783	0.000931608	0.00061921	0.000975664	0.000827727	1.09829	0.838553	0.763511	-0.389279	0.295737
58	C -> A	(p.Gln20Lys)	non-synonymous	47335	105223	88534	41851	73928	68237	0.000380268	0.000541707	7.90657e-05	9.55772e-05	9.46867e-05	0.000131893	0.460987	0.100306	0.217589	-2.20032	0.134429
58	C -> G	(p.Gln20Glu)	non-synonymous	47335	105223	88534	41851	73928	68237	0.000253512	0.000285109	0.000169426	0.000215049	4.058e-05	0.000175858	0.26931	0.150228	0.557825	-0.842115	0.0471319
58	C -> T	(p.Gln20stop)	stop	47335	105223	88534	41851	73928	68237	0.00126756	0.00129249	5.64755e-05	0	0.000135267	0.000117238	1.28003	0.0772452	0.0603465	-4.05059	6.33371e-06
59	A -> C	(p.Gln20Pro)	non-synonymous	46730	104721	87958	41262	73223	67487	0.000256794	0.000391517	0.000170536	0.000387766	0.000150226	0.000488983	0.324155	0.299378	0.923562	-0.114719	0.82928
59	A -> G	(p.Gln20Arg)	non-synonymous	46730	104721	87958	41262	73223	67487	0.000684785	0.00124139	0.00134155	0.000654355	0.000874042	0.000622342	0.963089	0.873072	0.906533	-0.141569	0.810277
59	A -> T	(p.Gln20Leu)	non-synonymous	46730	104721	87958	41262	73223	67487	0.000770383	0.000735287	0.000761727	0.000702826	0.000628218	0.00136323	0.752835	0.863999	1.14766	0.198696	0.557937
60	G -> A	(p.Gln20=)	synonymous	50501	110759	93731	44424	78114	71904	0.00164353	0.00166126	0.00241116	0.00274626	0.0042886	0.00265632	1.6524	3.02559	1.83103	0.872653	0.0486807
60	G -> C	(p.Gln20His)	non-synonymous	50501	110759	93731	44424	78114	71904	0.000475238	0.000316001	0.000608123	0.000855393	0.000576081	0.000514575	0.39562	0.638543	1.61403	0.69067	0.118552
60	G -> T	(p.Gln20His)	non-synonymous	50501	110759	93731	44424	78114	71904	0.0012079	0.000686174	0.000416084	6.75311e-05	0.000256036	0.00043113	0.947036	0.292695	0.309065	-1.69402	0.215259
61	C -> A	(p.Pro21Thr)	non-synonymous	51968	113281	96058	45682	80270	73697	0.000288639	0.000423725	0.00083283	8.75618e-05	0.000348823	0.000284951	0.356182	0.388541	1.09085	0.125453	0.86036
61	C -> G	(p.Pro21Ala)	non-synonymous	51968	113281	96058	45682	80270	73697	0.00051955	0.00040607	0.000187387	0.000175124	0.00048586	0.000284951	0.46281	0.28333	0.612195	-0.707936	0.128256
61	C -> T	(p.Pro21Ser)	non-synonymous	51968	113281	96058	45682	80270	73697	0.00101986	0.00103283	0.00129089	0.000700495	0.0010963	0.00120765	1.02634	1.07383	1.04627	0.0652541	0.740588
62	C -> A	(p.Pro21His)	non-synonymous	50547	110036	93143	44620	77813	71387	0.000395671	0.0005271	0.000762269	0.000649933	0.00087389	0.000420245	0.461386	0.676584	1.46642	0.552296	0.141544
62	C -> G	(p.Pro21Arg)	non-synonymous	50547	110036	93143	44620	77813	71387	0.00027697	0.000418045	9.66256e-05	4.48229e-05	0.000205621	2.80163e-05	0.347507	0.0937715	0.26984	-1.88982	0.109454
62	C -> T	(p.Pro21Leu)	non-synonymous	50547	110036	93143	44620	77813	71387	0.000850693	0.000972409	0.00101994	0.00076199	0.00167067	0.000882514	0.911551	1.08378	1.18894	0.249674	0.467571
63	C -> A	(p.Pro21=)	synonymous	51083	110925	94004	45091	78532	71960	0.000783039	0.000838404	0.000797838	0.000864918	0.000789487	0.00137576	0.810722	0.957002	1.18043	0.239315	0.377779
63	C -> G	(p.Pro21=)	synonymous	51083	110925	94004	45091	78532	71960	0	6.31057e-05	2.12757e-05	0	5.09347e-05	1.38966e-05	0.0315529	0.0215267	0.682244	-0.551641	0.806161
63	C -> T	(p.Pro21=)	synonymous	51083	110925	94004	45091	78532	71960	0.00135074	0.00139734	0.000510617	0.000665321	0.000471146	0.000528071	1.37404	0.543789	0.395758	-1.33731	6.74901e-05
64	C -> A	(p.His22Asn)	non-synonymous	51139	110833	94049	45112	78559	71924	0.000234655	0.000216542	0.000318983	0.000221671	0.000241856	0.000166843	0.225598	0.237338	1.05204	0.0731876	0.740993
64	C -> G	(p.His22Asp)	non-synonymous	51139	110833	94049	45112	78559	71924	3.91091e-05	6.31581e-05	4.2531e-05	4.43341e-05	3.81879e-05	5.56143e-05	0.0511336	0.0451668	0.88331	-0.179008	0.707392
64	C -> T	(p.His22Tyr)	non-synonymous	51139	110833	94049	45112	78559	71924	0.000958173	0.000812033	0.000818722	0.000709346	0.000814674	0.000597853	0.885103	0.735149	0.83058	-0.267808	0.230995
65	A -> C	(p.His22Pro)	non-synonymous	51337	111272	94417	45331	78874	72195	0.000409062	0.000503271	0.000137687	6.61799e-05	2.53569e-05	1.38514e-05	0.456166	0.0607688	0.133216	-2.90816	0.0261546
65	A -> G	(p.His22Arg)	non-synonymous	51337	111272	94417	45331	78874	72195	0.00165573	0.00129413	0.0017052	0.00147802	0.00183838	0.00166216	1.47493	1.67094	1.1329	0.180017	0.461589
65	A -> T	(p.His22Leu)	non-synonymous	51337	111272	94417	45331	78874	72195	0.00163625	0.00141994	0.00166284	0.00138978	0.00128052	0.00070642	1.5281	1.25989	0.824483	-0.278438	0.305756
66	T -> A	(p.His22Gln)	non-synonymous	52162	112804	95699	46049	79943	73169	0.00139949	0.00125882	0.000856853	0.00123781	0.00142602	0.00123003	1.32915	1.18768	0.893559	-0.162364	0.364543
66	T -> C	(p.His22=)	synonymous	52162	112804	95699	46049	79943	73169	0.00151451	0.00182618	0.000438876	0.000260592	0.000137598	0.000123003	1.67034	0.240017	0.143693	-2.79894	0.0330008
66	T -> G	(p.His22Gln)	non-synonymous	52162	112804	95699	46049	79943	73169	0.000249224	0.000230488	0.000219438	0.000694912	0.000337741	0.000628682	0.239856	0.470193	1.96031	0.971085	0.136352
67	G -> A	(p.Gly23Ser)	non-synonymous	51934	112375	95307	45868	79634	72857	0.00221435	0.00205562	0.0017942	0.00189675	0.0010925	0.00108432	2.13498	1.46694	0.687097	-0.541414	0.0511319
67	G -> C	(p.Gly23Arg)	non-synonymous	51934	112375	95307	45868	79634	72857	0.00044287	0.000596218	0.000650529	0.000893869	0.000803677	0.000576472	0.519544	0.731137	1.40727	0.492896	0.143826
67	G -> T	(p.Gly23Cys)	non-synonymous	51934	112375	95307	45868	79634	72857	0.000847229	0.000952169	0.000272803	0.000109008	0.000276264	0.000727452	0.899699	0.346382	0.384997	-1.37708	0.0203988
68	G -> A	(p.Gly23Asp)	non-synonymous	51290	111073	94015	45257	78429	71762	0.00274907	0.00389834	0.00373345	0.00291668	0.00261383	0.00299601	3.32371	3.06499	0.922161	-0.116909	0.733581
68	G -> C	(p.Gly23Ala)	non-synonymous	51290	111073	94015	45257	78429	71762	0.000467927	0.00100835	0.000117003	0.000839649	0.000178505	0.000487723	0.738137	0.40572	0.549654	-0.863403	0.414136
68	G -> T	(p.Gly23Val)	non-synonymous	51290	111073	94015	45257	78429	71762	0.000350946	0.000630216	0.00108493	0.000773361	0.00066302	0.000529528	0.490581	0.762711	1.55471	0.636645	0.250232
69	C -> A	(p.Gly23=)	synonymous	51491	111959	94899	45434	78967	72245	0.000485522	0.000634161	0.000389888	0.000242109	0.000405233	0.000484463	0.559841	0.380423	0.67952	-0.557413	0.184231
69	C -> G	(p.Gly23=)	synonymous	51491	111959	94899	45434	78967	72245	0.000271892	0.000160773	0.000105375	0.00017608	0.000278597	0.000262994	0.216333	0.205762	0.951135	-0.0722782	0.890982
69	C -> T	(p.Gly23=)	synonymous	51491	111959	94899	45434	78967	72245	0.00314618	0.00292071	0.00523715	0.00528239	0.00444489	0.00549519	3.03345	5.1149	1.68617	0.75375	0.00134604
70	A -> C	(p.Ser24Arg)	non-synonymous	49657	108375	91501	43709	76136	69419	8.05526e-05	0.000230681	0	0	0	5.76211e-05	0.155617	0.0144053	0.0925691	-3.43333	0.302437
70	A -> G	(p.Ser24Gly)	non-synonymous	49657	108375	91501	43709	76136	69419	0.000946493	0.00113495	0.000491798	0.000457572	0.000682988	0.000345727	1.04072	0.494521	0.475172	-1.07348	0.0362454
70	A -> T	(p.Ser24Cys)	non-synonymous	49657	108375	91501	43709	76136	69419	0.000745111	0.00110727	0.000688517	0.000686358	0.000761795	0.000677048	0.926189	0.703429	0.759488	-0.396901	0.432767
71	G -> A	(p.Ser24Asn)	non-synonymous	53646	115946	98056	46707	81296	73838	0.00124893	0.00122471	0.00106062	0.00132742	0.00148839	0.00127306	1.23682	1.28737	1.04087	0.0577956	0.60906
71	G -> C	(p.Ser24Thr)	non-synonymous	53646	115946	98056	46707	81296	73838	0.000130485	0.000362238	0.000520111	2.14101e-05	0.000356721	0.00025732	0.246361	0.288891	1.17263	0.229747	0.804616
71	G -> T	(p.Ser24Ile)	non-synonymous	53646	115946	98056	46707	81296	73838	0.000876114	0.000810722	0.000438525	0.000278331	0.000221413	0.00185541	0.843418	0.698421	0.828083	-0.272152	0.73429
72	C -> A	(p.Ser24Arg)	non-synonymous	53711	116056	98062	46714	81398	73856	0.000279272	0.000379127	0.000683241	0.000449544	0.000356274	0.000541594	0.3292	0.507663	1.54211	0.624909	0.108759
72	C -> G	(p.Ser24Arg)	non-synonymous	53711	116056	98062	46714	81398	73856	0.000167563	0.000189564	0.000112174	0	3.68559e-05	0	0.178564	0.0372575	0.208651	-2.26084	0.00902038
72	C -> T	(p.Ser24=)	synonymous	53711	116056	98062	46714	81398	73856	0.00188043	0.00269697	0.00124411	0.00177677	0.00178137	0.00116443	2.2887	1.49167	0.651753	-0.617603	0.269228
73	G -> A	(p.Val25Ile)	non-synonymous	52870	114307	96511	46046	80003	72640	0.00202383	0.00249329	0.00102579	0.00201972	0.00111246	0.00100496	2.25856	1.29073	0.571484	-0.807214	0.0618171
73	G -> C	(p.Val25Leu)	non-synonymous	52870	114307	96511	46046	80003	72640	0.000775487	0.00134725	0.00047663	0.00132476	0.00211242	0.00063326	1.06137	1.13677	1.07104	0.099013	0.881022
73	G -> T	(p.Val25Phe)	non-synonymous	52870	114307	96511	46046	80003	72640	0.000491772	0.000463664	0.00178218	0.000564653	0.000424984	0.000647026	0.477718	0.854711	1.78915	0.839277	0.314267
74	T -> A	(p.Val25Asp)	non-synonymous	52649	113803	96073	45863	79636	72258	0.00066478	0.000694182	0.000114496	0.00010902	0.000226028	0.000152232	0.679481	0.150444	0.221411	-2.1752	6.7735e-05
74	T -> C	(p.Val25Ala)	non-synonymous	52649	113803	96073	45863	79636	72258	0.00148151	0.00135322	0.000353898	0.000741338	0.000464614	0.000581251	1.41736	0.535275	0.377656	-1.40486	0.00153524
74	T -> G	(p.Val25Gly)	non-synonymous	52649	113803	96073	45863	79636	72258	0.000246918	0.000289975	0.000385124	0.000283453	0.000226028	0.00040134	0.268447	0.323986	1.20689	0.271298	0.303413
75	T -> A	(p.Val25=)	synonymous	52655	113811	96114	45876	79693	72291	0.000341848	0.000369033	0.000260108	0.000283373	5.01926e-05	6.91649e-05	0.35544	0.165709	0.466209	-1.10095	0.0510473
75	T -> C	(p.Val25=)	synonymous	52655	113811	96114	45876	79693	72291	0.000645713	0.00085229	0.000925984	0.0010027	0.000941112	0.00109281	0.749001	0.990651	1.32263	0.403408	0.226253
75	T -> G	(p.Val25=)	synonymous	52655	113811	96114	45876	79693	72291	5.69746e-05	5.2719e-05	2.08086e-05	0	3.76445e-05	4.14989e-05	0.0548468	0.024988	0.455596	-1.13417	0.048057
76	A -> C	(p.Thr26Pro)	non-synonymous	54161	117301	98889	47239	81995	74358	3.69269e-05	4.26254e-05	0	0	4.87835e-05	2.68969e-05	0.0397762	0.0189201	0.475664	-1.07198	0.175282
76	A -> G	(p.Thr26Ala)	non-synonymous	54161	117301	98889	47239	81995	74358	0.000812393	0.000699056	0.00051573	0.000465717	0.000451247	0.00060518	0.755724	0.509469	0.674146	-0.568867	0.0764943
76	A -> T	(p.Thr26Ser)	non-synonymous	54161	117301	98889	47239	81995	74358	0.000387733	0.00050298	0.000222472	0.000275196	0.000256113	0.000242072	0.445356	0.248963	0.559021	-0.839026	0.170716
77	C -> A	(p.Thr26Asn)	non-synonymous	54420	117635	99558	47513	82574	74949	0.000514517	0.000552557	0.000281243	0.000168375	0.000169545	0.000133424	0.533537	0.188147	0.352641	-1.50373	0.000761853
77	C -> G	(p.Thr26Ser)	non-synonymous	54420	117635	99558	47513	82574	74949	0.000312385	0.000323033	0.00066293	0.000463031	0.000472304	0.000306875	0.317709	0.476285	1.49912	0.584119	0.117485
77	C -> T	(p.Thr26Ile)	non-synonymous	54420	117635	99558	47513	82574	74949	0.000992282	0.00113062	0.00132586	0.00183108	0.00176811	0.000893941	1.06145	1.45475	1.37053	0.454734	0.170314
78	C -> A	(p.Thr26=)	synonymous	53410	115914	97960	46699	81062	73649	0.0009736	0.00112152	0.00114332	0.00186299	0.00094989	0.00176513	1.04756	1.43033	1.3654	0.449319	0.191443
78	C -> G	(p.Thr26=)	synonymous	53410	115914	97960	46699	81062	73649	0.000374462	0.000439981	0.00023479	0.000406861	4.93449e-05	0.000556695	0.407222	0.311923	0.765978	-0.384626	0.457734
78	C -> T	(p.Thr26=)	synonymous	53410	115914	97960	46699	81062	73649	0.00140423	0.00161327	0.00145978	0.00224844	0.0030964	0.00199595	1.50875	2.20014	1.45826	0.544245	0.134738
79	C -> A	(p.Gln27Lys)	non-synonymous	53016	115042	97181	46354	80313	72995	0.000943112	0.000712783	0.000874657	0.00069034	0.000535405	0.000561682	0.827947	0.665521	0.80382	-0.315055	0.363775
79	C -> G	(p.Gln27Glu)	non-synonymous	53016	115042	97181	46354	80313	72995	0.000245209	0.000347699	0.000936397	0.000409889	0.000884041	0.000260292	0.296454	0.622655	2.10034	1.07062	0.149117
79	C -> T	(p.Gln27stop)	stop	53016	115042	97181	46354	80313	72995	0.00128263	0.00147772	0.000164641	8.62924e-05	4.98051e-05	8.21974e-05	1.38018	0.0957341	0.0693636	-3.84968	0.0370233
80	A -> C	(p.Gln27Pro)	non-synonymous	51777	112243	94814	45344	78406	71110	0.00027039	0.000178185	8.43757e-05	0	0.000446394	0.000393756	0.224288	0.231132	1.03051	0.0433646	0.957455
80	A -> G	(p.Gln27Arg)	non-synonymous	51777	112243	94814	45344	78406	71110	0.000888425	0.000890924	0.00237307	0.00321983	0.00318853	0.0018844	0.889675	2.66646	2.99712	1.58357	0.0121468
80	A -> T	(p.Gln27Leu)	non-synonymous	51777	112243	94814	45344	78406	71110	0.00168028	0.00119384	0.00131837	0.00160992	0.00176007	0.0014344	1.43706	1.53069	1.06515	0.0910596	0.769072
81	G -> A	(p.Gln27=)	synonymous	61396	128919	109274	53543	91007	81690	0.00161248	0.00198574	0.00269964	0.00235325	0.0025053	0.00318276	1.79911	2.68524	1.49253	0.577764	0.0442942
81	G -> C	(p.Gln27His)	non-synonymous	61396	128919	109274	53543	91007	81690	0.000814385	0.00089979	0.000521625	0.000803093	0.000824112	0.00101604	0.857088	0.791217	0.923146	-0.11537	0.584578
81	G -> T	(p.Gln27His)	non-synonymous	61396	128919	109274	53543	91007	81690	0.00114014	0.00107044	0.00169299	0.0015128	0.00143945	0.00167707	1.10529	1.58058	1.43001	0.516029	0.0026399
82	T -> A	(p.Ser28Thr)	non-synonymous	61864	129514	109624	53872	91449	82149	0.00119617	0.00138981	0.00219842	0.00157781	0.00185896	0.00144859	1.29299	1.77095	1.36965	0.453807	0.0679051
82	T -> C	(p.Ser28Pro)	non-synonymous	61864	129514	109624	53872	91449	82149	0.000581922	0.000741233	0.000647668	0.00113231	0.000809194	0.00102253	0.661577	0.902927	1.36481	0.4487	0.151014
82	T -> G	(p.Ser28Ala)	non-synonymous	61864	129514	109624	53872	91449	82149	0	4.6327e-05	0.000127709	3.7125e-05	0.000295247	1.2173e-05	0.0231635	0.118063	5.09696	2.34964	0.24246
83	C -> A	(p.Ser28Tyr)	non-synonymous	62245	130067	110309	54195	92091	82823	0.00123705	0.00127627	0.000661777	0.000627364	0.000608094	0.00103836	1.25666	0.733899	0.584009	-0.775937	0.0128344
83	C -> G	(p.Ser28Cys)	non-synonymous	62245	130067	110309	54195	92091	82823	6.42622e-05	0.000176832	7.25235e-05	3.69038e-05	3.25765e-05	4.82958e-05	0.120547	0.0475749	0.394658	-1.34132	0.414286
83	C -> T	(p.Ser28Phe)	non-synonymous	62245	130067	110309	54195	92091	82823	0.000755081	0.000638133	0.000571123	0.00186364	0.00217176	0.00123154	0.696607	1.45952	2.09518	1.06708	0.119551
84	C -> A	(p.Ser28=)	synonymous	62204	129999	110215	54186	92017	82741	0.000948492	0.00101539	0.000580683	0.000590558	0.000771597	0.000568038	0.981942	0.627719	0.639263	-0.645519	0.00416986
84	C -> G	(p.Ser28=)	synonymous	62204	129999	110215	54186	92017	82741	0.000321523	0.000646159	5.44391e-05	1.8455e-05	5.43378e-05	3.62577e-05	0.483841	0.0408724	0.0844749	-3.56533	0.222766
84	C -> T	(p.Ser28=)	synonymous	62204	129999	110215	54186	92017	82741	0.0010128	0.000938469	0.000390147	0.000350644	0.000630318	0.000338405	0.975633	0.427379	0.438053	-1.19082	0.0021777
85	C -> A	(p.Gln29Lys)	non-synonymous	62016	129497	109754	54029	91683	82427	0.000370872	0.000656386	0.000492009	0.000814377	0.00038175	0.000412486	0.513629	0.525156	1.02244	0.032019	0.953056
85	C -> G	(p.Gln29Glu)	non-synonymous	62016	129497	109754	54029	91683	82427	3.22497e-05	6.17775e-05	2.73339e-05	1.85086e-05	4.36286e-05	1.21319e-05	0.0470136	0.0254007	0.540285	-0.888208	0.354965
85	C -> T	(p.Gln29stop)	stop	62016	129497	109754	54029	91683	82427	0.00103199	0.000679552	6.3779e-05	0.00012956	0.000119979	0.000121319	0.855772	0.108659	0.126972	-2.97742	0.145214
86	A -> C	(p.Gln29Pro)	non-synonymous	61703	129001	109393	53743	91334	82184	0.000210687	0.000395346	0.000191968	0.000800104	0.000536492	0.000571887	0.303016	0.525113	1.73295	0.793233	0.230805
86	A -> G	(p.Gln29Arg)	non-synonymous	61703	129001	109393	53743	91334	82184	0.00142619	0.00139534	0.00177342	0.00193514	0.00093065	0.00277426	1.41076	1.85337	1.31373	0.393674	0.326018
86	A -> T	(p.Gln29Leu)	non-synonymous	61703	129001	109393	53743	91334	82184	0.000939987	0.00114728	0.000246817	0.000279106	0.000240874	0.000705733	1.04363	0.368133	0.352742	-1.50332	0.0182584
87	A -> C	(p.Gln29His)	non-synonymous	61057	127750	108267	53099	90330	81333	0.000229294	0.00035225	0.000286329	0.000169495	3.32116e-05	0.000122951	0.290772	0.152997	0.526174	-0.926389	0.203231
87	A -> G	(p.Gln29=)	synonymous	61057	127750	108267	53099	90330	81333	0.000540479	0.000853229	0.00111761	0.000621481	0.00100742	0.00108197	0.696854	0.957119	1.37349	0.457843	0.303287
87	A -> T	(p.Gln29His)	non-synonymous	61057	127750	108267	53099	90330	81333	0.00188349	0.00178474	0.00103448	0.00096047	0.000907783	0.000786888	1.83411	0.922405	0.502917	-0.991608	0.000809401
88	G -> A	(p.Gly30Ser)	non-synonymous	61802	129013	109411	53648	91395	82288	0.000970842	0.00080612	0.000667209	0.00136072	0.00181629	0.00138538	0.888481	1.3074	1.4715	0.557287	0.178833
88	G -> C	(p.Gly30Arg)	non-synonymous	61802	129013	109411	53648	91395	82288	0.000258891	0.000240286	1.82797e-05	1.864e-05	4.37661e-05	0	0.249589	0.0201714	0.0808188	-3.62917	0.000479461
88	G -> T	(p.Gly30Cys)	non-synonymous	61802	129013	109411	53648	91395	82288	0.00207113	0.0016665	0.00216614	0.00212496	0.00215548	0.00232112	1.86881	2.19193	1.1729	0.230075	0.346864
89	G -> A	(p.Gly30Asp)	non-synonymous	62247	130046	110196	54105	91984	82841	0.00202419	0.00191471	0.00111619	0.000979577	0.00170682	0.00143649	1.96945	1.30977	0.665043	-0.588481	0.0228915
89	G -> C	(p.Gly30Ala)	non-synonymous	62247	130046	110196	54105	91984	82841	0.000273106	0.000453686	0.000117972	0.000314204	0.000423987	0.000205212	0.363396	0.265344	0.730179	-0.453679	0.467835
89	G -> T	(p.Gly30Val)	non-synonymous	62247	130046	110196	54105	91984	82841	0.00022491	0.000307583	9.98221e-05	0.000221791	0.000130457	0.000289712	0.266247	0.185446	0.696517	-0.521769	0.266323
90	C -> A	(p.Gly30=)	synonymous	62086	129206	109612	53912	91452	82384	0.000370454	0.000704302	0.000374047	0.000704852	0.000634212	0.000230627	0.537378	0.485935	0.90427	-0.145174	0.821943
90	C -> G	(p.Gly30=)	synonymous	62086	129206	109612	53912	91452	82384	0.00014496	0.000402458	0.00050177	0.00014839	0.000393649	0.00042484	0.273709	0.367162	1.34143	0.423774	0.603789
90	C -> T	(p.Gly30=)	synonymous	62086	129206	109612	53912	91452	82384	0.0014335	0.00138538	0.000255446	0.000370975	0.000524866	0.000801126	1.40944	0.488103	0.34631	-1.52986	0.00353479
91	T -> A	(p.Ser31Thr)	non-synonymous	61556	127572	107917	53403	90271	81284	0.000601079	0.000470323	0.000166795	0.000393236	3.32333e-05	0.000123025	0.535701	0.179072	0.334277	-1.58088	0.0304757
91	T -> C	(p.Ser31Pro)	non-synonymous	61556	127572	107917	53403	90271	81284	0.000861005	0.00114445	0.00142702	0.00142314	0.000875143	0.000984204	1.00273	1.17738	1.17417	0.231646	0.450811
91	T -> G	(p.Ser31Ala)	non-synonymous	61556	127572	107917	53403	90271	81284	9.74722e-05	0.000297871	0.000138996	0.000355785	0.00034341	0.000319866	0.197672	0.289514	1.46462	0.550529	0.520366
92	C -> A	(p.Ser31Tyr)	non-synonymous	64892	134816	114020	56094	95363	85544	0.000616409	0.000422798	0.000263112	0.000267408	0.000272642	0.000222108	0.519604	0.256318	0.493294	-1.01948	0.220121
92	C -> G	(p.Ser31Cys)	non-synonymous	64892	134816	114020	56094	95363	85544	0.000107872	4.45051e-05	3.50816e-05	0.000106963	3.14587e-05	3.50697e-05	0.0761883	0.0521433	0.6844	-0.547087	0.588144
92	C -> T	(p.Ser31Phe)	non-synonymous	64892	134816	114020	56094	95363	85544	0.000924613	0.000860432	0.000210489	8.91361e-05	0.000283129	0.000105209	0.892523	0.171991	0.192702	-2.37556	0.000254285
93	C -> A	(p.Ser31=)	synonymous	64660	134254	113580	55835	94906	85187	0.000634086	0.000603334	0.000933263	0.000788036	0.00120119	0.000974327	0.61871	0.974204	1.57457	0.65496	0.0235321
93	C -> G	(p.Ser31=)	synonymous	64660	134254	113580	55835	94906	85187	0.00030931	0.000171317	8.80437e-05	3.58198e-05	2.10735e-05	0.000152605	0.240314	0.0743856	0.309536	-1.69182	0.210824
93	C -> T	(p.Ser31=)	synonymous	64660	134254	113580	55835	94906	85187	0.000742345	0.00062568	0.00133826	0.00118205	0.000927233	0.00176083	0.684012	1.3021	1.90362	0.928742	0.0337975
94	T -> A	(p.Ser32Thr)	non-synonymous	64307	133227	112581	55358	94071	84445	0.000435411	0.000517913	0.00042636	0.00012645	0.000170084	0.000319735	0.476662	0.260657	0.546838	-0.870814	0.0549155
94	T -> C	(p.Ser32Pro)	non-synonymous	64307	133227	112581	55358	94071	84445	0.00107298	0.00095326	0.00316217	0.00325156	0.00328475	0.00313814	1.01312	3.20916	3.1676	1.66339	0.0021109
94	T -> G	(p.Ser32Ala)	non-synonymous	64307	133227	112581	55358	94071	84445	7.7752e-05	0.000307745	2.66475e-05	7.22569e-05	5.31513e-05	0.000106578	0.192749	0.0646585	0.335455	-1.57581	0.463112
95	C -> A	(p.Ser32Tyr)	non-synonymous	65576	136429	115805	56408	96353	86507	0.000487983	0.000593715	0.000284962	0.000106368	0.000300977	0.000219635	0.540849	0.227985	0.421532	-1.24629	0.0297222
95	C -> G	(p.Ser32Cys)	non-synonymous	65576	136429	115805	56408	96353	86507	3.0499e-05	8.79578e-05	1.72704e-05	3.5456e-05	0	5.77988e-05	0.0592284	0.0276313	0.466521	-1.09999	0.45603
95	C -> T	(p.Ser32Phe)	non-synonymous	65576	136429	115805	56408	96353	86507	0.000472734	0.000645024	0.000725357	0.00163097	0.00115201	0.0010635	0.558879	1.14296	2.0451	1.03217	0.048556
96	C -> A	(p.Ser32=)	synonymous	65618	136368	115742	56426	96359	86460	0.00195068	0.00156195	0.00111455	0.000425336	0.00116232	0.000717095	1.75632	0.854825	0.486714	-1.03885	0.048568
96	C -> G	(p.Ser32=)	synonymous	65618	136368	115742	56426	96359	86460	9.14383e-05	0.000102663	7.77592e-05	0.000159501	5.18893e-05	4.62642e-05	0.0970509	0.0838534	0.864015	-0.210872	0.652814
96	C -> T	(p.Ser32=)	synonymous	65618	136368	115742	56426	96359	86460	0.000685787	0.000659979	0.00094175	0.00046078	0.000892496	0.000647698	0.672883	0.735681	1.09333	0.128725	0.61528
97	T -> A	(p.Ser33Thr)	non-synonymous	67114	138571	117576	57681	98058	88135	0.000953601	0.00124124	0.000816493	0.000606786	0.000775052	0.000816929	1.09742	0.753815	0.686896	-0.541835	0.223713
97	T -> C	(p.Ser33Pro)	non-synonymous	67114	138571	117576	57681	98058	88135	0.0011771	0.00129176	0.00096108	0.000641459	0.00121357	0.0010552	1.23443	0.967827	0.784028	-0.351023	0.118232
97	T -> G	(p.Ser33Ala)	non-synonymous	67114	138571	117576	57681	98058	88135	0.000566201	0.000454641	0.00126727	0.00119623	0.00119317	0.0016679	0.510421	1.33114	2.60793	1.38291	0.00307982
98	C -> A	(p.Ser33stop)	stop	67550	139260	118316	58057	98795	88724	0.000917839	0.0010484	0.000118327	0.000137796	0.00015183	0.00012398	0.983119	0.132983	0.135267	-2.88612	0.0461299
98	C -> G	(p.Ser33stop)	stop	67550	139260	118316	58057	98795	88724	5.92154e-05	0.000114893	2.53558e-05	0	3.03659e-05	2.25418e-05	0.0870542	0.0195659	0.224755	-2.15357	0.233743
98	C -> T	(p.Ser33Leu)	non-synonymous	67550	139260	118316	58057	98795	88724	0.000991858	0.00109866	0.000946618	0.0007751	0.000900855	0.000924214	1.04526	0.886697	0.848302	-0.23735	0.130807
99	A -> C	(p.Ser33=)	synonymous	65376	134941	114650	56148	95626	86075	0.00019885	0.000274194	0.000697776	0.000160291	0.000250978	0.000278827	0.236522	0.346968	1.46696	0.552828	0.434568
99	A -> G	(p.Ser33=)	synonymous	65376	134941	114650	56148	95626	86075	0.00133076	0.00127463	0.00043611	0.000641163	0.000439211	0.000894569	1.3027	0.602763	0.462704	-1.11184	0.00581276
99	A -> T	(p.Ser33=)	synonymous	65376	134941	114650	56148	95626	86075	0.000688326	0.000755886	0.00121239	0.00235093	0.00294899	0.0024862	0.722106	2.24963	3.11537	1.6394	0.0250088
100	C -> A	(p.Gln34Lys)	non-synonymous	66720	138275	117514	57406	98074	88263	0.000134892	0.000202495	8.50962e-05	6.96791e-05	6.11783e-05	3.39893e-05	0.168694	0.0624857	0.37041	-1.43281	0.169508
100	C -> G	(p.Gln34Glu)	non-synonymous	66720	138275	117514	57406	98074	88263	0.000119904	0.000231423	2.55289e-05	8.70989e-05	0.000234517	0.000135957	0.175663	0.120775	0.687539	-0.540487	0.510556
100	C -> T	(p.Gln34stop)	stop	66720	138275	117514	57406	98074	88263	0.00217326	0.0021045	0.000119135	6.96791e-05	0.000163142	0.000147287	2.13888	0.124811	0.0583533	-4.09904	0.000862119
101	A -> C	(p.Gln34Pro)	non-synonymous	66289	138449	117384	56996	97925	88101	0.000120684	0.000180572	0.000366319	0.000543898	0.00021445	0.000408622	0.150628	0.383322	2.54483	1.34757	0.0368678
101	A -> G	(p.Gln34Arg)	non-synonymous	66289	138449	117384	56996	97925	88101	0.00194602	0.0022102	0.00242793	0.00215805	0.00152157	0.0018842	2.07811	1.99794	0.961419	-0.0567623	0.750007
101	A -> T	(p.Gln34Leu)	non-synonymous	66289	138449	117384	56996	97925	88101	0.000980555	0.000960643	0.00565665	0.00200014	0.00585142	0.00408622	0.970599	4.39861	4.53185	2.1801	0.031058
102	G -> A	(p.Gln34=)	synonymous	78710	161234	137616	67313	114932	103012	0.00214712	0.00209013	0.00181665	0.0023621	0.00187937	0.0021745	2.11863	2.05816	0.971458	-0.0417765	0.673283
102	G -> C	(p.Gln34His)	non-synonymous	78710	161234	137616	67313	114932	103012	0.00119426	0.00108538	0.000748459	0.000817078	0.000417638	0.000388304	1.13982	0.59287	0.520144	-0.943016	0.0118087
102	G -> T	(p.Gln34His)	non-synonymous	78710	161234	137616	67313	114932	103012	0.00231229	0.00195368	0.00297204	0.00228782	0.00258414	0.00124257	2.13298	2.27164	1.06501	0.0908624	0.75347
103	T -> A	(p.Ser35Thr)	non-synonymous	79129	161681	137921	67634	115418	103381	0.000834081	0.000736017	0.000891815	0.00103498	0.000918401	0.00105435	0.785049	0.974888	1.24182	0.312453	0.0748686
103	T -> C	(p.Ser35Pro)	non-synonymous	79129	161681	137921	67634	115418	103381	0.00104892	0.000896828	0.000362526	0.000266138	0.000554506	0.00111239	0.972874	0.57389	0.589892	-0.761478	0.126717
103	T -> G	(p.Ser35Ala)	non-synonymous	79129	161681	137921	67634	115418	103381	2.52752e-05	0.00016081	2.17516e-05	2.95709e-05	0.00010397	9.67296e-06	0.0930428	0.0412413	0.443251	-1.1738	0.581361
104	C -> A	(p.Ser35Tyr)	non-synonymous	79123	162149	138287	67659	115730	103628	0.000492903	0.000333027	0.000448343	8.868e-05	0.000198738	0.000135099	0.412965	0.217715	0.527199	-0.92358	0.182752
104	C -> G	(p.Ser35Cys)	non-synonymous	79123	162149	138287	67659	115730	103628	0.000568735	0.000468705	0.000231403	0.00031038	0.000570293	0.000376346	0.51872	0.372105	0.717354	-0.479244	0.173043
104	C -> T	(p.Ser35Phe)	non-synonymous	79123	162149	138287	67659	115730	103628	0.000669843	0.000746227	0.00203201	0.00128586	0.00114923	0.00110974	0.708035	1.39421	1.96912	0.977553	0.0481164
105	C -> A	(p.Ser35=)	synonymous	79211	162592	138657	67714	116010	103871	0.00132557	0.00111937	0.000613024	0.00100422	0.000982674	0.0014441	1.22247	1.011	0.827018	-0.274009	0.347572
105	C -> G	(p.Ser35=)	synonymous	79211	162592	138657	67714	116010	103871	5.0498e-05	9.84058e-05	6.49084e-05	1.4768e-05	4.30997e-05	3.85093e-05	0.0744519	0.0403214	0.541576	-0.884765	0.366189
105	C -> T	(p.Ser35=)	synonymous	79211	162592	138657	67714	116010	103871	0.00151494	0.00136538	0.000158665	0.000265824	0.000146539	0.00025031	1.44016	0.205335	0.142578	-2.81018	0.0176563
106	C -> A	(p.Gln36Lys)	non-synonymous	79024	161853	138014	67455	115525	103344	0.00040494	0.000772306	0.00165925	0.000800534	0.000657866	0.000880554	0.588623	0.999552	1.69812	0.763937	0.237839
106	C -> G	(p.Gln36Glu)	non-synonymous	79024	161853	138014	67455	115525	103344	0	7.41414e-05	5.07195e-05	1.48247e-05	6.92491e-05	3.87057e-05	0.0370707	0.0433747	1.17006	0.226577	0.893977
106	C -> T	(p.Gln36stop)	stop	79024	161853	138014	67455	115525	103344	0.000961733	0.00121098	0.00011593	2.96494e-05	0.000138498	0.000154823	1.08635	0.109725	0.101003	-3.30753	0.0688002
107	A -> C	(p.Gln36Pro)	non-synonymous	76313	156000	133433	65132	111481	99946	5.24157e-05	0.000115385	3.7472e-05	7.67672e-05	7.17611e-05	3.00162e-05	0.0839002	0.0540041	0.643671	-0.635604	0.508399
107	A -> G	(p.Gln36Arg)	non-synonymous	76313	156000	133433	65132	111481	99946	0.00187386	0.00171154	0.00216588	0.00213413	0.00209901	0.00290157	1.7927	2.32515	1.29701	0.375188	0.0667067
107	A -> T	(p.Gln36Leu)	non-synonymous	76313	156000	133433	65132	111481	99946	0.00104831	0.00108333	0.000764429	0.000706258	0.000986715	0.000700378	1.06582	0.789445	0.74069	-0.433058	0.0228985
108	G -> A	(p.Gln36=)	synonymous	79020	160675	137987	67467	115573	103666	0.00110099	0.000989575	0.0027104	0.00330532	0.00246597	0.00311578	1.04528	2.89937	2.77377	1.47185	0.00142016
108	G -> C	(p.Gln36His)	non-synonymous	79020	160675	137987	67467	115573	103666	0.00102506	0.00103314	0.000500047	0.000785569	0.000770076	0.00122509	1.0291	0.820195	0.797003	-0.327343	0.258095
108	G -> T	(p.Gln36His)	non-synonymous	79020	160675	137987	67467	115573	103666	0.00212604	0.00197915	0.00167407	0.00250493	0.00141036	0.00237301	2.0526	1.99059	0.969792	-0.0442529	0.834874
109	G -> A	(p.Gly37Ser)	non-synonymous	82553	165740	143194	70329	120179	107614	0.00195026	0.00167733	0.00285626	0.00265893	0.00248796	0.00229524	1.81379	2.5746	1.41945	0.505337	0.0322856
109	G -> C	(p.Gly37Arg)	non-synonymous	82553	165740	143194	70329	120179	107614	0.000472424	0.000337879	3.49177e-05	7.10944e-05	5.82464e-05	6.50473e-05	0.405151	0.0573265	0.141494	-2.82119	0.117568
109	G -> T	(p.Gly37Cys)	non-synonymous	82553	165740	143194	70329	120179	107614	0.00173222	0.00203934	0.00156431	0.00172049	0.00115661	0.00139387	1.88578	1.45882	0.773589	-0.37036	0.142496
110	G -> A	(p.Gly37Asp)	non-synonymous	82480	165614	142947	70304	119878	107320	0.00218235	0.00204089	0.00366569	0.00341375	0.00274446	0.00180768	2.11162	2.90789	1.37709	0.461625	0.150056
110	G -> C	(p.Gly37Ala)	non-synonymous	82480	165614	142947	70304	119878	107320	0.000921435	0.000923835	0.00130118	0.00126593	0.00108444	0.000652255	0.922635	1.07595	1.16617	0.22178	0.379203
110	G -> T	(p.Gly37Val)	non-synonymous	82480	165614	142947	70304	119878	107320	0.000387973	0.000416631	0.000300811	0.000199135	0.000283622	0.000298174	0.402302	0.270435	0.672219	-0.572996	0.00926911
111	C -> A	(p.Gly37=)	synonymous	81058	161016	139313	69110	117266	104719	0.000382442	0.00055274	0.000229699	0.000361742	0.000426381	0.000343777	0.467591	0.3404	0.727986	-0.458018	0.347015
111	C -> G	(p.Gly37=)	synonymous	81058	161016	139313	69110	117266	104719	3.70105e-05	0.00010558	0.000107671	0.000390682	0.000127914	0.000124142	0.0712951	0.187602	2.63135	1.3958	0.201515
111	C -> T	(p.Gly37=)	synonymous	81058	161016	139313	69110	117266	104719	0.00148042	0.00151538	0.000868548	0.000737954	0.000451964	0.000572962	1.4979	0.657857	0.439186	-1.1871	0.00218819
112	A -> C	(p.Ile38Leu)	non-synonymous	80000	158579	137100	68342	115480	103244	0.000175	0.000182874	3.64697e-05	1.46323e-05	8.65951e-06	1.93716e-05	0.178937	0.0197833	0.11056	-3.1771	2.72501e-05
112	A -> G	(p.Ile38Val)	non-synonymous	80000	158579	137100	68342	115480	103244	0.0011625	0.00101527	0.000423049	0.000951099	0.000753377	0.000707063	1.08888	0.708647	0.650801	-0.619711	0.0456112
112	A -> T	(p.Ile38Leu)	non-synonymous	80000	158579	137100	68342	115480	103244	0.0022375	0.00290707	0.00226112	0.00204852	0.00278836	0.00258611	2.57228	2.42103	0.941198	-0.0874302	0.735147
113	T -> A	(p.Ile38Lys)	non-synonymous	80295	158866	137456	68578	115857	103589	0.000236627	0.00024549	0.000116401	0.000131237	0.000276203	0.00029926	0.241059	0.205775	0.853631	-0.228316	0.513525
113	T -> C	(p.Ile38Thr)	non-synonymous	80295	158866	137456	68578	115857	103589	0.00073479	0.000780532	0.000938482	0.000291639	0.00051788	0.000308913	0.757661	0.514228	0.678705	-0.559144	0.204132
113	T -> G	(p.Ile38Arg)	non-synonymous	80295	158866	137456	68578	115857	103589	4.98163e-05	1.25892e-05	5.09254e-05	1.45819e-05	3.45253e-05	6.75747e-05	0.0312028	0.0419018	1.34289	0.42534	0.676811
114	A -> C	(p.Ile38=)	synonymous	81633	160888	140082	69730	118332	105745	0	3.10775e-05	7.13868e-06	0	8.4508e-06	1.89134e-05	0.0155388	0.00862572	0.55511	-0.849154	0.734012
114	A -> G	(p.Ile38Met)	non-synonymous	81633	160888	140082	69730	118332	105745	0.000477748	0.000459947	0.000556817	0.000430231	0.00032113	0.000510662	0.468848	0.45471	0.969846	-0.0441721	0.803922
114	A -> T	(p.Ile38=)	synonymous	81633	160888	140082	69730	118332	105745	0.000453248	0.000435085	0.000499707	0.000616664	0.000498597	0.000463379	0.444167	0.519587	1.1698	0.226264	0.107048
115	T -> A	(p.Ser39Thr)	non-synonymous	82226	161634	141035	70307	119170	106694	0.00111887	0.00149721	0.000957209	0.00113787	0.000570613	0.000693572	1.30804	0.839815	0.642042	-0.639261	0.177754
115	T -> C	(p.Ser39Pro)	non-synonymous	82226	161634	141035	70307	119170	106694	0.000778343	0.000692924	0.000673592	0.000455147	0.000537048	0.000562356	0.735633	0.557036	0.757219	-0.401217	0.0598683
115	T -> G	(p.Ser39Ala)	non-synonymous	82226	161634	141035	70307	119170	106694	4.86464e-05	0.000123736	7.09044e-06	2.84467e-05	2.51741e-05	1.87452e-05	0.0861914	0.0198641	0.230465	-2.11738	0.324292
116	C -> A	(p.Ser39Tyr)	non-synonymous	82585	162757	142030	70565	119998	107380	0.00135618	0.00102607	0.0010702	0.00178559	0.00132502	0.00211399	1.19112	1.5737	1.32119	0.401836	0.253958
116	C -> G	(p.Ser39Cys)	non-synonymous	82585	162757	142030	70565	119998	107380	0.000145305	0.0002089	0.000154897	0.000184227	0.000158336	9.31272e-05	0.177103	0.147647	0.83368	-0.262435	0.519669
116	C -> T	(p.Ser39Phe)	non-synonymous	82585	162757	142030	70565	119998	107380	0.000968699	0.000983061	0.000161938	0.000269255	0.000291672	0.00020488	0.97588	0.231936	0.237669	-2.07298	7.2776e-05
117	C -> A	(p.Ser39=)	synonymous	82952	163706	142827	70852	120664	107945	0.00113319	0.0011484	0.00135829	0.000621013	0.000961347	0.0010283	1.14079	0.992237	0.869778	-0.20128	0.398277
117	C -> G	(p.Ser39=)	synonymous	82952	163706	142827	70852	120664	107945	0.000325489	0.000293209	0.000203043	0.00039519	0.000190612	0.000917134	0.309349	0.426495	1.37868	0.463292	0.541434
117	C -> T	(p.Ser39=)	synonymous	82952	163706	142827	70852	120664	107945	0.00127785	0.0011484	0.000749158	0.000338734	0.000306637	0.000250127	1.21312	0.411164	0.33893	-1.56094	0.00363117
118	A -> C	(p.Ser40Arg)	non-synonymous	82107	163318	142333	69981	120265	107508	0.000426273	0.00038575	0.000477753	0.000971692	0.000731717	0.000520891	0.406012	0.675514	1.66378	0.734463	0.0959041
118	A -> G	(p.Ser40Gly)	non-synonymous	82107	163318	142333	69981	120265	107508	0.00114485	0.000998053	0.00118033	0.000785928	0.00124725	0.000586003	1.07145	0.949877	0.886534	-0.173753	0.52542
118	A -> T	(p.Ser40Cys)	non-synonymous	82107	163318	142333	69981	120265	107508	0.0012301	0.00120624	0.000505856	0.00105743	0.001056	0.000651114	1.21817	0.8176	0.671172	-0.575246	0.065287
119	G -> A	(p.Ser40Asn)	non-synonymous	86996	180087	156190	73933	130796	116678	0.00274725	0.00248769	0.000659453	0.000284041	0.000168201	0.000411389	2.61747	0.380771	0.145473	-2.78118	0.00258256
119	G -> C	(p.Ser40Thr)	non-synonymous	86996	180087	156190	73933	130796	116678	0.000206906	0.000305408	0.000185671	0.000297567	6.11639e-05	0.000248547	0.256157	0.198237	0.77389	-0.3698	0.472298
119	G -> T	(p.Ser40Ile)	non-synonymous	86996	180087	156190	73933	130796	116678	0.00145984	0.00134379	0.00131891	0.0021506	0.000993914	0.00125131	1.40182	1.42868	1.01916	0.0273866	0.922852
120	C -> A	(p.Ser40Arg)	non-synonymous	87776	181958	158029	74633	132269	118084	0.00102534	0.000686972	0.000329054	0.000629748	0.00065775	0.000558924	0.856154	0.543869	0.635246	-0.654612	0.282204
120	C -> G	(p.Ser40Arg)	non-synonymous	87776	181958	158029	74633	132269	118084	0.00017089	0.000258301	5.06236e-05	0	0	0.000135497	0.214595	0.0465301	0.216827	-2.20538	0.0821027
120	C -> T	(p.Ser40=)	synonymous	87776	181958	158029	74633	132269	118084	0.00111648	0.00148386	0.00152504	0.00160787	0.00132306	0.00147353	1.30017	1.48237	1.14014	0.18921	0.494759
121	T -> A	(p.Ser41Thr)	non-synonymous	88713	183181	159107	75426	133337	119148	0.000541071	0.00053499	0.00043367	0.000119322	0.000269993	0.000302145	0.53803	0.281283	0.522801	-0.935667	0.0282872
121	T -> C	(p.Ser41Pro)	non-synonymous	88713	183181	159107	75426	133337	119148	0.000822878	0.00117916	0.000439956	0.000503805	0.00120747	0.000587505	1.00102	0.684683	0.683985	-0.547963	0.297296
121	T -> G	(p.Ser41Ala)	non-synonymous	88713	183181	159107	75426	133337	119148	0.000180357	7.64271e-05	4.39956e-05	5.30321e-05	2.99992e-05	0.00014268	0.128392	0.0674266	0.525162	-0.929165	0.431695
122	C -> A	(p.Ser41Tyr)	non-synonymous	93602	194152	168557	79780	141454	126381	0.000213671	0.000221476	0.000142385	2.50689e-05	9.89721e-05	0.000126601	0.217573	0.0982569	0.451603	-1.14687	0.0182323
122	C -> G	(p.Ser41Cys)	non-synonymous	93602	194152	168557	79780	141454	126381	4.27341e-05	5.1506e-05	2.96636e-05	3.76034e-05	6.36249e-05	3.95629e-05	0.0471201	0.0426137	0.904364	-0.145025	0.62552
122	C -> T	(p.Ser41Phe)	non-synonymous	93602	194152	168557	79780	141454	126381	0.000737164	0.000623223	0.000735656	0.00070193	0.000487791	0.000403542	0.680193	0.58223	0.855977	-0.224356	0.380331
123	C -> A	(p.Ser41=)	synonymous	92115	190065	165160	78507	138659	124145	0.000673072	0.000689238	0.00067813	0.000598673	0.000432716	0.000741069	0.681155	0.612647	0.899424	-0.152927	0.380907
123	C -> G	(p.Ser41=)	synonymous	92115	190065	165160	78507	138659	124145	0.00016284	0.00019467	7.26568e-05	2.54754e-05	1.44239e-05	2.41653e-05	0.178755	0.0341804	0.191213	-2.38675	0.0113777
123	C -> T	(p.Ser41=)	synonymous	92115	190065	165160	78507	138659	124145	0.000792488	0.000762897	0.00193752	0.000904378	0.000793313	0.00117604	0.777692	1.20281	1.54664	0.629141	0.197602
124	T -> A	(p.Ser42Thr)	non-synonymous	91060	187920	163248	77413	136980	122579	0.00037338	0.000457642	0.000245026	0.000193766	0.000299314	0.000318162	0.415511	0.264067	0.635524	-0.653982	0.0984431
124	T -> C	(p.Ser42Pro)	non-synonymous	91060	187920	163248	77413	136980	122579	0.00132879	0.00130907	0.00156817	0.00277731	0.00310264	0.00170502	1.31893	2.28829	1.73495	0.794898	0.0853491
124	T -> G	(p.Ser42Ala)	non-synonymous	91060	187920	163248	77413	136980	122579	0.000285526	0.000313963	0.000104136	0.000775064	0.000386918	0.000677114	0.299745	0.485808	1.62074	0.696652	0.307577
125	C -> A	(p.Ser42Tyr)	non-synonymous	95528	197615	171741	81319	143750	129361	0.00176911	0.00188751	0.000593918	0.000479593	0.000556522	0.000487009	1.82831	0.52926	0.28948	-1.78846	0.00937611
125	C -> G	(p.Ser42Cys)	non-synonymous	95528	197615	171741	81319	143750	129361	6.28088e-05	9.61465e-05	5.24045e-05	1.22972e-05	2.08696e-05	0.000146876	0.0794777	0.0581118	0.731171	-0.451719	0.575031
125	C -> T	(p.Ser42Phe)	non-synonymous	95528	197615	171741	81319	143750	129361	0.00110962	0.0014169	0.00197973	0.00265621	0.0024487	0.00218768	1.26326	2.31808	1.835	0.875777	0.0173475
126	T -> A	(p.Ser42=)	synonymous	95099	196589	171286	81075	143630	129601	0.000872775	0.00106822	0.000904919	0.000530373	0.000487363	0.000686723	0.970497	0.652345	0.672176	-0.573089	0.104204
126	T -> C	(p.Ser42=)	synonymous	95099	196589	171286	81075	143630	129601	0.00120927	0.00121065	0.000963301	0.00193648	0.00190768	0.00177468	1.20996	1.64553	1.35999	0.4436	0.154728
126	T -> G	(p.Ser42=)	synonymous	95099	196589	171286	81075	143630	129601	0.000241853	0.000335726	0.000297748	4.9337e-05	0.000187983	0.00015432	0.28879	0.172347	0.596791	-0.744703	0.18493
127	A -> C	(p.Thr43Pro)	non-synonymous	95358	198193	172651	81251	144630	130619	8.38944e-05	6.55926e-05	3.47522e-05	1.23075e-05	1.38284e-05	7.65585e-06	0.0747435	0.017136	0.229264	-2.12492	0.0369171
127	A -> G	(p.Thr43Ala)	non-synonymous	95358	198193	172651	81251	144630	130619	0.000996246	0.000852704	0.000469155	0.000590762	0.000359538	0.000558877	0.924475	0.494583	0.534988	-0.902422	0.035371
127	A -> T	(p.Thr43Ser)	non-synonymous	95358	198193	172651	81251	144630	130619	0.000755049	0.000822431	0.000822468	0.000627685	0.000864274	0.000911047	0.78874	0.806369	1.02235	0.0318894	0.815615
128	C -> A	(p.Thr43Asn)	non-synonymous	96450	201432	174948	82217	146702	132608	0.000601348	0.000536161	0.0011432	0.000571658	0.00037491	0.000603282	0.568754	0.673262	1.18375	0.243361	0.574659
128	C -> G	(p.Thr43Ser)	non-synonymous	96450	201432	174948	82217	146702	132608	0.000435459	0.000784384	0.000240071	0.000450029	0.000497607	0.000490167	0.609921	0.419468	0.687742	-0.540061	0.461364
128	C -> T	(p.Thr43Ile)	non-synonymous	96450	201432	174948	82217	146702	132608	0.00202177	0.00210989	0.00102888	0.00119197	0.0016496	0.00162886	2.06583	1.37483	0.665507	-0.587473	0.0181059
129	C -> A	(p.Thr43=)	synonymous	94546	199723	173051	80676	144612	130990	0.000941341	0.00105146	0.00277953	0.00270217	0.00226814	0.0024582	0.996398	2.55201	2.56123	1.35684	0.000312779
129	C -> G	(p.Thr43=)	synonymous	94546	199723	173051	80676	144612	130990	0.000624035	0.000615853	0.000456513	0.000285091	0.000490969	0.000793954	0.619944	0.506632	0.817222	-0.291201	0.362872
129	C -> T	(p.Thr43=)	synonymous	94546	199723	173051	80676	144612	130990	0.000793265	0.000886227	0.000312047	0.000756111	0.00061544	0.000435148	0.839746	0.529686	0.63077	-0.664815	0.0470994
130	A -> C	(p.Ser44Arg)	non-synonymous	93138	199099	172414	79338	143880	130015	0.000450944	0.000356607	0.000956999	0.000894905	0.000750626	0.000853748	0.403775	0.864069	2.13998	1.0976	0.00738284
130	A -> G	(p.Ser44Gly)	non-synonymous	93138	199099	172414	79338	143880	130015	0.00171788	0.00149172	0.000806199	0.00105876	0.00105644	0.00106911	1.6048	0.997626	0.621651	-0.685823	0.0589617
130	A -> T	(p.Ser44Cys)	non-synonymous	93138	199099	172414	79338	143880	130015	0.0010522	0.00128077	0.0028768	0.00259649	0.00216847	0.00130754	1.16649	2.23732	1.918	0.939605	0.0475894
131	G -> A	(p.Ser44Asn)	non-synonymous	94127	201074	174091	80235	145320	131457	0.00333592	0.0034266	0.00398068	0.00295382	0.00350261	0.00416866	3.38126	3.65144	1.07991	0.110907	0.395358
131	G -> C	(p.Ser44Thr)	non-synonymous	94127	201074	174091	80235	145320	131457	0.000244351	0.000358077	0.000103394	0.000311585	0.000206441	0.000174962	0.301214	0.199096	0.660977	-0.597328	0.276384
131	G -> T	(p.Ser44Ile)	non-synonymous	94127	201074	174091	80235	145320	131457	0.00185919	0.00161135	0.00206214	0.00113417	0.00174787	0.00142252	1.73527	1.59167	0.917249	-0.124615	0.575742
132	C -> A	(p.Ser44Arg)	non-synonymous	94277	201325	174309	80344	145474	131595	0.000318211	0.000347697	0.000252425	0.000298716	0.000130608	0.000205175	0.332954	0.221731	0.665951	-0.586513	0.0488154
132	C -> G	(p.Ser44Arg)	non-synonymous	94277	201325	174309	80344	145474	131595	0.000615208	0.000471874	0.00164076	0.000746789	0.000446815	0.000767506	0.543541	0.900469	1.65667	0.728287	0.263531
132	C -> T	(p.Ser44=)	synonymous	94277	201325	174309	80344	145474	131595	0.00232294	0.00222029	0.00104986	0.000833914	0.00145043	0.000683917	2.27162	1.00453	0.44221	-1.1772	0.00312494
133	A -> C	(p.Thr45Pro)	non-synonymous	93547	200812	173665	79647	144691	131071	5.34491e-05	4.4818e-05	5.75821e-06	1.25554e-05	0.000145137	0	0.0491336	0.0408626	0.831664	-0.265927	0.828559
133	A -> G	(p.Thr45Ala)	non-synonymous	93547	200812	173665	79647	144691	131071	0.00116519	0.00119515	0.00121498	0.000903989	0.000780975	0.00106812	1.18017	0.992017	0.840573	-0.250556	0.140465
133	A -> T	(p.Thr45Ser)	non-synonymous	93547	200812	173665	79647	144691	131071	0.000940704	0.000786806	0.000449141	0.000527327	0.000767152	0.000633245	0.863755	0.594216	0.687945	-0.539634	0.0897645
134	C -> A	(p.Thr45Lys)	non-synonymous	93514	200005	173065	79567	144553	130904	0.000459824	0.000454989	0.000421807	0.000477585	0.000733295	0.000511825	0.457406	0.536128	1.1721	0.229101	0.332594
134	C -> G	(p.Thr45Arg)	non-synonymous	93514	200005	173065	79567	144553	130904	0.000577454	0.000729982	0.00012712	5.02721e-05	6.22609e-05	6.87527e-05	0.653718	0.0771014	0.117943	-3.08384	0.0714584
134	C -> T	(p.Thr45Met)	non-synonymous	93514	200005	173065	79567	144553	130904	0.00357166	0.0038999	0.00107474	0.00165898	0.000989257	0.00135214	3.73578	1.26878	0.339629	-1.55797	0.0022989
135	G -> A	(p.Thr45=)	synonymous	92500	197410	170803	78647	142747	129330	0.00223784	0.00201104	0.000158077	0.000623037	0.000434335	0.000270626	2.12444	0.371519	0.174878	-2.51558	0.00238648
135	G -> C	(p.Thr45=)	synonymous	92500	197410	170803	78647	142747	129330	0.000594595	0.000658528	0.000913333	0.000584892	0.000413319	0.00126034	0.626561	0.792971	1.26559	0.339813	0.442158
135	G -> T	(p.Thr45=)	synonymous	92500	197410	170803	78647	142747	129330	0.000789189	0.000775037	0.00178568	0.00228871	0.000721556	0.000935591	0.782113	1.43288	1.83207	0.873473	0.173706
136	A -> C	(p.Met46Leu)	non-synonymous	92724	199897	172398	79199	144334	130967	2.15694e-05	4.00206e-05	8.12074e-05	1.26264e-05	3.46419e-05	7.63551e-06	0.030795	0.0340278	1.10498	0.144018	0.87417
136	A -> G	(p.Met46Val)	non-synonymous	92724	199897	172398	79199	144334	130967	0.0010569	0.000860443	0.000696064	0.000391419	0.000755193	0.000671925	0.958672	0.62865	0.655751	-0.608779	0.0996786
136	A -> T	(p.Met46Leu)	non-synonymous	92724	199897	172398	79199	144334	130967	0.00103533	0.000840433	0.00127032	0.00156568	0.00194687	0.00144311	0.937882	1.55649	1.65958	0.730822	0.0243702
137	T -> A	(p.Met46Lys)	non-synonymous	92958	200273	172821	79488	144699	131365	0.000946664	0.000828869	0.000555488	0.000176127	0.000476852	0.000692726	0.887766	0.475298	0.535387	-0.901346	0.0294294
137	T -> C	(p.Met46Thr)	non-synonymous	92958	200273	172821	79488	144699	131365	0.000505605	0.000399455	0.000352966	0.000176127	0.000400832	0.000258821	0.45253	0.297187	0.656723	-0.606643	0.128649
137	T -> G	(p.Met46Arg)	non-synonymous	92958	200273	172821	79488	144699	131365	5.37877e-05	3.49523e-05	2.31453e-05	1.25805e-05	6.9109e-06	3.04495e-05	0.04437	0.0182716	0.4118	-1.27998	0.161044
138	G -> A	(p.Met46Ile)	non-synonymous	95051	203888	176463	81222	147936	134525	0.00261965	0.00232971	0.00280512	0.00212996	0.00292018	0.00245308	2.47468	2.57709	1.04138	0.0584995	0.682184
138	G -> C	(p.Met46Ile)	non-synonymous	95051	203888	176463	81222	147936	134525	0.000178851	0.000367849	0.00014734	0.000135431	0.00041234	0.000156105	0.27335	0.212804	0.778503	-0.361225	0.651208
138	G -> T	(p.Met46Ile)	non-synonymous	95051	203888	176463	81222	147936	134525	0.000378744	0.000387468	0.000266345	0.000492477	0.000452899	0.000423713	0.383106	0.408858	1.06722	0.0938585	0.639904
139	C -> A	(p.Pro47Thr)	non-synonymous	94694	203197	175919	80896	147485	134133	0.000612499	0.000452763	0.000261484	0.000111254	0.000223752	0.000149106	0.532631	0.186399	0.349959	-1.51474	0.101363
139	C -> G	(p.Pro47Ala)	non-synonymous	94694	203197	175919	80896	147485	134133	0.00031681	0.000314965	0.000380857	0.000469739	0.000298335	0.00038022	0.315888	0.382288	1.2102	0.275248	0.154057
139	C -> T	(p.Pro47Ser)	non-synonymous	94694	203197	175919	80896	147485	134133	0.00326314	0.00290851	0.00178491	0.00284316	0.0023799	0.00361581	3.08582	2.65595	0.860693	-0.21643	0.370744
140	C -> A	(p.Pro47Gln)	non-synonymous	94674	203123	175834	80854	147426	134069	0.000559816	0.000571083	0.000233174	0.00018552	0.00024419	9.6965e-05	0.565449	0.189962	0.335949	-1.57368	0.00124113
140	C -> G	(p.Pro47Arg)	non-synonymous	94674	203123	175834	80854	147426	134069	5.28128e-05	7.877e-05	2.27487e-05	6.18399e-05	4.74814e-05	1.49177e-05	0.0657914	0.0367469	0.558537	-0.840275	0.203235
140	C -> T	(p.Pro47Leu)	non-synonymous	94674	203123	175834	80854	147426	134069	0.000749942	0.00111755	0.000818954	0.00100181	0.000922497	0.000522119	0.933746	0.816344	0.874268	-0.193853	0.643356
141	A -> C	(p.Pro47=)	synonymous	93940	201995	175003	80197	146693	133418	0.000191612	0.000222778	0.000102855	6.23465e-05	9.54374e-05	8.99429e-05	0.207195	0.0876455	0.42301	-1.24123	0.0328789
141	A -> G	(p.Pro47=)	synonymous	93940	201995	175003	80197	146693	133418	0.000713221	0.00102973	0.000525705	0.000635934	0.000668062	0.000876943	0.871475	0.676661	0.776455	-0.365026	0.41521
141	A -> T	(p.Pro47=)	synonymous	93940	201995	175003	80197	146693	133418	0.00127741	0.001203	0.000794272	0.000673342	0.000708964	0.00109431	1.24021	0.817721	0.659343	-0.600899	0.0169601
142	A -> C	(p.Asn48His)	non-synonymous	93394	201405	174449	79757	146121	133031	0.000706684	0.000695117	0.00085985	0.000576752	0.000260058	0.000796807	0.7009	0.623367	0.88938	-0.169128	0.607312
142	A -> G	(p.Asn48Asp)	non-synonymous	93394	201405	174449	79757	146121	133031	0.00111356	0.00137534	0.00213243	0.00179295	0.00241581	0.00278131	1.24445	2.28062	1.83263	0.873919	0.0139602
142	A -> T	(p.Asn48Tyr)	non-synonymous	93394	201405	174449	79757	146121	133031	0.000674562	0.000705047	0.000183435	0.000100305	0.000533804	0.000293165	0.689804	0.277677	0.402545	-1.31278	0.0205756
143	A -> C	(p.Asn48Thr)	non-synonymous	97263	209383	181664	82776	152436	138824	0.000113095	0.00017671	4.40373e-05	3.62424e-05	0.000177124	7.20337e-05	0.144903	0.0823592	0.568377	-0.815081	0.260976
143	A -> G	(p.Asn48Ser)	non-synonymous	97263	209383	181664	82776	152436	138824	0.000760824	0.0008931	0.000699093	0.000591959	0.000347687	0.000583473	0.826962	0.555553	0.6718	-0.573897	0.0638714
143	A -> T	(p.Asn48Ile)	non-synonymous	97263	209383	181664	82776	152436	138824	0.000976733	0.000850117	0.00162938	0.00260945	0.0022042	0.00146228	0.913425	1.97633	2.16365	1.11347	0.024618
144	C -> A	(p.Asn48Lys)	non-synonymous	98106	210641	183611	83611	154236	140665	0.000407722	0.000579184	7.62482e-05	1.19601e-05	5.83521e-05	3.55454e-05	0.493453	0.0455265	0.0922609	-3.43814	0.11281
144	C -> G	(p.Asn48Lys)	non-synonymous	98106	210641	183611	83611	154236	140665	0.000265019	0.000246866	0.000206959	0.000490366	0.000220441	7.10909e-05	0.255942	0.247214	0.965898	-0.0500568	0.927338
144	C -> T	(p.Asn48=)	synonymous	98106	210641	183611	83611	154236	140665	0.00099892	0.000977967	0.000708019	0.000753489	0.000622423	0.000831763	0.988443	0.728924	0.737446	-0.439391	0.00777778
145	T -> A	(p.Ser49Thr)	non-synonymous	97821	209182	182354	83363	153431	139850	0.000613365	0.000626249	0.000361933	0.000263906	0.000136869	0.000350375	0.619807	0.278271	0.448964	-1.15533	0.00667613
145	T -> C	(p.Ser49Pro)	non-synonymous	97821	209182	182354	83363	153431	139850	0.000633811	0.000884397	0.000866447	0.000707748	0.00117968	0.000722202	0.759104	0.86902	1.1448	0.195092	0.562659
145	T -> G	(p.Ser49Ala)	non-synonymous	97821	209182	182354	83363	153431	139850	0.000204455	0.000148196	0.000131612	3.59872e-05	5.21407e-05	2.14516e-05	0.176326	0.0602979	0.341969	-1.54806	0.0639923
146	C -> A	(p.Ser49Tyr)	non-synonymous	99459	213797	186579	84634	157070	142899	0.000211142	0.000472411	0.000267983	0.000177234	0.000439295	0.000139959	0.341777	0.256118	0.749371	-0.416247	0.632597
146	C -> G	(p.Ser49Cys)	non-synonymous	99459	213797	186579	84634	157070	142899	0.00041223	0.000299349	0.000230465	0.000165418	7.63991e-05	0.000349897	0.35579	0.205545	0.577715	-0.791571	0.157455
146	C -> T	(p.Ser49Phe)	non-synonymous	99459	213797	186579	84634	157070	142899	0.000794297	0.000720309	0.000412694	0.000189049	0.000108232	0.000160953	0.757303	0.217732	0.28751	-1.79832	0.00215691
147	C -> A	(p.Ser49=)	synonymous	97081	208941	182411	82844	154007	140256	0.000473831	0.000708334	0.000685266	0.00041041	0.000642828	0.000427789	0.591083	0.541573	0.91624	-0.126203	0.756261
147	C -> G	(p.Ser49=)	synonymous	97081	208941	182411	82844	154007	140256	6.18041e-05	0.000124437	0.000202839	0.000301772	0.000753213	0.000256674	0.0931206	0.378624	4.06596	2.0236	0.106962
147	C -> T	(p.Ser49=)	synonymous	97081	208941	182411	82844	154007	140256	0.00091676	0.00101464	0.00102516	0.00054319	0.000980475	0.000827059	0.9657	0.84397	0.873946	-0.194383	0.367368
148	A -> C	(p.Ser50Arg)	non-synonymous	98027	212460	185956	83403	156659	142361	0.000122415	0.000164737	0.000129063	2.398e-05	3.19165e-05	3.5122e-05	0.143576	0.0550203	0.383214	-1.38378	0.0622699
148	A -> G	(p.Ser50Gly)	non-synonymous	98027	212460	185956	83403	156659	142361	0.000958919	0.00112492	0.000575405	0.000503579	0.000376614	0.000456586	1.04192	0.478046	0.458813	-1.12402	0.0469795
148	A -> T	(p.Ser50Cys)	non-synonymous	98027	212460	185956	83403	156659	142361	0.00145878	0.00126141	0.000806642	0.000803328	0.00109793	0.0014962	1.3601	1.05102	0.772756	-0.371916	0.18125
149	G -> A	(p.Ser50Asn)	non-synonymous	98931	214372	187769	84248	158482	143919	0.00211258	0.00200119	0.0011397	0.0012938	0.00117994	0.00101446	2.05689	1.15698	0.562488	-0.830106	0.00129616
149	G -> C	(p.Ser50Thr)	non-synonymous	98931	214372	187769	84248	158482	143919	0.000818752	0.000956282	0.00142729	0.0016855	0.00100327	0.00136188	0.887517	1.36948	1.54305	0.625784	0.0378427
149	G -> T	(p.Ser50Ile)	non-synonymous	98931	214372	187769	84248	158482	143919	0.00140502	0.00118486	0.0011397	0.00144811	0.00121149	0.00121596	1.29494	1.25381	0.968243	-0.0465586	0.782918
150	C -> A	(p.Ser50Arg)	non-synonymous	99141	214708	188156	84414	158789	144225	0.0010591	0.00103862	0.00152002	0.00151634	0.00119656	0.00124112	1.04886	1.36851	1.30476	0.383781	0.0338506
150	C -> G	(p.Ser50Arg)	non-synonymous	99141	214708	188156	84414	158789	144225	0.000706065	0.000554241	0.0019824	0.00226266	0.00200266	0.00160166	0.630153	1.96234	3.11408	1.6388	0.00103209
150	C -> T	(p.Ser50=)	synonymous	99141	214708	188156	84414	158789	144225	0.00260235	0.00247778	0.000999171	0.00122018	0.000925757	0.00171954	2.54007	1.21616	0.47879	-1.06253	0.0032081
151	C -> A	(p.Gln51Lys)	non-synonymous	99326	215613	188902	84589	159401	144740	0.000775225	0.000950778	0.000794063	0.000792065	0.000589708	0.000331629	0.863001	0.626866	0.726379	-0.461205	0.175237
151	C -> G	(p.Gln51Glu)	non-synonymous	99326	215613	188902	84589	159401	144740	0.000201357	0.000166966	4.76438e-05	3.54656e-05	2.50939e-05	1.38179e-05	0.184161	0.0305053	0.165644	-2.59384	0.0392756
151	C -> T	(p.Gln51stop)	stop	99326	215613	188902	84589	159401	144740	0.00130882	0.0013079	0.000206456	5.91093e-05	0.000207025	0.000179632	1.30836	0.163056	0.124626	-3.00432	6.38335e-05
152	A -> C	(p.Gln51Pro)	non-synonymous	98060	212710	186310	83390	157312	142781	0.000326331	0.000235062	0.000193226	0.00032378	0.000438619	0.000511273	0.280696	0.366724	1.30648	0.385686	0.360134
152	A -> G	(p.Gln51Arg)	non-synonymous	98060	212710	186310	83390	157312	142781	0.000968795	0.00102487	0.000574312	0.000491666	0.00031784	0.000371198	0.996832	0.438754	0.440148	-1.18394	0.00106478
152	A -> T	(p.Gln51Leu)	non-synonymous	98060	212710	186310	83390	157312	142781	0.00212115	0.00177707	0.00269443	0.00254227	0.00234566	0.0035579	1.94911	2.78506	1.42889	0.514896	0.0587893
153	G -> A	(p.Gln51=)	synonymous	100027	217055	190270	85105	160770	146086	0.00151959	0.00159407	0.000593893	0.00122202	0.00120047	0.00101995	1.55683	1.00908	0.648166	-0.625564	0.0294515
153	G -> C	(p.Gln51His)	non-synonymous	100027	217055	190270	85105	160770	146086	0.00105971	0.00120246	0.00120355	0.00111627	0.000870809	0.000787208	1.13109	0.994459	0.879207	-0.185726	0.327357
153	G -> T	(p.Gln51His)	non-synonymous	100027	217055	190270	85105	160770	146086	0.000679816	0.000396213	0.00209176	0.00223254	0.0035641	0.0017387	0.538015	2.40678	4.47344	2.16138	0.0144001
154	T -> A	(p.Ser52Thr)	non-synonymous	100047	216964	190175	85134	160738	146043	0.000799624	0.00100477	0.000452215	0.00049334	0.000690565	0.000527242	0.9022	0.54084	0.599469	-0.738244	0.120751
154	T -> C	(p.Ser52Pro)	non-synonymous	100047	216964	190175	85134	160738	146043	0.000789629	0.00102782	0.000930722	0.00123335	0.000404385	0.000636799	0.908725	0.801314	0.8818	-0.181476	0.645014
154	T -> G	(p.Ser52Ala)	non-synonymous	100047	216964	190175	85134	160738	146043	0.000139934	9.67903e-05	1.05166e-05	0	6.2213e-06	2.05419e-05	0.118362	0.00931996	0.078741	-3.66674	0.113024
155	C -> A	(p.Ser52Tyr)	non-synonymous	101523	219787	192484	86377	162810	148058	0.000334899	0.00030939	0.000524719	0.000845132	0.000546649	0.000790231	0.322145	0.676683	2.10055	1.07077	0.021671
155	C -> G	(p.Ser52Cys)	non-synonymous	101523	219787	192484	86377	162810	148058	8.86499e-05	7.27978e-05	0.000140271	0.000150503	0.000104416	0.000128328	0.0807238	0.13088	1.62133	0.697175	0.0203334
155	C -> T	(p.Ser52Phe)	non-synonymous	101523	219787	192484	86377	162810	148058	0.000856949	0.000905422	0.00146506	0.000984058	0.000816903	0.0009861	0.881185	1.06303	1.20636	0.270664	0.285424
156	C -> A	(p.Ser52=)	synonymous	101823	220482	193169	86650	163484	148755	0.00136511	0.00128809	0.00109231	0.0006809	0.0021103	0.000894088	1.3266	1.1944	0.900345	-0.15145	0.70566
156	C -> G	(p.Ser52=)	synonymous	101823	220482	193169	86650	163484	148755	6.87467e-05	7.71038e-05	4.65913e-05	6.92441e-05	5.50513e-05	9.41145e-05	0.0729253	0.0662503	0.908468	-0.138492	0.585435
156	C -> T	(p.Ser52=)	synonymous	101823	220482	193169	86650	163484	148755	0.00105084	0.000775574	0.00162552	0.00132718	0.00144357	0.000961312	0.913208	1.33939	1.46669	0.552565	0.116906
157	T -> A	(p.Ser53Thr)	non-synonymous	96435	210366	185313	82132	156786	143757	0.000497745	0.00044684	0.000356154	0.000304388	0.000484737	0.000479977	0.472292	0.406314	0.860302	-0.217085	0.272127
157	T -> C	(p.Ser53Pro)	non-synonymous	96435	210366	185313	82132	156786	143757	0.00095401	0.000869912	0.000248229	0.000511372	0.000899315	0.000862567	0.911961	0.630371	0.691225	-0.532773	0.165861
157	T -> G	(p.Ser53Ala)	non-synonymous	96435	210366	185313	82132	156786	143757	3.1109e-05	4.75362e-05	1.07926e-05	1.21755e-05	6.37812e-06	0	0.0393226	0.00733655	0.186573	-2.42219	0.13074
158	C -> A	(p.Ser53Tyr)	non-synonymous	97202	212964	187664	82737	158629	145363	0.000987634	0.0011786	0.000868574	0.000846054	0.000428673	0.00110069	1.08312	0.810998	0.748762	-0.41742	0.185055
158	C -> G	(p.Ser53Cys)	non-synonymous	97202	212964	187664	82737	158629	145363	4.11514e-05	9.86082e-05	4.26294e-05	4.8346e-05	2.52161e-05	1.37587e-05	0.0698798	0.0324875	0.464906	-1.10499	0.406302
158	C -> T	(p.Ser53Phe)	non-synonymous	97202	212964	187664	82737	158629	145363	0.000606983	0.000413215	0.000394322	0.000338422	0.000365633	0.000570984	0.510099	0.41734	0.818155	-0.289554	0.505459
159	T -> A	(p.Ser53=)	synonymous	96707	212108	186960	82345	157963	144704	0.0012512	0.00111264	0.000775567	0.000777218	0.000873622	0.00140286	1.18192	0.957318	0.809967	-0.304064	0.248181
159	T -> C	(p.Ser53=)	synonymous	96707	212108	186960	82345	157963	144704	0.0011995	0.00115507	0.00141207	0.00106867	0.000930598	0.000760172	1.17729	1.04288	0.885832	-0.174894	0.404961
159	T -> G	(p.Ser53=)	synonymous	96707	212108	186960	82345	157963	144704	7.23836e-05	9.42916e-05	2.67437e-05	2.42881e-05	2.53224e-05	1.38213e-05	0.0833376	0.0225439	0.270513	-1.88623	0.0945083
160	C -> A	(p.His54Asn)	non-synonymous	98656	214732	189338	83796	160324	147047	0.00045613	0.000586778	0.000343301	0.000250609	0.000430378	0.000278822	0.521454	0.325778	0.624749	-0.678652	0.138416
160	C -> G	(p.His54Asp)	non-synonymous	98656	214732	189338	83796	160324	147047	1.01362e-05	4.65697e-05	2.11262e-05	4.7735e-05	4.36616e-05	2.04016e-05	0.028353	0.0332311	1.17205	0.229035	0.836397
160	C -> T	(p.His54Tyr)	non-synonymous	98656	214732	189338	83796	160324	147047	0.000891988	0.000717173	0.00103519	0.00315051	0.00140965	0.0012921	0.804581	1.72186	2.14007	1.09766	0.152707
161	A -> C	(p.His54Pro)	non-synonymous	97985	214011	188891	83167	159785	146596	5.10282e-05	6.54172e-05	0.000100587	0.00012024	0.000531965	0.000122786	0.0582227	0.218895	3.75961	1.91058	0.221686
161	A -> G	(p.His54Arg)	non-synonymous	97985	214011	188891	83167	159785	146596	0.00146961	0.00159338	0.000995283	0.000829656	0.00117658	0.000804933	1.53149	0.951613	0.621363	-0.686493	0.00614956
161	A -> T	(p.His54Leu)	non-synonymous	97985	214011	188891	83167	159785	146596	0.000479665	0.000434557	0.000275291	0.00024048	0.000168977	0.000402467	0.457111	0.271804	0.594612	-0.74998	0.0274353
162	C -> A	(p.His54Gln)	non-synonymous	102403	221922	196821	86764	166658	153207	0.000761696	0.000892205	0.000436945	0.000599327	0.000462024	0.000561332	0.826951	0.514907	0.622657	-0.68349	0.0671668
162	C -> G	(p.His54Gln)	non-synonymous	102403	221922	196821	86764	166658	153207	0.000624982	0.00072548	0.000563964	0.000357291	0.000288015	0.000130542	0.675231	0.334953	0.496057	-1.01142	0.0298364
162	C -> T	(p.His54=)	synonymous	102403	221922	196821	86764	166658	153207	0.00141597	0.00138337	0.000777356	0.000968143	0.000612032	0.000195814	1.39967	0.638336	0.456061	-1.1327	0.0184444
163	T -> A	(p.Ser55Thr)	non-synonymous	101786	220098	195441	86221	165592	152212	0.00114947	0.00136303	0.000798195	0.00141497	0.0015822	0.000886921	1.25625	1.17057	0.931798	-0.10191	0.7178
163	T -> C	(p.Ser55Pro)	non-synonymous	101786	220098	195441	86221	165592	152212	0.00115929	0.00142664	0.00135591	0.00199487	0.00159428	0.00181983	1.29297	1.69122	1.30802	0.387382	0.127285
163	T -> G	(p.Ser55Ala)	non-synonymous	101786	220098	195441	86221	165592	152212	0.000117894	9.5412e-05	7.16329e-05	4.63924e-05	4.83115e-05	6.56978e-06	0.106653	0.0432266	0.405301	-1.30293	0.0279581
164	C -> A	(p.Ser55Tyr)	non-synonymous	102697	222920	197929	86866	167652	153992	0.00131455	0.00114839	0.00106099	0.000541063	0.00100208	0.00119487	1.23147	0.949748	0.771231	-0.374765	0.162114
164	C -> G	(p.Ser55Cys)	non-synonymous	102697	222920	197929	86866	167652	153992	0.000438182	0.000215324	0.000505232	0.000276288	0.000429461	0.000500026	0.326753	0.427752	1.3091	0.388572	0.523972
164	C -> T	(p.Ser55Phe)	non-synonymous	102697	222920	197929	86866	167652	153992	0.00126586	0.00110353	0.000641644	0.000575599	0.00079331	0.0008442	1.1847	0.713688	0.602422	-0.731153	0.0341696
165	C -> A	(p.Ser55=)	synonymous	102338	221762	196925	86501	166910	153245	0.000478806	0.000369766	0.000670306	0.00108669	0.000605117	0.00091357	0.424286	0.818921	1.93012	0.948689	0.034143
165	C -> G	(p.Ser55=)	synonymous	102338	221762	196925	86501	166910	153245	0.000156345	0.000257032	4.06246e-05	3.46817e-05	2.99563e-05	2.6102e-05	0.206688	0.0328411	0.158892	-2.65388	0.178251
165	C -> T	(p.Ser55=)	synonymous	102338	221762	196925	86501	166910	153245	0.000996697	0.000946961	0.000649994	0.000439301	0.000461326	0.000646024	0.971829	0.549161	0.56508	-0.823472	0.00289951
166	A -> C	(p.Ser56Arg)	non-synonymous	98329	213345	189680	83210	160874	148160	2.03399e-05	1.40617e-05	1.58161e-05	1.20178e-05	2.48642e-05	2.02484e-05	0.0172008	0.0182366	1.06022	0.0843618	0.822739
166	A -> G	(p.Ser56Gly)	non-synonymous	98329	213345	189680	83210	160874	148160	0.00117971	0.00162647	0.00251476	0.00092537	0.0011997	0.00141739	1.40309	1.5143	1.07926	0.110044	0.801534
166	A -> T	(p.Ser56Cys)	non-synonymous	98329	213345	189680	83210	160874	148160	0.000772915	0.000796831	0.000611556	0.000552818	0.00102565	0.000566955	0.784873	0.689244	0.87816	-0.187445	0.459989
167	G -> A	(p.Ser56Asn)	non-synonymous	101408	218775	193896	85710	164706	152021	0.00247515	0.00254599	0.00280563	0.00299848	0.00231928	0.00239441	2.51057	2.62945	1.04735	0.0667449	0.523485
167	G -> C	(p.Ser56Thr)	non-synonymous	101408	218775	193896	85710	164706	152021	0.000690281	0.0007542	0.000520898	0.000268347	0.000704285	0.000138139	0.72224	0.407917	0.564794	-0.824203	0.0864487
167	G -> T	(p.Ser56Ile)	non-synonymous	101408	218775	193896	85710	164706	152021	0.00146931	0.00169581	0.000918018	0.000956715	0.000722499	0.00119062	1.58256	0.946964	0.598375	-0.740878	0.0329648
168	C -> A	(p.Ser56Arg)	non-synonymous	103550	222799	197284	87485	167785	154852	0.00140995	0.00137792	0.00315788	0.00360062	0.00529845	0.00352595	1.39394	3.89572	2.79477	1.48273	0.0134777
168	C -> G	(p.Ser56Arg)	non-synonymous	103550	222799	197284	87485	167785	154852	0.000202801	0.000390486	8.61702e-05	0.00021718	4.76801e-05	0.000439129	0.296644	0.19754	0.665917	-0.586587	0.501147
168	C -> T	(p.Ser56=)	synonymous	103550	222799	197284	87485	167785	154852	0.00165138	0.0015036	0.000511952	0.000502943	0.00185952	0.000762018	1.57749	0.909109	0.576302	-0.795103	0.128339
169	T -> A	(p.Ser57Thr)	non-synonymous	102964	221112	195557	87038	166515	153638	0.00059244	0.000624118	0.000138067	0.000321699	0.00025223	0.000175738	0.608279	0.221933	0.364854	-1.45461	0.0012672
169	T -> C	(p.Ser57Pro)	non-synonymous	102964	221112	195557	87038	166515	153638	0.000854668	0.000773364	0.00121704	0.00125233	0.00112302	0.000520705	0.814016	1.02827	1.26321	0.337094	0.303257
169	T -> G	(p.Ser57Ala)	non-synonymous	102964	221112	195557	87038	166515	153638	0.000203955	0.000180904	0.000516473	0.000494037	0.000528481	0.000455616	0.192429	0.498652	2.59135	1.3737	0.000133982
170	C -> A	(p.Ser57Tyr)	non-synonymous	104398	224444	198185	88205	168931	155611	0.00097703	0.00108268	0.000302747	0.000487501	0.000627475	0.000340593	1.02985	0.439579	0.426837	-1.22824	0.00334181
170	C -> G	(p.Ser57Cys)	non-synonymous	104398	224444	198185	88205	168931	155611	4.78936e-05	4.45545e-05	3.02747e-05	0	5.91958e-05	4.4984e-05	0.0462241	0.0336136	0.727188	-0.459599	0.394159
170	C -> T	(p.Ser57Phe)	non-synonymous	104398	224444	198185	88205	168931	155611	0.000651353	0.000481189	0.000307793	0.00032878	0.000224944	0.00017351	0.566271	0.258757	0.456948	-1.1299	0.128707
171	T -> A	(p.Ser57=)	synonymous	102464	219989	193969	86614	165732	152667	0.00115162	0.00118642	0.00163428	0.00168564	0.000500809	0.0015262	1.16902	1.33673	1.14346	0.193406	0.59256
171	T -> C	(p.Ser57=)	synonymous	102464	219989	193969	86614	165732	152667	0.00120042	0.00148189	0.00158273	0.00130464	0.00193686	0.00142139	1.34116	1.56141	1.16422	0.219367	0.346279
171	T -> G	(p.Ser57=)	synonymous	102464	219989	193969	86614	165732	152667	0.00021471	0.000150008	0.000175286	0.000288637	0.000120677	0.000275109	0.182359	0.214927	1.1786	0.237069	0.56631
172	G -> A	(p.Gly58Arg)	non-synonymous	104444	224747	198079	88018	169382	155676	0.00213512	0.00180648	0.000681546	0.000727124	0.000856053	0.000796526	1.9708	0.765312	0.388327	-1.36466	0.0728901
172	G -> C	(p.Gly58Arg)	non-synonymous	104444	224747	198079	88018	169382	155676	0.000325533	0.000235821	3.53394e-05	4.54452e-05	8.26534e-05	3.85416e-05	0.280677	0.0504949	0.179904	-2.4747	0.106345
172	G -> T	(p.Gly58Trp)	non-synonymous	104444	224747	198079	88018	169382	155676	0.000507449	0.000342607	0.00107533	0.00151105	0.000938707	0.000494617	0.425028	1.00493	2.36438	1.24146	0.0658351
173	G -> A	(p.Gly58Glu)	non-synonymous	102837	222053	195882	86612	167215	153770	0.000914068	0.000941217	0.00156216	0.00166259	0.00197351	0.00137218	0.927642	1.64261	1.77074	0.824349	0.0102835
173	G -> C	(p.Gly58Ala)	non-synonymous	102837	222053	195882	86612	167215	153770	0.000233379	0.000243185	4.08409e-05	3.46372e-05	5.98032e-05	4.55225e-05	0.238282	0.045201	0.189695	-2.39824	6.31846e-05
173	G -> T	(p.Gly58Val)	non-synonymous	102837	222053	195882	86612	167215	153770	0.00194483	0.00194098	0.00162343	0.00311735	0.00228448	0.00267282	1.9429	2.42452	1.24789	0.319487	0.225581
174	G -> A	(p.Gly58=)	synonymous	102622	221868	195705	86375	166982	153655	0.00149091	0.00143779	0.000827777	0.000613603	0.000820448	0.000624776	1.46435	0.721651	0.492813	-1.02089	0.000404436
174	G -> C	(p.Gly58=)	synonymous	102622	221868	195705	86375	166982	153655	0.000155912	0.000162259	7.6646e-05	6.94645e-05	5.98867e-06	5.20647e-05	0.159085	0.051041	0.32084	-1.64007	0.00543042
174	G -> T	(p.Gly58=)	synonymous	102622	221868	195705	86375	166982	153655	0.000750326	0.000969045	0.000679594	0.000196816	0.000544969	0.000325404	0.859686	0.436696	0.507972	-0.97718	0.0716204
175	A -> C	(p.Thr59Pro)	non-synonymous	102283	221065	194983	85932	166153	153183	0.00027375	0.000226178	0.000225661	5.81855e-05	0.000355094	0.000417801	0.249964	0.264185	1.05689	0.0798301	0.873379
175	A -> G	(p.Thr59Ala)	non-synonymous	102283	221065	194983	85932	166153	153183	0.00149585	0.00141587	0.000671853	0.000512033	0.000734263	0.0011359	1.45586	0.763511	0.52444	-0.931152	0.0106943
175	A -> T	(p.Thr59Ser)	non-synonymous	102283	221065	194983	85932	166153	153183	0.000987456	0.00123041	0.000523123	0.00145464	0.000637966	0.000587533	1.10893	0.800815	0.72215	-0.46963	0.286351
176	C -> A	(p.Thr59Lys)	non-synonymous	103604	223024	196682	87097	167942	154669	0.00058878	0.000466318	0.00046776	0.000126296	0.000273904	9.05159e-05	0.527549	0.239619	0.454212	-1.13856	0.054675
176	C -> G	(p.Thr59Arg)	non-synonymous	103604	223024	196682	87097	167942	154669	0.000289564	0.000219707	8.64339e-05	0.000183703	0.000381084	9.69813e-05	0.254636	0.187051	0.734581	-0.445006	0.428265
176	C -> T	(p.Thr59Ile)	non-synonymous	103604	223024	196682	87097	167942	154669	0.00081078	0.000865378	0.000676218	0.000826665	0.000756213	0.000549561	0.838079	0.702164	0.837826	-0.255277	0.108368
177	A -> C	(p.Thr59=)	synonymous	91962	200586	177294	77359	151989	140788	0.000337096	0.000274197	0.000377903	0.000116341	0.000302653	0.000312527	0.305646	0.277356	0.907442	-0.140123	0.683196
177	A -> G	(p.Thr59=)	synonymous	91962	200586	177294	77359	151989	140788	0.00163111	0.00138095	0.00263968	0.00129267	0.00130273	0.00105123	1.50603	1.57158	1.04352	0.0614617	0.872888
177	A -> T	(p.Thr59=)	synonymous	91962	200586	177294	77359	151989	140788	0.000761184	0.000937254	0.00031586	0.000465363	0.000881643	0.000511407	0.849219	0.543568	0.64008	-0.643676	0.113136
178	C -> A	(p.Leu60Met)	non-synonymous	92599	201836	178425	77978	153161	141743	0.000561561	0.000713451	0.000459577	0.000346252	0.000607204	0.000359806	0.637506	0.44321	0.695224	-0.524449	0.163833
178	C -> G	(p.Leu60Val)	non-synonymous	92599	201836	178425	77978	153161	141743	0.000107993	0.000217999	0.000364299	0.000166714	5.87617e-05	0.00136867	0.162996	0.489612	3.00384	1.58681	0.358073
178	C -> T	(p.Leu60=)	synonymous	92599	201836	178425	77978	153161	141743	0.00210585	0.00188767	0.0020681	0.00142348	0.00268998	0.00234227	1.99676	2.13096	1.06721	0.0938375	0.668301
179	T -> A	(p.Leu60Gln)	non-synonymous	91619	199030	176085	77167	151345	140093	0.00134252	0.0015676	0.000545191	0.000764576	0.000951468	0.00100647	1.45506	0.816927	0.561439	-0.832798	0.0294085
179	T -> C	(p.Leu60Pro)	non-synonymous	91619	199030	176085	77167	151345	140093	0.000927755	0.00100487	0.00085754	0.00121814	0.000832535	0.00102075	0.966314	0.982241	1.01648	0.0235841	0.8779
179	T -> G	(p.Leu60Arg)	non-synonymous	91619	199030	176085	77167	151345	140093	0.000469335	0.000477315	0.000159014	9.07124e-05	0.000138756	0.000171315	0.473325	0.139949	0.295673	-1.75793	0.000200622
180	G -> A	(p.Leu60=)	synonymous	92693	201765	178625	77874	153421	141910	0.00171534	0.00151662	0.0016571	0.000873205	0.000814752	0.000887887	1.61598	1.05824	0.654858	-0.610745	0.0680365
180	G -> C	(p.Leu60=)	synonymous	92693	201765	178625	77874	153421	141910	8.63064e-05	6.93877e-05	0.000229531	3.85238e-05	0.000117324	0.000119794	0.077847	0.126293	1.62233	0.698065	0.307677
180	G -> T	(p.Leu60=)	synonymous	92693	201765	178625	77874	153421	141910	0.00050705	0.000510495	0.000123163	0.000154095	0.000149914	0.000147981	0.508773	0.143788	0.282618	-1.82307	6.16572e-06
181	A -> C	(p.Ser61Arg)	non-synonymous	91620	199953	176753	76905	151780	140400	0.000185549	0.000110026	2.26305e-05	2.60061e-05	9.88272e-05	0.00011396	0.147787	0.065356	0.44223	-1.17713	0.215677
181	A -> G	(p.Ser61Gly)	non-synonymous	91620	199953	176753	76905	151780	140400	0.00187732	0.00159037	0.000859957	0.000975229	0.00125181	0.00101852	1.73385	1.02638	0.591967	-0.756412	0.0664829
181	A -> T	(p.Ser61Cys)	non-synonymous	91620	199953	176753	76905	151780	140400	0.000873172	0.000830195	0.00109192	0.000832196	0.00112004	0.000890313	0.851683	0.983618	1.15491	0.20778	0.164097
182	G -> A	(p.Ser61Asn)	non-synonymous	92626	201867	178486	77790	153448	141824	0.00187852	0.00165951	0.00118217	0.00128551	0.000925395	0.00132559	1.76902	1.17966	0.666848	-0.58457	0.0375117
182	G -> C	(p.Ser61Thr)	non-synonymous	92626	201867	178486	77790	153448	141824	0.000161942	0.000188243	3.92188e-05	3.85654e-05	0.00012382	2.8204e-05	0.175092	0.0574521	0.328125	-1.60768	0.0104337
182	G -> T	(p.Ser61Ile)	non-synonymous	92626	201867	178486	77790	153448	141824	0.00158703	0.00123844	0.00202257	0.00215966	0.00189641	0.00253131	1.41273	2.15249	1.52363	0.607514	0.064355
183	C -> A	(p.Ser61Arg)	non-synonymous	92507	201775	178371	77665	153345	141693	0.000767509	0.00065915	0.000190614	0.000167386	0.000130425	0.000148208	0.71333	0.159158	0.22312	-2.16411	0.05016
183	C -> G	(p.Ser61Arg)	non-synonymous	92507	201775	178371	77665	153345	141693	0.0003243	0.000376657	6.72755e-05	2.57516e-05	3.26062e-05	4.94026e-05	0.350478	0.043759	0.124855	-3.00167	0.0329724
183	C -> T	(p.Ser61=)	synonymous	92507	201775	178371	77665	153345	141693	0.00169717	0.00162062	0.00167628	0.00166098	0.00170857	0.0019761	1.65889	1.75548	1.05823	0.0816469	0.312232
184	T -> A	(p.Ser62Thr)	non-synonymous	89612	196463	173283	75119	148884	137788	0.000524483	0.000478462	0.000288545	0.00047924	0.000389565	0.000420937	0.501472	0.394572	0.786826	-0.345883	0.0811623
184	T -> C	(p.Ser62Pro)	non-synonymous	89612	196463	173283	75119	148884	137788	0.000959693	0.00118597	0.00057132	0.000306181	0.000510465	0.000290301	1.07283	0.419567	0.391083	-1.35445	0.0458192
184	T -> G	(p.Ser62Ala)	non-synonymous	89612	196463	173283	75119	148884	137788	0.000234344	0.000167971	0.000230836	9.31855e-05	0.000201499	0.000442709	0.201157	0.242057	1.20333	0.267027	0.638244
185	C -> A	(p.Ser62Tyr)	non-synonymous	106082	227797	199164	88564	171571	158191	0.0004242	0.000386309	0.00020586	0.00018066	0.00011657	0.000271823	0.405255	0.193728	0.478042	-1.06479	0.00476535
185	C -> G	(p.Ser62Cys)	non-synonymous	106082	227797	199164	88564	171571	158191	4.71333e-05	7.90177e-05	5.02099e-05	2.25825e-05	6.41134e-05	6.95362e-05	0.0630755	0.0516105	0.818233	-0.289416	0.610892
185	C -> T	(p.Ser62Phe)	non-synonymous	106082	227797	199164	88564	171571	158191	0.000546747	0.000496056	6.02519e-05	5.64563e-05	0.000157369	0.000139072	0.521401	0.103287	0.198096	-2.33573	0.00121773
186	C -> A	(p.Ser62=)	synonymous	107406	229799	201167	89639	173626	159995	0.00113588	0.000813755	0.000924605	0.000792066	0.00108855	0.00123129	0.974816	1.00913	1.0352	0.0499055	0.873599
186	C -> G	(p.Ser62=)	synonymous	107406	229799	201167	89639	173626	159995	5.58628e-05	0.000104439	0.000139188	1.11559e-05	0.000299494	3.75012e-05	0.0801509	0.121835	1.52007	0.604135	0.584714
186	C -> T	(p.Ser62=)	synonymous	107406	229799	201167	89639	173626	159995	0.000344487	0.00034813	0.000258492	0.000256585	0.000190064	0.000250008	0.346309	0.238787	0.68952	-0.536335	0.0067451
187	T -> A	(p.Leu63Ile)	non-synonymous	107185	229070	200500	89410	173089	159461	0.00134347	0.00127472	0.0012419	0.00145398	0.00160611	0.00124795	1.3091	1.38748	1.05988	0.0839006	0.456459
187	T -> C	(p.Leu63=)	synonymous	107185	229070	200500	89410	173089	159461	0.000671736	0.000755228	0.000244389	0.000503299	0.000641289	0.000395081	0.713482	0.446014	0.625124	-0.677786	0.0471043
187	T -> G	(p.Leu63Val)	non-synonymous	107185	229070	200500	89410	173089	159461	0.000485143	0.000379797	0.00206484	0.00354546	0.00221273	0.002151	0.43247	2.49351	5.76574	2.52751	0.00909152
188	T -> A	(p.Leu63stop)	stop	107181	227669	202160	89361	174627	160526	0.000429181	0.000377741	2.47329e-05	4.47623e-05	4.00854e-05	6.22952e-05	0.403461	0.0429689	0.106501	-3.23106	0.0306023
188	T -> C	(p.Leu63Ser)	non-synonymous	107181	227669	202160	89361	174627	160526	0.000802381	0.000904822	0.000499604	0.00119739	0.000463846	0.000691477	0.853602	0.713079	0.835377	-0.2595	0.476784
188	T -> G	(p.Leu63stop)	stop	107181	227669	202160	89361	174627	160526	8.39701e-05	0.000122986	1.97863e-05	1.11906e-05	1.71795e-05	1.86886e-05	0.103478	0.0167112	0.161496	-2.63043	0.137866
189	A -> C	(p.Leu63Phe)	non-synonymous	103986	222157	196690	86451	169697	156089	0.00020195	0.000207061	6.60939e-05	8.09707e-05	0.000235714	0.000205011	0.204506	0.146948	0.71855	-0.476839	0.272806
189	A -> G	(p.Leu63=)	synonymous	103986	222157	196690	86451	169697	156089	0.000702018	0.000873256	0.000325385	0.000219778	0.000229821	0.000243451	0.787637	0.254609	0.323256	-1.62925	0.0816465
189	A -> T	(p.Leu63Phe)	non-synonymous	103986	222157	196690	86451	169697	156089	0.000577001	0.00071571	0.000340638	0.000370152	0.00053625	0.000544561	0.646355	0.4479	0.692963	-0.529151	0.136029
190	G -> A	(p.Glu64Lys)	non-synonymous	104392	222727	197344	86863	170442	156740	0.000478964	0.000507348	0.000283768	0.000276297	0.000193614	0.00028072	0.493156	0.2586	0.524378	-0.931322	0.000879886
190	G -> C	(p.Glu64Gln)	non-synonymous	104392	222727	197344	86863	170442	156740	9.57928e-05	8.9796e-05	2.53365e-05	0.000138149	1.76013e-05	4.46599e-05	0.0927944	0.0564366	0.608189	-0.717407	0.282891
190	G -> T	(p.Glu64stop)	stop	104392	222727	197344	86863	170442	156740	0.000881294	0.000830613	9.62786e-05	8.05867e-05	8.21394e-05	5.10399e-05	0.855953	0.0775111	0.0905553	-3.46506	0.0089938
191	A -> C	(p.Glu64Ala)	non-synonymous	103893	221200	196005	86428	169294	155757	5.77517e-05	6.32911e-05	1.53057e-05	3.4711e-05	5.90688e-06	3.21013e-05	0.0605214	0.0220062	0.36361	-1.45953	0.0077522
191	A -> G	(p.Glu64Gly)	non-synonymous	103893	221200	196005	86428	169294	155757	0.000442763	0.000542495	0.000316318	0.000161985	0.000248089	0.00024397	0.492629	0.24259	0.49244	-1.02198	0.0581686
191	A -> T	(p.Glu64Val)	non-synonymous	103893	221200	196005	86428	169294	155757	0.00128979	0.00107143	0.000637739	0.00144629	0.00132905	0.000680547	1.18061	1.02341	0.866846	-0.206152	0.545837
192	G -> A	(p.Glu64=)	synonymous	104595	222735	197437	86992	170589	156903	0.00139586	0.001302	0.00102311	0.000954111	0.000808962	0.000949631	1.34893	0.933954	0.692367	-0.53039	0.00887547
192	G -> C	(p.Glu64Asp)	non-synonymous	104595	222735	197437	86992	170589	156903	0.000516277	0.000713853	0.000389998	0.000413831	0.000597928	0.00075843	0.615065	0.540047	0.878032	-0.187654	0.613054
192	G -> T	(p.Glu64Asp)	non-synonymous	104595	222735	197437	86992	170589	156903	0.00224676	0.00206523	0.00137765	0.00267841	0.00258516	0.00161883	2.156	2.06501	0.9578	-0.062204	0.806417
193	A -> C	(p.Thr65Pro)	non-synonymous	104805	223272	197498	87021	170531	156585	0.000133581	3.13519e-05	3.03801e-05	0.000206847	7.03684e-05	0.000197976	0.0824667	0.126393	1.53265	0.61603	0.57005
193	A -> G	(p.Thr65Ala)	non-synonymous	104805	223272	197498	87021	170531	156585	0.000925528	0.0011645	0.000901275	0.000528608	0.000762325	0.000759971	1.04501	0.738045	0.706254	-0.501742	0.170329
193	A -> T	(p.Thr65Ser)	non-synonymous	104805	223272	197498	87021	170531	156585	0.000791947	0.000707657	0.000668361	0.000723963	0.000504307	0.00077913	0.749802	0.66894	0.892156	-0.164632	0.331142
194	C -> A	(p.Thr65Lys)	non-synonymous	106207	225503	199881	87606	172183	157280	0.000630844	0.00056762	0.000865515	0.000856106	0.00036589	0.000451424	0.599232	0.634734	1.05925	0.0830373	0.808655
194	C -> G	(p.Thr65Arg)	non-synonymous	106207	225503	199881	87606	172183	157280	0.000837986	0.00070509	0.00124074	0.000342442	0.000528507	0.00059766	0.771538	0.677337	0.877905	-0.187864	0.674285
194	C -> T	(p.Thr65Ile)	non-synonymous	106207	225503	199881	87606	172183	157280	0.00162889	0.00168956	0.00042025	0.000547908	0.000371698	0.000515005	1.65923	0.463715	0.279477	-1.8392	3.10264e-05
195	A -> C	(p.Thr65=)	synonymous	100966	209546	183316	83048	159512	145764	0.000178278	0.000243383	0.000501866	0.000228783	0.000332263	0.000315579	0.210831	0.344623	1.6346	0.708934	0.111552
195	A -> G	(p.Thr65=)	synonymous	100966	209546	183316	83048	159512	145764	0.00116871	0.00110716	0.000523686	0.000397361	0.000620643	0.00033616	1.13793	0.469462	0.412557	-1.27733	0.000770171
195	A -> T	(p.Thr65=)	synonymous	100966	209546	183316	83048	159512	145764	0.0016144	0.00165119	0.00157651	0.0019266	0.0015422	0.00137894	1.6328	1.60606	0.983627	-0.0238162	0.832844
196	G -> A	(p.Val66Met)	non-synonymous	105173	221081	190891	86388	165604	151390	0.00230097	0.00207164	0.00189637	0.00177108	0.00150359	0.00211375	2.1863	1.8212	0.833002	-0.263609	0.114454
196	G -> C	(p.Val66Leu)	non-synonymous	105173	221081	190891	86388	165604	151390	0.000551472	0.000529218	0.000513382	0.00016206	0.000549504	0.000521831	0.540345	0.436694	0.808176	-0.307258	0.342203
196	G -> T	(p.Val66Leu)	non-synonymous	105173	221081	190891	86388	165604	151390	0.000465899	0.000452323	0.000167635	0.000115757	0.000211348	0.000105687	0.459111	0.150107	0.326951	-1.61286	0.000624482
197	T -> A	(p.Val66Glu)	non-synonymous	105161	219861	189805	86402	164886	150794	0.00129326	0.00128263	0.00123811	0.00118053	0.00107953	0.00100137	1.28794	1.12489	0.873398	-0.19529	0.0526048
197	T -> C	(p.Val66Ala)	non-synonymous	105161	219861	189805	86402	164886	150794	0.000665646	0.000495768	0.000400411	0.000462952	0.000473054	0.000324947	0.580707	0.415341	0.715233	-0.483514	0.27073
197	T -> G	(p.Val66Gly)	non-synonymous	105161	219861	189805	86402	164886	150794	0.000304295	0.000204675	0.000152788	4.62952e-05	5.45832e-05	4.64209e-05	0.254485	0.0750219	0.294799	-1.7622	0.11523
198	G -> A	(p.Val66=)	synonymous	101918	214115	184887	83542	160573	147036	0.00106949	0.00137309	0.00141708	0.00122094	0.00150087	0.0013058	1.22129	1.36118	1.11454	0.156447	0.51829
198	G -> C	(p.Val66=)	synonymous	101918	214115	184887	83542	160573	147036	0.00059852	0.000751932	0.00183355	0.000778052	0.0004048	0.00220354	0.675226	1.30499	1.93267	0.950592	0.236293
198	G -> T	(p.Val66=)	synonymous	101918	214115	184887	83542	160573	147036	0.000186424	0.000340938	0.000384018	0.000694262	0.000840739	0.000999755	0.263681	0.729694	2.76733	1.4685	0.0375384
199	T -> A	(p.Ser67Thr)	non-synonymous	101118	211453	182444	82967	158710	145190	0.00105817	0.00105461	0.00176493	0.00160305	0.00139878	0.00240375	1.05639	1.79262	1.69694	0.762932	0.0427032
199	T -> C	(p.Ser67Pro)	non-synonymous	101118	211453	182444	82967	158710	145190	0.000890049	0.00123432	0.00109075	0.00107272	0.00117825	0.000764515	1.06218	1.02656	0.966459	-0.0492192	0.875253
199	T -> G	(p.Ser67Ala)	non-synonymous	101118	211453	182444	82967	158710	145190	0.000237346	0.000255376	0.000142509	8.43709e-05	2.52032e-05	0.000117088	0.246361	0.0922929	0.374624	-1.41648	0.0061276
200	C -> A	(p.Ser67Tyr)	non-synonymous	103006	215711	186579	84190	161691	147505	0.000757237	0.000820542	0.000423413	0.00022568	0.000364894	0.000318633	0.78889	0.333155	0.422309	-1.24363	0.00129991
200	C -> G	(p.Ser67Cys)	non-synonymous	103006	215711	186579	84190	161691	147505	0.000232996	0.00016689	0.000112553	0.000130657	0.000117508	8.13532e-05	0.199943	0.110518	0.552746	-0.855311	0.199724
200	C -> T	(p.Ser67Phe)	non-synonymous	103006	215711	186579	84190	161691	147505	0.000970817	0.00104306	0.000300141	0.000344459	0.00042674	0.000149147	1.00694	0.305122	0.303019	-1.72252	0.000523255
201	C -> A	(p.Ser67=)	synonymous	97821	205022	177755	79691	153873	140103	0.000756484	0.000629201	0.000630081	0.00110427	0.00150774	0.000763724	0.692842	1.00145	1.44543	0.531494	0.217493
201	C -> G	(p.Ser67=)	synonymous	97821	205022	177755	79691	153873	140103	8.1782e-05	0.000156081	6.75086e-05	2.50969e-05	0.00011698	8.56513e-05	0.118931	0.0738091	0.620602	-0.688259	0.418742
201	C -> T	(p.Ser67=)	synonymous	97821	205022	177755	79691	153873	140103	0.000828043	0.000970628	0.0013558	0.000966232	0.000799361	0.000513908	0.899335	0.908825	1.01055	0.015143	0.962653
202	A -> C	(p.Thr68Pro)	non-synonymous	96403	202631	175771	78586	151947	138045	0.000134851	0.000108572	4.55138e-05	2.54498e-05	8.55561e-05	0.000188344	0.121711	0.086216	0.708366	-0.497433	0.414117
202	A -> G	(p.Thr68Ala)	non-synonymous	96403	202631	175771	78586	151947	138045	0.00156634	0.00177169	0.00212208	0.00260861	0.00267198	0.00197762	1.66902	2.34507	1.40506	0.490633	0.0284865
202	A -> T	(p.Thr68Ser)	non-synonymous	96403	202631	175771	78586	151947	138045	0.000985447	0.000838963	0.00072822	0.000470822	0.00084898	0.00102865	0.912205	0.769168	0.843197	-0.246059	0.359019
203	C -> A	(p.Thr68Asn)	non-synonymous	100291	209512	182868	81924	158577	143935	0.000897389	0.00123621	0.00108275	0.00051267	0.00046665	0.000528016	1.0668	0.647521	0.606977	-0.720287	0.172863
203	C -> G	(p.Thr68Ser)	non-synonymous	100291	209512	182868	81924	158577	143935	0.000937273	0.000825728	8.74948e-05	0	2.52243e-05	2.08427e-05	0.8815	0.0333905	0.0378791	-4.72245	0.0250001
203	C -> T	(p.Thr68Ile)	non-synonymous	100291	209512	182868	81924	158577	143935	0.00222353	0.00275402	0.00329746	0.00367414	0.00419985	0.00610692	2.48877	4.31959	1.73563	0.79546	0.0569563
204	T -> A	(p.Thr68=)	synonymous	99900	207984	181110	81521	157194	142774	0.00161161	0.00148569	0.000590801	0.000331203	0.000451671	0.000581338	1.54865	0.488753	0.315599	-1.66383	0.00138991
204	T -> C	(p.Thr68=)	synonymous	99900	207984	181110	81521	157194	142774	0.00116116	0.00158666	0.00181658	0.00145975	0.00136138	0.0013798	1.37391	1.50438	1.09496	0.130876	0.652589
204	T -> G	(p.Thr68=)	synonymous	99900	207984	181110	81521	157194	142774	0.00017017	0.000197131	1.1043e-05	0	0	1.40082e-05	0.18365	0.00626279	0.0341017	-4.87401	0.0353048
205	C -> A	(p.Gln69Lys)	non-synonymous	101294	208750	182762	82621	159099	144428	0.000404762	0.000512575	0.000946586	0.000520449	0.00103709	0.00147478	0.458669	0.994727	2.16873	1.11685	0.0677793
205	C -> G	(p.Gln69Glu)	non-synonymous	101294	208750	182762	82621	159099	144428	3.9489e-05	5.7485e-05	4.92444e-05	3.63104e-05	3.1427e-05	3.46193e-05	0.048487	0.0379003	0.781658	-0.355391	0.432146
205	C -> T	(p.Gln69stop)	stop	101294	208750	182762	82621	159099	144428	0.0014216	0.0012982	8.2074e-05	0.000157345	0.000113137	0.000131553	1.3599	0.121027	0.088997	-3.4901	0.0226477
206	A -> C	(p.Gln69Pro)	non-synonymous	99924	204524	180056	81373	156872	142415	0.000260198	0.000352037	6.66459e-05	6.14454e-05	0.000299607	0.0001615	0.306117	0.1473	0.481187	-1.05533	0.101342
206	A -> G	(p.Gln69Arg)	non-synonymous	99924	204524	180056	81373	156872	142415	0.00239182	0.00214156	0.000555383	0.000466985	0.000733082	0.000751325	2.26669	0.626694	0.27648	-1.85475	0.0143056
206	A -> T	(p.Gln69Leu)	non-synonymous	99924	204524	180056	81373	156872	142415	0.000980745	0.00126147	0.00163838	0.00216288	0.00121755	0.00176245	1.12111	1.69532	1.51218	0.596633	0.0778514
207	G -> A	(p.Gln69=)	synonymous	100513	205594	181124	81826	157759	143178	0.000517346	0.000588539	0.000132506	0.000293305	0.000297923	0.000188576	0.552942	0.228078	0.41248	-1.2776	0.00645378
207	G -> C	(p.Gln69His)	non-synonymous	100513	205594	181124	81826	157759	143178	5.96938e-05	6.80954e-05	2.20843e-05	3.66632e-05	5.07103e-05	3.49216e-05	0.0638946	0.0360948	0.564912	-0.823901	0.0196773
207	G -> T	(p.Gln69His)	non-synonymous	100513	205594	181124	81826	157759	143178	0.00153214	0.00164402	0.00230229	0.00289639	0.00370819	0.00247943	1.58808	2.84657	1.79246	0.841945	0.0257845
208	G -> A	(p.Glu70Lys)	non-synonymous	100824	206190	181762	82125	158259	143624	0.00107117	0.00112518	0.000236573	0.00038965	0.000537094	0.000334206	1.09817	0.374381	0.340912	-1.55253	0.000570685
208	G -> C	(p.Glu70Gln)	non-synonymous	100824	206190	181762	82125	158259	143624	0.000823217	0.000829332	4.95153e-05	0.000109589	0.000120056	1.39252e-05	0.826274	0.0732715	0.0886769	-3.4953	6.7443e-05
208	G -> T	(p.Glu70stop)	stop	100824	206190	181762	82125	158259	143624	0.000357058	0.000412241	9.90306e-05	1.21766e-05	8.84626e-05	9.74767e-05	0.384649	0.0742866	0.193128	-2.37237	0.00864825
209	A -> C	(p.Glu70Ala)	non-synonymous	100583	205587	181346	81803	157888	143136	5.96522e-05	1.94565e-05	5.51432e-06	1.22245e-05	0	1.39727e-05	0.0395544	0.00792788	0.20043	-2.31883	0.35524
209	A -> G	(p.Glu70Gly)	non-synonymous	100583	205587	181346	81803	157888	143136	0.000914667	0.00096796	0.000794062	0.000855714	0.00105138	0.000628773	0.941314	0.832482	0.884383	-0.177257	0.307708
209	A -> T	(p.Glu70Val)	non-synonymous	100583	205587	181346	81803	157888	143136	0.00136206	0.00136195	0.00129587	0.00118578	0.0015264	0.00152303	1.36201	1.38277	1.01524	0.0218241	0.822759
210	A -> C	(p.Glu70Asp)	non-synonymous	105006	212962	188126	85401	164128	148766	8.57094e-05	8.92178e-05	0	1.17095e-05	6.09281e-06	4.03318e-05	0.0874636	0.0145335	0.166166	-2.5893	0.00311055
210	A -> G	(p.Glu70=)	synonymous	105006	212962	188126	85401	164128	148766	0.000714245	0.00110348	0.000834547	0.0008665	0.000785972	0.000584811	0.908864	0.767958	0.844964	-0.243038	0.598577
210	A -> T	(p.Glu70Asp)	non-synonymous	105006	212962	188126	85401	164128	148766	0.00136183	0.00120209	0.00145116	0.000749406	0.00113935	0.000867134	1.28196	1.05176	0.820433	-0.285542	0.260285
211	C -> A	(p.Leu71Ile)	non-synonymous	107942	217448	192978	87886	169098	153344	0.000694818	0.000584048	0.000621833	0.00193432	0.00109404	0.000534745	0.639433	1.04624	1.63619	0.710343	0.295322
211	C -> G	(p.Leu71Val)	non-synonymous	107942	217448	192978	87886	169098	153344	0.000444683	0.000340311	4.14555e-05	5.68919e-05	1.18275e-05	1.30426e-05	0.392497	0.0308044	0.078483	-3.67148	0.0797793
211	C -> T	(p.Leu71Phe)	non-synonymous	107942	217448	192978	87886	169098	153344	0.00107465	0.00108992	0.00426473	0.00293562	0.00282676	0.00311717	1.08228	3.28607	3.03624	1.60229	0.00692882
212	T -> A	(p.Leu71His)	non-synonymous	104461	209769	186419	84714	163229	147877	0.000966868	0.00117272	0.00278405	0.00352952	0.00349203	0.00326623	1.06979	3.26796	3.05476	1.61106	0.000391778
212	T -> C	(p.Leu71Pro)	non-synonymous	104461	209769	186419	84714	163229	147877	0.00103388	0.0013348	0.00383008	0.00466275	0.00546472	0.00301602	1.18434	4.24339	3.58292	1.84113	0.00785466
212	T -> G	(p.Leu71Arg)	non-synonymous	104461	209769	186419	84714	163229	147877	0.000210605	0.000438578	0.000166292	0.000224284	0.000153159	0.000148772	0.324591	0.173127	0.533369	-0.906795	0.40687
213	C -> A	(p.Leu71=)	synonymous	108884	217557	193778	88467	170320	154145	0.00060615	0.000625124	0.000464449	0.000621701	0.000763269	0.000408706	0.615637	0.564531	0.916988	-0.125026	0.570403
213	C -> G	(p.Leu71=)	synonymous	108884	217557	193778	88467	170320	154145	0.000119393	0.000114912	0.000113532	4.52146e-05	0.000152654	3.89244e-05	0.117153	0.0875812	0.747581	-0.419698	0.361343
213	C -> T	(p.Leu71=)	synonymous	108884	217557	193778	88467	170320	154145	0.000422468	0.00035393	0.000423165	0.000395628	0.000593001	0.000259496	0.388199	0.417822	1.07631	0.106093	0.718817
214	T -> A	(p.Tyr72Asn)	non-synonymous	106711	213815	190308	86703	167177	151159	0.000815286	0.000977481	0.0017498	0.00164931	0.00173469	0.00230883	0.896383	1.86065	2.07574	1.05362	0.00496507
214	T -> C	(p.Tyr72His)	non-synonymous	106711	213815	190308	86703	167177	151159	0.00116202	0.00108037	0.00409336	0.0039445	0.00483918	0.0057423	1.1212	4.65484	4.15167	2.05369	0.00313775
214	T -> G	(p.Tyr72Asp)	non-synonymous	106711	213815	190308	86703	167177	151159	0.00025302	0.000266586	0.000110347	0.000115336	0.000155524	0.000258006	0.259803	0.159803	0.615096	-0.701118	0.0591076
215	A -> C	(p.Tyr72Ser)	non-synonymous	116016	228561	205925	94739	182268	165412	8.6195e-06	0	9.71227e-06	1.05553e-05	5.48643e-06	0	0.00430975	0.0064385	1.49394	0.579121	0.715632
215	A -> G	(p.Tyr72Cys)	non-synonymous	116016	228561	205925	94739	182268	165412	0.000749897	0.00108067	0.00148112	0.00172052	0.00163496	0.00164438	0.915285	1.62024	1.77021	0.823917	0.122004
215	A -> T	(p.Tyr72Phe)	non-synonymous	116016	228561	205925	94739	182268	165412	0.00111192	0.00149194	0.00167537	0.0018894	0.00263348	0.000707325	1.30193	1.72639	1.32603	0.407111	0.390472
216	T -> A	(p.Tyr72stop)	stop	116610	229246	206778	95301	183245	166409	0.00190378	0.00184518	0.000101558	0.000104931	0.000114601	0.000108167	1.87448	0.107314	0.0572501	-4.12658	0.00988269
216	T -> C	(p.Tyr72=)	synonymous	116610	229246	206778	95301	183245	166409	0.00150073	0.00154419	0.002036	0.00133262	0.00282136	0.0023917	1.52246	2.14542	1.40918	0.494854	0.142112
216	T -> G	(p.Tyr72stop)	stop	116610	229246	206778	95301	183245	166409	0.000154361	0.000200658	4.8361e-06	0	2.18287e-05	1.80279e-05	0.177509	0.0111732	0.0629441	-3.98978	0.0754515
217	T -> A	(p.Ser73Thr)	non-synonymous	116988	229853	207636	95492	183883	166883	0.000914624	0.000669993	0.000216725	0.000408411	0.000152271	0.000143813	0.792309	0.230305	0.290676	-1.78252	0.0833992
217	T -> C	(p.Ser73Pro)	non-synonymous	116988	229853	207636	95492	183883	166883	0.00106849	0.0014531	0.000895798	0.00127759	0.00141938	0.000557277	1.26079	1.03751	0.822904	-0.281204	0.473527
217	T -> G	(p.Ser73Ala)	non-synonymous	116988	229853	207636	95492	183883	166883	0.000350463	0.000448112	0.000399738	0.000356051	0.000440497	0.000737043	0.399288	0.483332	1.21049	0.275586	0.444442
218	C -> A	(p.Ser73Tyr)	non-synonymous	117018	230010	208179	95698	184631	167565	0.00109385	0.00117821	0.00173408	0.00267508	0.00196067	0.00158744	1.13603	1.98932	1.75112	0.808275	0.0364453
218	C -> G	(p.Ser73Cys)	non-synonymous	117018	230010	208179	95698	184631	167565	0.000102548	0.000117386	7.20534e-05	0.000250789	1.08324e-05	0.000161132	0.109967	0.123702	1.12489	0.16979	0.811463
218	C -> T	(p.Ser73Phe)	non-synonymous	117018	230010	208179	95698	184631	167565	0.00073493	0.00105648	0.00295899	0.00177642	0.00363969	0.00261988	0.895703	2.74875	3.06882	1.61768	0.0130282
219	T -> A	(p.Ser73=)	synonymous	113239	222345	200916	92777	178323	161841	0.00141294	0.00159212	0.00155786	0.00165989	0.00187861	0.00167448	1.50253	1.69271	1.12658	0.171944	0.219655
219	T -> C	(p.Ser73=)	synonymous	113239	222345	200916	92777	178323	161841	0.000891919	0.00128629	0.00313564	0.00203714	0.00310111	0.00222441	1.0891	2.62458	2.40985	1.26894	0.0123561
219	T -> G	(p.Ser73=)	synonymous	113239	222345	200916	92777	178323	161841	5.29853e-05	4.49752e-05	2.98632e-05	0	2.8039e-05	4.32523e-05	0.0489802	0.0252886	0.516303	-0.95371	0.0781249
220	A -> C	(p.Ile74Leu)	non-synonymous	116482	230883	209178	95194	184306	166513	8.58502e-06	7.79616e-05	9.56123e-06	0	5.42576e-06	1.80166e-05	0.0432733	0.0082509	0.19067	-2.39085	0.495702
220	A -> G	(p.Ile74Val)	non-synonymous	116482	230883	209178	95194	184306	166513	0.00134785	0.00149859	0.00563157	0.00547303	0.0057296	0.0061797	1.42322	5.75348	4.04257	2.01527	1.56789e-05
220	A -> T	(p.Ile74Phe)	non-synonymous	116482	230883	209178	95194	184306	166513	0.000978692	0.000749297	0.00224211	0.0015127	0.00101462	0.0011951	0.863995	1.49113	1.72586	0.787314	0.103337
221	T -> A	(p.Ile74Asn)	non-synonymous	116892	231424	209748	95558	184795	167080	0.00125757	0.00157719	0.00143982	0.0019046	0.00198057	0.00101748	1.41738	1.58562	1.1187	0.161818	0.575172
221	T -> C	(p.Ile74Thr)	non-synonymous	116892	231424	209748	95558	184795	167080	0.0008726	0.00122718	0.00306558	0.00447896	0.00288969	0.00263945	1.04989	3.26842	3.1131	1.63835	0.00881806
221	T -> G	(p.Ile74Ser)	non-synonymous	116892	231424	209748	95558	184795	167080	0.000136878	0.000164201	0.000586418	0.000627891	0.000557374	0.000389035	0.15054	0.54018	3.58829	1.8433	0.00369687
222	T -> A	(p.Ile74=)	synonymous	116004	228642	207214	94702	182501	165081	0.00105169	0.000857235	0.00192555	0.00114042	0.00123287	0.0016295	0.954462	1.48208	1.5528	0.634869	0.063045
222	T -> C	(p.Ile74=)	synonymous	116004	228642	207214	94702	182501	165081	0.00137064	0.001229	0.00151534	0.00203797	0.00184657	0.00172643	1.29982	1.78158	1.37063	0.454843	0.0213399
222	T -> G	(p.Ile74Met)	non-synonymous	116004	228642	207214	94702	182501	165081	5.17224e-05	4.37365e-05	3.86074e-05	0.00017951	2.19177e-05	3.02882e-05	0.0477294	0.0675809	1.41592	0.501737	0.634008
223	C -> A	(p.Pro75Thr)	non-synonymous	118855	233520	211828	96948	187033	169612	0.000849775	0.00105773	0.00136431	0.000948962	0.000326146	0.000725185	0.95375	0.841152	0.881941	-0.181245	0.664436
223	C -> G	(p.Pro75Ala)	non-synonymous	118855	233520	211828	96948	187033	169612	0.000832948	0.000894998	0.00069868	0.000123778	0.000390305	0.000117916	0.863973	0.33267	0.385047	-1.3769	0.0278855
223	C -> T	(p.Pro75Ser)	non-synonymous	118855	233520	211828	96948	187033	169612	0.000681503	0.000419664	0.0015201	0.00195981	0.00258778	0.00182181	0.550583	1.97237	3.58234	1.8409	0.00544789
224	C -> A	(p.Pro75His)	non-synonymous	116945	228315	206727	95452	183066	166144	0.00118859	0.00128769	0.00194943	0.00161338	0.00161144	0.00132415	1.23814	1.6246	1.31213	0.391906	0.0521027
224	C -> G	(p.Pro75Arg)	non-synonymous	116945	228315	206727	95452	183066	166144	0.000222327	0.000289074	0.000711083	0.000345724	0.000600876	0.000252793	0.255701	0.477619	1.86788	0.901405	0.128821
224	C -> T	(p.Pro75Leu)	non-synonymous	116945	228315	206727	95452	183066	166144	0.000521613	0.000648227	0.00283949	0.00141432	0.00233249	0.0018177	0.58492	2.101	3.59195	1.84477	0.0144391
225	T -> A	(p.Pro75=)	synonymous	116446	226927	205436	94978	181795	165020	0.000970407	0.00117218	0.00104655	0.00104235	0.00114965	0.000496909	1.0713	0.933864	0.871715	-0.198071	0.486219
225	T -> C	(p.Pro75=)	synonymous	116446	226927	205436	94978	181795	165020	0.00112498	0.000965068	0.000861582	0.00104235	0.00130917	0.000745364	1.04503	0.989615	0.946976	-0.0786003	0.724754
225	T -> G	(p.Pro75=)	synonymous	116446	226927	205436	94978	181795	165020	0.000300569	0.000396603	0.000496505	0.000463265	0.00070409	0.000381772	0.348586	0.511408	1.46709	0.55296	0.126089
226	G -> A	(p.Glu76Lys)	non-synonymous	117145	228491	206825	95569	183039	166104	0.000973153	0.000814036	0.0015327	0.000941728	0.00122925	0.000794683	0.893595	1.12459	1.2585	0.331705	0.273439
226	G -> C	(p.Glu76Gln)	non-synonymous	117145	228491	206825	95569	183039	166104	3.41457e-05	7.87777e-05	1.934e-05	3.13909e-05	3.82432e-05	4.21423e-05	0.0564617	0.0327791	0.580555	-0.784496	0.475913
226	G -> T	(p.Glu76stop)	stop	117145	228491	206825	95569	183039	166104	0.000606086	0.000630222	0.000140215	0.0001151	0.000163899	0.000108366	0.618154	0.131895	0.213369	-2.22858	7.17671e-05
227	A -> C	(p.Glu76Ala)	non-synonymous	114931	223707	202419	93662	179153	162426	7.83079e-05	9.83429e-05	4.94025e-06	0	1.11636e-05	0	0.0883254	0.00402597	0.0455811	-4.45542	0.0596179
227	A -> G	(p.Glu76Gly)	non-synonymous	114931	223707	202419	93662	179153	162426	0.0010267	0.00109518	0.00212925	0.00145203	0.00240018	0.00126211	1.06094	1.81089	1.70687	0.771355	0.0683515
227	A -> T	(p.Glu76Val)	non-synonymous	114931	223707	202419	93662	179153	162426	0.00114852	0.000862736	0.000755858	0.00178301	0.00172478	0.00165614	1.00563	1.47995	1.47167	0.557452	0.167511
228	G -> A	(p.Glu76=)	synonymous	119250	235564	212704	96625	187077	169208	0.00103145	0.000832046	0.00013634	8.27943e-05	0.000165707	0.000271855	0.931746	0.164174	0.1762	-2.50471	0.0504375
228	G -> C	(p.Glu76Asp)	non-synonymous	119250	235564	212704	96625	187077	169208	0.000218029	0.000292914	0.00105781	0.00128331	0.000903371	0.00161931	0.255472	1.21595	4.75963	2.25085	0.00684818
228	G -> T	(p.Glu76Asp)	non-synonymous	119250	235564	212704	96625	187077	169208	0.00144235	0.0016089	0.00178182	0.00179043	0.00139515	0.000945582	1.52563	1.47824	0.968942	-0.0455174	0.838183
229	G -> A	(p.Asp77Asn)	non-synonymous	119831	236323	213379	97090	187639	169951	0.00172743	0.00186186	0.00297593	0.00275003	0.00231295	0.00381286	1.79465	2.96294	1.65099	0.723331	0.0314192
229	G -> C	(p.Asp77His)	non-synonymous	119831	236323	213379	97090	187639	169951	0.000242007	0.000224269	0.00132628	0.00113297	0.0011245	0.000582521	0.233138	1.04157	4.46759	2.1595	0.0147874
229	G -> T	(p.Asp77Tyr)	non-synonymous	119831	236323	213379	97090	187639	169951	0.000751058	0.000655882	0.00194958	0.00135956	0.001343	0.00135922	0.70347	1.50284	2.13633	1.09513	0.00960368
230	A -> C	(p.Asp77Ala)	non-synonymous	116969	231815	209565	94671	183946	166396	0.000145338	9.05895e-05	0.000348341	0.000697151	0.000125037	7.21171e-05	0.117964	0.310661	2.63354	1.397	0.269451
230	A -> G	(p.Asp77Gly)	non-synonymous	116969	231815	209565	94671	183946	166396	0.000863477	0.00106119	0.00134564	0.0018802	0.00106009	0.00099161	0.962334	1.31939	1.37103	0.455257	0.188837
230	A -> T	(p.Asp77Val)	non-synonymous	116969	231815	209565	94671	183946	166396	0.000624097	0.000750599	0.000596474	0.000338013	0.000418601	0.000594966	0.687348	0.487013	0.70854	-0.497079	0.111785
231	C -> A	(p.Asp77Glu)	non-synonymous	120324	237448	215165	97516	189075	170957	0.000656561	0.000694889	0.000283503	0.00019484	0.000317334	0.000584942	0.675725	0.345155	0.510792	-0.969191	0.0264218
231	C -> G	(p.Asp77Glu)	non-synonymous	120324	237448	215165	97516	189075	170957	0.00074798	0.000795964	0.000139428	0.000410189	0.000809203	0.000444556	0.771972	0.450844	0.584016	-0.77592	0.10013
231	C -> T	(p.Asp77=)	synonymous	120324	237448	215165	97516	189075	170957	0.00182009	0.00202992	0.00141287	0.00104598	0.000809203	0.00115234	1.925	1.1051	0.574076	-0.800686	0.0103773
232	C -> A	(p.Gln78Lys)	non-synonymous	118890	233811	211912	96397	186313	168328	0.000437379	0.000453358	0.000471894	0.000394203	0.000316671	0.000249513	0.445368	0.35807	0.803987	-0.314756	0.166614
232	C -> G	(p.Gln78Glu)	non-synonymous	118890	233811	211912	96397	186313	168328	6.72891e-05	5.13235e-05	5.19083e-05	7.26164e-05	2.14692e-05	2.97039e-05	0.0593063	0.0439245	0.740637	-0.433161	0.335819
232	C -> T	(p.Gln78stop)	stop	118890	233811	211912	96397	186313	168328	0.00119438	0.000842561	0.000122692	0.000124485	8.5877e-05	0.000142579	1.01847	0.118908	0.116752	-3.09848	0.121577
233	A -> C	(p.Gln78Pro)	non-synonymous	117197	231659	210199	94968	184639	166403	0.000213316	0.000211518	0.000161751	6.31792e-05	0.000178727	7.81236e-05	0.212417	0.120445	0.567023	-0.81852	0.0508487
233	A -> G	(p.Gln78Arg)	non-synonymous	117197	231659	210199	94968	184639	166403	0.00132256	0.00110939	0.000832544	0.00167425	0.0021014	0.00048677	1.21597	1.27374	1.04751	0.0669582	0.889622
233	A -> T	(p.Gln78Leu)	non-synonymous	117197	231659	210199	94968	184639	166403	0.00158707	0.00156696	0.0013844	0.00118987	0.00123484	0.00175478	1.57701	1.39097	0.88203	-0.181101	0.242708
234	A -> C	(p.Gln78His)	non-synonymous	115584	229531	208229	93765	182793	164539	0.000346069	0.000431314	0.00087884	0.000746547	0.000716658	0.000814397	0.388691	0.78911	2.03017	1.0216	0.00969369
234	A -> G	(p.Gln78=)	synonymous	115584	229531	208229	93765	182793	164539	0.00140158	0.00160327	0.00113337	0.00296486	0.00168497	0.00172603	1.50242	1.87731	1.24952	0.321373	0.410543
234	A -> T	(p.Gln78His)	non-synonymous	115584	229531	208229	93765	182793	164539	0.00198989	0.0015597	0.00208905	0.00221831	0.0013239	0.00173211	1.7748	1.84084	1.03721	0.0527114	0.837763
235	G -> A	(p.Glu79Lys)	non-synonymous	116215	230714	209129	94177	183555	165285	0.000877684	0.000888546	0.00192226	0.00140162	0.0013293	0.00157909	0.883115	1.55807	1.76429	0.819084	0.014465
235	G -> C	(p.Glu79Gln)	non-synonymous	116215	230714	209129	94177	183555	165285	4.30237e-05	3.03406e-05	2.39087e-05	1.06183e-05	1.63439e-05	2.42006e-05	0.0366822	0.0187679	0.511635	-0.966813	0.162326
235	G -> T	(p.Glu79stop)	stop	116215	230714	209129	94177	183555	165285	0.00110141	0.00101424	7.17261e-05	3.18549e-05	5.44796e-05	8.47022e-05	1.05782	0.0606907	0.0573731	-4.12348	0.0192312
236	A -> C	(p.Glu79Ala)	non-synonymous	116068	230416	209072	93971	183460	165281	8.61564e-06	4.33998e-06	1.43491e-05	0	1.63523e-05	1.81509e-05	0.00647781	0.0122131	1.88537	0.914851	0.286661
236	A -> G	(p.Glu79Gly)	non-synonymous	116068	230416	209072	93971	183460	165281	0.00080987	0.00105027	0.00310898	0.00365006	0.00346124	0.00387219	0.930072	3.52312	3.78801	1.92144	0.000295611
236	A -> T	(p.Glu79Val)	non-synonymous	116068	230416	209072	93971	183460	165281	0.000327394	0.000407958	9.08778e-05	8.51326e-05	5.45078e-05	0.00019966	0.367676	0.107545	0.292498	-1.7735	0.0266046
237	A -> C	(p.Glu79Asp)	non-synonymous	111845	222612	201947	90662	177510	159544	6.25866e-05	3.5937e-05	9.90359e-06	1.103e-05	5.63349e-06	6.26786e-06	0.0492618	0.00820873	0.166635	-2.58524	0.196784
237	A -> G	(p.Glu79=)	synonymous	111845	222612	201947	90662	177510	159544	0.00116232	0.00156775	0.00107949	0.000871368	0.00212946	0.0015607	1.36504	1.41025	1.03313	0.0470152	0.902488
237	A -> T	(p.Glu79Asp)	non-synonymous	111845	222612	201947	90662	177510	159544	0.00169878	0.0015947	0.00394163	0.00245969	0.00284491	0.00362909	1.64674	3.21883	1.95467	0.966922	0.0181945
238	C -> A	(p.Pro80Thr)	non-synonymous	115012	228012	207625	93114	182664	164365	0.000399958	0.000451731	0.000308248	0.000311446	9.30671e-05	0.000115596	0.425844	0.207089	0.486303	-1.04007	0.0299372
238	C -> G	(p.Pro80Ala)	non-synonymous	115012	228012	207625	93114	182664	164365	0.000365179	0.000438573	0.000327514	0.000354404	0.000131389	0.000231193	0.401876	0.261125	0.649764	-0.622012	0.0908795
238	C -> T	(p.Pro80Ser)	non-synonymous	115012	228012	207625	93114	182664	164365	0.00107815	0.00109643	0.000409392	0.000998776	0.000788333	0.000596234	1.08729	0.698184	0.642131	-0.63906	0.0539994
239	C -> A	(p.Pro80His)	non-synonymous	114860	227571	207296	93025	182459	164151	0.00128853	0.00153798	0.000829731	0.000988981	0.00194016	0.00176057	1.41325	1.37986	0.976373	-0.0344959	0.917704
239	C -> G	(p.Pro80Arg)	non-synonymous	114860	227571	207296	93025	182459	164151	0.00020895	0.0002285	0.000347329	0.000354743	0.000109614	4.87356e-05	0.218725	0.215106	0.983452	-0.0240741	0.966708
239	C -> T	(p.Pro80Leu)	non-synonymous	114860	227571	207296	93025	182459	164151	0.00109699	0.00123917	0.000154369	0.000214996	0.000449416	0.000304598	1.16808	0.280845	0.240433	-2.0563	0.00405394
240	T -> A	(p.Pro80=)	synonymous	113846	224826	204850	92291	180432	162291	0.000922299	0.000760588	0.00084452	0.000325059	0.000410127	0.00107215	0.841443	0.662964	0.787888	-0.343937	0.413709
240	T -> C	(p.Pro80=)	synonymous	113846	224826	204850	92291	180432	162291	0.00137027	0.00141443	0.000805467	0.000715129	0.000570852	0.000918104	1.39235	0.752388	0.540373	-0.887972	0.0020132
240	T -> G	(p.Pro80=)	synonymous	113846	224826	204850	92291	180432	162291	0.000166892	0.000124541	0.000502807	0.000357565	0.000232775	0.000147883	0.145716	0.310257	2.12918	1.0903	0.121333
241	G -> A	(p.Glu81Lys)	non-synonymous	114057	225255	205260	92456	180805	162607	0.000955663	0.0010477	0.00181721	0.00100588	0.00227317	0.00241072	1.00168	1.87674	1.87359	0.905808	0.0685834
241	G -> C	(p.Glu81Gln)	non-synonymous	114057	225255	205260	92456	180805	162607	9.6443e-05	0.000155379	6.82062e-05	4.32638e-05	6.63698e-05	9.2247e-05	0.125911	0.0675217	0.536264	-0.898984	0.273001
241	G -> T	(p.Glu81stop)	stop	114057	225255	205260	92456	180805	162607	0.00042961	0.000546048	9.74374e-05	9.73436e-05	0.000160394	0.000184494	0.487829	0.134917	0.276567	-1.8543	0.0711672
242	A -> C	(p.Glu81Ala)	non-synonymous	110329	218370	199324	89339	175541	157573	0.000317233	0.000338874	0.000501696	0.000749952	0.000649421	0.000983671	0.328054	0.721185	2.19837	1.13644	0.0295268
242	A -> G	(p.Glu81Gly)	non-synonymous	110329	218370	199324	89339	175541	157573	0.00114204	0.00123185	0.000501696	0.000749952	0.000677904	0.000564818	1.18695	0.623593	0.525375	-0.928579	0.00214718
242	A -> T	(p.Glu81Val)	non-synonymous	110329	218370	199324	89339	175541	157573	0.000580083	0.000416724	0.000556882	0.000537279	0.000210777	0.00067905	0.498404	0.495997	0.995172	-0.0069823	0.986134
243	G -> A	(p.Glu81=)	synonymous	110735	219281	200180	89683	176179	158230	0.0016255	0.00192447	0.00188331	0.00225238	0.00230447	0.00267332	1.77499	2.27837	1.2836	0.360194	0.0999487
243	G -> C	(p.Glu81Asp)	non-synonymous	110735	219281	200180	89683	176179	158230	0.000216734	0.000209776	0.000119892	0.000200707	0.000306506	0.000145358	0.213255	0.193116	0.905563	-0.143113	0.660548
243	G -> T	(p.Glu81Asp)	non-synonymous	110735	219281	200180	89683	176179	158230	0.00102045	0.00124498	0.00124388	0.000713625	0.00116359	0.000910068	1.13272	1.00779	0.889712	-0.16859	0.500834
244	G -> A	(p.Asp82Asn)	non-synonymous	111542	220799	201455	90346	177358	159353	0.000654462	0.000584242	0.000541064	0.000730525	0.00131937	0.00121115	0.619352	0.950525	1.53471	0.617966	0.174436
244	G -> C	(p.Asp82His)	non-synonymous	111542	220799	201455	90346	177358	159353	0.000197235	0.000289856	5.46028e-05	3.32057e-05	3.38299e-05	0.000119232	0.243546	0.0602176	0.247254	-2.01594	0.112663
244	G -> T	(p.Asp82Tyr)	non-synonymous	111542	220799	201455	90346	177358	159353	0.000968245	0.00119113	0.000878608	0.00101831	0.00053564	0.00058361	1.07969	0.754041	0.698389	-0.517897	0.132656
245	A -> C	(p.Asp82Ala)	non-synonymous	108057	213682	195442	87518	171795	154514	0.000111053	6.55179e-05	2.04664e-05	0.00018282	3.49253e-05	2.58876e-05	0.0882852	0.0660247	0.747857	-0.419165	0.648174
245	A -> G	(p.Asp82Gly)	non-synonymous	108057	213682	195442	87518	171795	154514	0.00103649	0.00104361	0.000567943	0.000525606	0.000401641	0.000504809	1.04005	0.5	0.480747	-1.05665	0.000552702
245	A -> T	(p.Asp82Val)	non-synonymous	108057	213682	195442	87518	171795	154514	0.000879166	0.000603701	0.000598643	0.000217098	0.00045985	0.000355955	0.741433	0.407887	0.550133	-0.862149	0.190854
246	C -> A	(p.Asp82Glu)	non-synonymous	111136	219165	201258	89990	176855	159126	0.000449899	0.000419775	0.000511781	0.000266696	0.000565435	0.00027651	0.434837	0.405106	0.931626	-0.102177	0.731162
246	C -> G	(p.Asp82Glu)	non-synonymous	111136	219165	201258	89990	176855	159126	0.000791823	0.000807611	0.000914249	0.0011668	0.00106302	0.0010432	0.799717	1.04682	1.30898	0.388446	0.0163701
246	C -> T	(p.Asp82=)	synonymous	111136	219165	201258	89990	176855	159126	0.0026634	0.0024639	0.00352781	0.00381153	0.00411637	0.00260171	2.56365	3.51436	1.37084	0.455061	0.058036
247	C -> A	(p.Gln83Lys)	non-synonymous	110845	217898	200179	89793	176068	158542	0.000243583	0.000234054	0.00061445	0.000478879	0.00046005	0.00064967	0.238819	0.550762	2.30619	1.20551	0.00691417
247	C -> G	(p.Gln83Glu)	non-synonymous	110845	217898	200179	89793	176068	158542	0.000198475	0.000289126	0.000254772	0.000200461	0.000198787	0.000397371	0.243801	0.262848	1.07813	0.108525	0.788309
247	C -> T	(p.Gln83stop)	stop	110845	217898	200179	89793	176068	158542	0.00149759	0.0013722	0.000109902	0.000100231	0.000136311	0.000138764	1.43489	0.121302	0.0845372	-3.56427	0.0268825
248	A -> C	(p.Gln83Pro)	non-synonymous	112424	222073	204434	90721	179493	161580	0.000124529	3.15212e-05	9.78311e-06	2.20456e-05	1.11425e-05	4.33222e-05	0.0780249	0.0215734	0.276493	-1.85468	0.434764
248	A -> G	(p.Gln83Arg)	non-synonymous	112424	222073	204434	90721	179493	161580	0.0015655	0.00172466	0.0020251	0.00175263	0.00121453	0.00177621	1.64508	1.69212	1.02859	0.0406723	0.815407
248	A -> T	(p.Gln83Leu)	non-synonymous	112424	222073	204434	90721	179493	161580	0.00150324	0.00122933	0.00124245	0.000947961	0.00167137	0.00149152	1.36628	1.33833	0.97954	-0.0298232	0.900841
249	A -> C	(p.Gln83His)	non-synonymous	110942	219809	202389	89540	177626	159849	0.000135206	8.18893e-05	1.97639e-05	0	0	6.2559e-06	0.108548	0.00650496	0.0599273	-4.06064	0.153601
249	A -> G	(p.Gln83=)	synonymous	110942	219809	202389	89540	177626	159849	0.00154135	0.00174697	0.00138842	0.000938128	0.00118226	0.000694405	1.64416	1.0508	0.639112	-0.645859	0.0322684
249	A -> T	(p.Gln83His)	non-synonymous	110942	219809	202389	89540	177626	159849	0.00232554	0.00232929	0.00121054	0.00215546	0.00192539	0.00232094	2.32742	1.90308	0.817681	-0.290391	0.181286
250	G -> A	(p.Glu84Lys)	non-synonymous	112308	221851	204291	90539	179271	161495	0.000614382	0.000590486	0.00140975	0.00234153	0.0018631	0.00107124	0.602434	1.67141	2.77442	1.47219	0.0303509
250	G -> C	(p.Glu84Gln)	non-synonymous	112308	221851	204291	90539	179271	161495	0	8.11355e-05	5.38448e-05	1.1045e-05	2.78907e-05	6.19214e-06	0.0405678	0.0247432	0.609921	-0.713305	0.764095
250	G -> T	(p.Glu84stop)	stop	112308	221851	204291	90539	179271	161495	0.00146917	0.00171737	6.36347e-05	4.41799e-05	6.13596e-05	8.669e-05	1.59327	0.063966	0.0401476	-4.63854	0.0504994
251	A -> C	(p.Glu84Ala)	non-synonymous	114695	225980	208119	92396	182708	164581	6.97502e-05	8.40782e-05	0	0	1.09464e-05	6.07604e-06	0.0769142	0.00425562	0.0553294	-4.17581	0.0379593
251	A -> G	(p.Glu84Gly)	non-synonymous	114695	225980	208119	92396	182708	164581	0.0012991	0.00118152	0.00124448	0.000952422	0.000815509	0.00126382	1.24031	1.06906	0.861928	-0.214361	0.243448
251	A -> T	(p.Glu84Val)	non-synonymous	114695	225980	208119	92396	182708	164581	0.000174376	0.00024781	0.000230637	2.1646e-05	0.00013683	7.89885e-05	0.211093	0.117026	0.55438	-0.851052	0.187616
252	A -> C	(p.Glu84Asp)	non-synonymous	112715	222400	205172	90698	180298	162394	3.54877e-05	9.44245e-05	0	0	4.4371e-05	1.23157e-05	0.0649561	0.0141717	0.218173	-2.19645	0.311491
252	A -> G	(p.Glu84=)	synonymous	112715	222400	205172	90698	180298	162394	0.00127756	0.00119604	0.000399665	0.000496152	0.000332782	0.00054805	1.2368	0.444162	0.359122	-1.47745	0.000505049
252	A -> T	(p.Glu84Asp)	non-synonymous	112715	222400	205172	90698	180298	162394	0.00133079	0.00120054	0.00100891	0.00106948	0.000632287	0.000646576	1.26566	0.839314	0.663141	-0.592613	0.0328411
253	C -> A	(p.Pro85Thr)	non-synonymous	115640	227238	210367	93029	184750	166323	0.000216188	0.000343252	9.98255e-05	0.000182739	0.000102842	7.21488e-05	0.27972	0.114389	0.408939	-1.29004	0.200043
253	C -> G	(p.Pro85Ala)	non-synonymous	115640	227238	210367	93029	184750	166323	0.000268073	0.000352054	9.98255e-05	8.59947e-05	0.000470907	0	0.310064	0.164182	0.52951	-0.917271	0.26947
253	C -> T	(p.Pro85Ser)	non-synonymous	115640	227238	210367	93029	184750	166323	0.00232618	0.00214313	0.00198225	0.00294532	0.00241407	0.00268153	2.23466	2.50579	1.12133	0.165214	0.296796
254	C -> A	(p.Pro85His)	non-synonymous	115315	226542	209722	92750	184206	165849	0.00128344	0.00128894	0.000610332	0.000808625	0.000906594	0.000753698	1.28619	0.769812	0.59852	-0.740528	0.00356025
254	C -> G	(p.Pro85Arg)	non-synonymous	115315	226542	209722	92750	184206	165849	0.00032086	0.000339893	0.000371921	0.000280323	0.000363723	0.000458248	0.330377	0.368554	1.11556	0.157765	0.376883
254	C -> T	(p.Pro85Leu)	non-synonymous	115315	226542	209722	92750	184206	165849	0.000598361	0.000706271	0.000352848	0.000506739	0.000266007	0.000446189	0.652316	0.392946	0.602385	-0.731241	0.042761
255	T -> A	(p.Pro85=)	synonymous	114399	224335	207580	92018	182526	164425	0.00084791	0.000753338	0.000327585	0.000271686	0.00070127	0.000383153	0.800624	0.420923	0.525745	-0.927566	0.0246035
255	T -> C	(p.Pro85=)	synonymous	114399	224335	207580	92018	182526	164425	0.0021154	0.00214411	0.00145486	0.00221696	0.00163264	0.00159951	2.12976	1.72599	0.810418	-0.303263	0.0952833
255	T -> G	(p.Pro85=)	synonymous	114399	224335	207580	92018	182526	164425	6.99307e-05	4.90338e-05	4.81742e-06	0	1.09573e-05	2.43272e-05	0.0594822	0.0100255	0.168546	-2.56879	0.0797633
256	G -> A	(p.Glu86Lys)	non-synonymous	115300	226932	209987	92656	184445	166203	0.00115351	0.00147621	0.0011715	0.00179157	0.00126867	0.00180502	1.31486	1.50919	1.14779	0.198864	0.463283
256	G -> C	(p.Glu86Gln)	non-synonymous	115300	226932	209987	92656	184445	166203	9.54033e-05	0.000114572	3.33354e-05	2.15852e-05	4.8795e-05	4.21172e-05	0.104988	0.0364582	0.347262	-1.5259	0.0326902
256	G -> T	(p.Glu86stop)	stop	115300	226932	209987	92656	184445	166203	0.000754553	0.0011369	0.00150962	0.000712312	0.00013012	0.000932594	0.945729	0.821161	0.868284	-0.203762	0.735418
257	A -> C	(p.Glu86Ala)	non-synonymous	114584	225497	208753	92039	183244	165209	9.59994e-05	7.98237e-05	4.79035e-05	0.000195569	6.54865e-05	0.000217906	0.0879116	0.131716	1.49828	0.583309	0.392886
257	A -> G	(p.Glu86Gly)	non-synonymous	114584	225497	208753	92039	183244	165209	0.000724359	0.000700675	0.000603584	0.000445463	0.000736723	0.000272382	0.712517	0.514538	0.722142	-0.469646	0.142341
257	A -> T	(p.Glu86Val)	non-synonymous	114584	225497	208753	92039	183244	165209	0.00102108	0.00109979	0.00110178	0.00106477	0.00193731	0.00128322	1.06044	1.34677	1.27001	0.344841	0.253572
258	G -> A	(p.Glu86=)	synonymous	116154	229363	212131	93204	186129	167697	0.000456291	0.000606026	0.000754251	0.000622291	0.000521144	0.000447235	0.531159	0.58623	1.10368	0.142325	0.625272
258	G -> C	(p.Glu86Asp)	non-synonymous	116154	229363	212131	93204	186129	167697	0.000154967	0.000191836	6.5997e-05	5.36458e-05	2.14905e-05	5.96314e-05	0.173401	0.0501911	0.289451	-1.78861	0.0443689
258	G -> T	(p.Glu86Asp)	non-synonymous	116154	229363	212131	93204	186129	167697	0.00113642	0.00118153	0.0013388	0.00151281	0.001687	0.00138345	1.15898	1.48051	1.27743	0.353245	0.0222331
259	G -> A	(p.Glu87Lys)	non-synonymous	117033	230872	213489	93810	187234	168700	0.000623756	0.000480786	0.000454356	0.001034	0.000923977	0.000889152	0.552271	0.825373	1.49451	0.57967	0.135073
259	G -> C	(p.Glu87Gln)	non-synonymous	117033	230872	213489	93810	187234	168700	0.000145258	0.000138605	2.81045e-05	7.46189e-05	2.67046e-05	1.7783e-05	0.141932	0.0368028	0.259299	-1.94731	0.00269382
259	G -> T	(p.Glu87stop)	stop	117033	230872	213489	93810	187234	168700	0.000615211	0.000480786	7.96294e-05	3.19795e-05	7.47727e-05	5.33491e-05	0.547998	0.0599327	0.109367	-3.19276	0.0802913
260	A -> C	(p.Glu87Ala)	non-synonymous	100269	200192	187320	79982	163709	147880	4.98659e-05	3.99616e-05	3.73692e-05	2.50056e-05	3.66504e-05	0	0.0449137	0.0247563	0.551197	-0.859361	0.114913
260	A -> G	(p.Glu87Gly)	non-synonymous	100269	200192	187320	79982	163709	147880	0.00108708	0.00118886	0.00128657	0.00113776	0.00100789	0.00169056	1.13797	1.28069	1.12542	0.170465	0.418706
260	A -> T	(p.Glu87Val)	non-synonymous	100269	200192	187320	79982	163709	147880	0.000588417	0.000809223	0.000950246	0.000637643	0.000690249	0.000676224	0.69882	0.738591	1.05691	0.0798536	0.792165
261	G -> A	(p.Glu87=)	synonymous	105269	210205	199237	83539	172893	155461	0.000778957	0.000932423	0.000170651	0.000191527	0.000202437	0.000238002	0.85569	0.200654	0.234494	-2.09238	0.0661999
261	G -> C	(p.Glu87Asp)	non-synonymous	105269	210205	199237	83539	172893	155461	0.000189989	0.000290193	4.01532e-05	1.19705e-05	7.5191e-05	6.43248e-05	0.240091	0.0479099	0.199549	-2.32519	0.140646
261	G -> T	(p.Glu87Asp)	non-synonymous	105269	210205	199237	83539	172893	155461	0.000978446	0.00119883	0.000833179	0.000634434	0.00130138	0.000791195	1.08864	0.890048	0.817579	-0.290569	0.33864
262	C -> A	(p.Pro88Thr)	non-synonymous	104898	208585	197679	83285	171874	154818	0.00046712	0.000311624	0.000308581	0.000108063	0.000296729	0.00023899	0.389372	0.238091	0.611474	-0.709637	0.253271
262	C -> G	(p.Pro88Ala)	non-synonymous	104898	208585	197679	83285	171874	154818	1.90661e-05	9.58842e-05	5.05871e-05	0.000108063	2.90911e-05	7.75104e-05	0.0574752	0.0663128	1.15376	0.206349	0.859683
262	C -> T	(p.Pro88Ser)	non-synonymous	104898	208585	197679	83285	171874	154818	0.00193521	0.00217178	0.00261029	0.00264153	0.0020771	0.00238344	2.05349	2.42809	1.18242	0.241742	0.115293
263	C -> A	(p.Pro88His)	non-synonymous	104633	208138	197197	83102	171501	154442	0.00107997	0.000888833	0.00131848	0.000878439	0.00114868	0.000835265	0.984399	1.04522	1.06178	0.0864854	0.706998
263	C -> G	(p.Pro88Arg)	non-synonymous	104633	208138	197197	83102	171501	154442	1.91144e-05	2.8827e-05	2.53554e-05	2.40668e-05	4.08161e-05	1.94248e-05	0.0239707	0.0274158	1.14372	0.193731	0.645064
263	C -> T	(p.Pro88Leu)	non-synonymous	104633	208138	197197	83102	171501	154442	0.00107997	0.00127319	0.00151625	0.00198551	0.00100291	0.00244752	1.17658	1.73805	1.4772	0.562869	0.168851
264	T -> A	(p.Pro88=)	synonymous	103884	206604	195789	82355	170100	153176	0.000500558	0.000595342	0.000408603	0.000194281	0.000241035	0.000463519	0.54795	0.326859	0.596513	-0.745374	0.0540443
264	T -> C	(p.Pro88=)	synonymous	103884	206604	195789	82355	170100	153176	0.000827846	0.000750227	0.000904034	0.00108069	0.00104644	0.000665901	0.789037	0.924266	1.17139	0.228216	0.259044
264	T -> G	(p.Pro88=)	synonymous	103884	206604	195789	82355	170100	153176	5.77567e-05	1.93607e-05	1.02151e-05	0	5.87889e-06	1.30569e-05	0.0385587	0.00728771	0.189003	-2.40352	0.3459
265	A -> C	(p.Thr89Pro)	non-synonymous	104074	207404	196645	82298	170585	153565	0.000230605	0.000260361	9.66208e-05	0.000267321	0.000345869	0.000182333	0.245483	0.223036	0.908559	-0.138348	0.711268
265	A -> G	(p.Thr89Ala)	non-synonymous	104074	207404	196645	82298	170585	153565	0.000538079	0.000728048	0.000350886	0.000315925	0.000732773	0.00051444	0.633063	0.478506	0.755858	-0.403813	0.333528
265	A -> T	(p.Thr89Ser)	non-synonymous	104074	207404	196645	82298	170585	153565	0.000297865	0.000260361	0.00032546	0.000194415	8.20705e-05	8.46547e-05	0.279113	0.17165	0.614984	-0.70138	0.15958
266	C -> A	(p.Thr89Asn)	non-synonymous	109868	218238	206486	86654	178756	160611	0.00030036	0.000389483	0.000372907	0.000565467	0.000285305	0.000516777	0.344922	0.435114	1.26149	0.335124	0.315872
266	C -> G	(p.Thr89Ser)	non-synonymous	109868	218238	206486	86654	178756	160611	0.000955692	0.00100349	0.000663483	0.00079627	0.00118038	0.00079073	0.979592	0.857716	0.875585	-0.191681	0.359061
266	C -> T	(p.Thr89Ile)	non-synonymous	109868	218238	206486	86654	178756	160611	0.0019751	0.00197491	0.00143351	0.00122326	0.000777596	0.00119543	1.975	1.15745	0.58605	-0.770905	0.00947672
267	C -> A	(p.Thr89=)	synonymous	110264	219015	207197	86899	179457	161156	0.00118806	0.00109125	0.000395759	0.000402766	0.000373348	0.000614312	1.13965	0.446546	0.391826	-1.35171	0.00146489
267	C -> G	(p.Thr89=)	synonymous	110264	219015	207197	86899	179457	161156	0.00010883	9.13179e-05	3.86106e-05	3.45228e-05	2.22895e-05	6.20517e-06	0.100074	0.025407	0.253883	-1.97777	0.0128354
267	C -> T	(p.Thr89=)	synonymous	110264	219015	207197	86899	179457	161156	0.00115178	0.00122823	0.000487459	0.000575381	0.000618533	0.000775646	1.19	0.614254	0.516179	-0.954058	0.00132395
268	C -> A	(p.Pro90Thr)	non-synonymous	110655	219692	207278	87301	179475	161139	0.000469929	0.000441527	0.000139909	0.000171819	0.000139295	0.000304085	0.455728	0.188777	0.414232	-1.27149	0.00414478
268	C -> G	(p.Pro90Ala)	non-synonymous	110655	219692	207278	87301	179475	161139	6.32597e-05	8.64847e-05	3.37711e-05	2.29092e-05	1.67154e-05	4.34408e-05	0.0748722	0.0292091	0.39012	-1.35801	0.103412
268	C -> T	(p.Pro90Ser)	non-synonymous	110655	219692	207278	87301	179475	161139	0.0019249	0.00212115	0.00273063	0.00404348	0.00475832	0.00400896	2.02303	3.88535	1.92056	0.941529	0.0189836
269	C -> A	(p.Pro90His)	non-synonymous	109661	216935	205034	86605	177644	159685	0.00222504	0.00250305	0.00236546	0.00148952	0.00248249	0.00233585	2.36405	2.16833	0.917212	-0.124673	0.504931
269	C -> G	(p.Pro90Arg)	non-synonymous	109661	216935	205034	86605	177644	159685	0.000255332	0.000341116	6.82814e-05	0.00024248	0.000349013	0.000500986	0.298224	0.29019	0.97306	-0.0393987	0.940286
269	C -> T	(p.Pro90Leu)	non-synonymous	109661	216935	205034	86605	177644	159685	0.0022524	0.00251227	0.00116566	0.000912188	0.00137916	0.00115227	2.38233	1.15232	0.483694	-1.04783	0.0134201
270	T -> A	(p.Pro90=)	synonymous	106862	209329	198111	84829	172743	155920	0.000860923	0.00110353	0.000418957	0.000424383	0.00038207	0.000602873	0.982225	0.457071	0.465343	-1.10363	0.104588
270	T -> C	(p.Pro90=)	synonymous	106862	209329	198111	84829	172743	155920	0.00096386	0.000878999	0.000424005	0.000330076	0.000515216	0.00039764	0.92143	0.416734	0.452269	-1.14475	0.00457718
270	T -> G	(p.Pro90=)	synonymous	106862	209329	198111	84829	172743	155920	0.000168442	0.000171978	0.000363433	0.000589421	0.000214191	9.62032e-05	0.17021	0.315812	1.85543	0.891752	0.264419
271	G -> A	(p.Ala91Thr)	non-synonymous	110471	218127	206055	87510	179304	161341	0.0021182	0.00183838	0.00177622	0.00130271	0.00168987	0.00124581	1.97829	1.50365	0.760076	-0.395784	0.0955224
271	G -> C	(p.Ala91Pro)	non-synonymous	110471	218127	206055	87510	179304	161341	0.000859954	0.000884806	0.000262066	0.000445663	0.000764065	0.000390477	0.87238	0.465568	0.533676	-0.905965	0.0308135
271	G -> T	(p.Ala91Ser)	non-synonymous	110471	218127	206055	87510	179304	161341	0.000832798	0.000770194	0.000412511	0.00095989	0.000758488	0.00076236	0.801496	0.723313	0.902454	-0.148075	0.54964
272	C -> A	(p.Ala91Asp)	non-synonymous	106976	208739	199188	84724	173616	156148	0.000560873	0.000450323	0.000848445	0.00110948	0.000610543	0.000864564	0.505598	0.858259	1.69751	0.763422	0.038464
272	C -> G	(p.Ala91Gly)	non-synonymous	106976	208739	199188	84724	173616	156148	0.00013087	0.000229952	4.01631e-05	3.54091e-05	8.06377e-05	2.56167e-05	0.180411	0.0454567	0.251961	-1.98873	0.207624
272	C -> T	(p.Ala91Val)	non-synonymous	106976	208739	199188	84724	173616	156148	0.00189762	0.0021558	0.00228929	0.00204192	0.00252281	0.00221585	2.02671	2.26747	1.11879	0.161941	0.263207
273	C -> A	(p.Ala91=)	synonymous	108022	210093	200692	85481	174878	157155	0.00118494	0.00129942	0.000558069	0.000900785	0.000520363	0.00054723	1.24218	0.631612	0.508469	-0.975769	0.00472633
273	C -> G	(p.Ala91=)	synonymous	108022	210093	200692	85481	174878	157155	0.000203662	0.000114235	4.48448e-05	2.3397e-05	4.57462e-05	5.72683e-05	0.158949	0.0428141	0.269358	-1.8924	0.226879
273	C -> T	(p.Ala91=)	synonymous	108022	210093	200692	85481	174878	157155	0.000555442	0.000566416	0.000353776	0.000526433	0.000669038	0.000311794	0.560929	0.46526	0.829446	-0.269781	0.329284
274	C -> A	(p.Pro92Thr)	non-synonymous	111735	217323	207828	88118	180716	162419	0.000903924	0.000750036	0.000447485	0.000748996	0.000924102	0.000597221	0.82698	0.679451	0.821605	-0.283483	0.316909
274	C -> G	(p.Pro92Ala)	non-synonymous	111735	217323	207828	88118	180716	162419	5.36985e-05	7.36231e-05	3.84934e-05	1.13484e-05	2.21342e-05	2.46277e-05	0.0636608	0.0241509	0.379369	-1.39833	0.0952907
274	C -> T	(p.Pro92Ser)	non-synonymous	111735	217323	207828	88118	180716	162419	0.00138721	0.00146786	0.000625517	0.000612815	0.000818965	0.000295532	1.42754	0.588207	0.412044	-1.27913	0.0026288
275	C -> A	(p.Pro92His)	non-synonymous	110503	214543	204832	87211	178410	160808	0.000904953	0.000671194	0.000131815	8.02651e-05	0.000117706	0.000192776	0.788073	0.130641	0.165772	-2.59272	0.100999
275	C -> G	(p.Pro92Arg)	non-synonymous	110503	214543	204832	87211	178410	160808	0.000271486	0.000167799	5.37025e-05	0	2.24203e-05	8.70603e-05	0.219642	0.0407958	0.185737	-2.42866	0.145558
275	C -> T	(p.Pro92Leu)	non-synonymous	110503	214543	204832	87211	178410	160808	0.00129408	0.00123518	0.000971528	0.00120398	0.00182165	0.0024066	1.26463	1.60094	1.26593	0.340198	0.374842
276	C -> A	(p.Pro92=)	synonymous	110050	213768	204116	86791	177788	160261	0.00201726	0.00215187	0.000974936	0.0015209	0.00137242	0.000892294	2.08457	1.19014	0.570928	-0.808619	0.00645126
276	C -> G	(p.Pro92=)	synonymous	110050	213768	204116	86791	177788	160261	0.000345298	0.000163729	0.000210665	5.76097e-05	5.06221e-05	0.000131036	0.254513	0.112483	0.441954	-1.17803	0.336489
276	C -> T	(p.Pro92=)	synonymous	110050	213768	204116	86791	177788	160261	0.00153567	0.00153437	0.000661389	0.000403268	0.000838077	0.000324471	1.53502	0.556801	0.362732	-1.46302	0.003693
277	T -> A	(p.Trp93Arg)	non-synonymous	109287	212210	202639	86118	176502	158992	0.000896721	0.000904764	0.000103633	0.00017418	6.23222e-05	8.80547e-05	0.900743	0.107047	0.118843	-3.07287	4.1307e-05
277	T -> C	(p.Trp93Arg)	non-synonymous	109287	212210	202639	86118	176502	158992	0.000933322	0.00112624	0.000241809	0.000267075	0.000220961	0.000226426	1.02978	0.239068	0.232154	-2.10685	0.0743793
277	T -> G	(p.Trp93Gly)	non-synonymous	109287	212210	202639	86118	176502	158992	0.000128103	5.18354e-05	3.45442e-05	3.48359e-05	7.36536e-05	5.0317e-05	0.0899693	0.0483377	0.537269	-0.896284	0.465872
278	G -> A	(p.Trp93stop)	stop	110736	215901	205901	87268	179069	161257	0.00111075	0.00129689	0.000126274	9.16716e-05	8.37666e-05	0.000105422	1.20382	0.101784	0.0845505	-3.56404	0.0515004
278	G -> C	(p.Trp93Ser)	non-synonymous	110736	215901	205901	87268	179069	161257	3.61219e-05	3.24223e-05	1.94268e-05	2.29179e-05	2.23378e-05	2.48051e-05	0.0342721	0.0223719	0.652773	-0.615347	0.0403681
278	G -> T	(p.Trp93Leu)	non-synonymous	110736	215901	205901	87268	179069	161257	0.000623104	0.000653077	0.000155414	2.29179e-05	0.000111689	7.44154e-05	0.63809	0.0911091	0.142784	-2.80809	6.96873e-05
279	G -> A	(p.Trp93stop)	stop	108715	212451	202552	85583	175839	158399	0.00118659	0.00118145	9.38031e-05	3.50537e-05	5.11832e-05	0.000113637	1.18402	0.0734193	0.0620085	-4.01139	6.96121e-06
279	G -> C	(p.Trp93Cys)	non-synonymous	108715	212451	202552	85583	175839	158399	6.43885e-05	0.000112967	1.4811e-05	1.16846e-05	1.1374e-05	1.26263e-05	0.0886779	0.012624	0.142358	-2.81241	0.196485
279	G -> T	(p.Trp93Cys)	non-synonymous	108715	212451	202552	85583	175839	158399	0.000496712	0.000451869	5.4307e-05	2.33691e-05	7.96183e-05	8.20712e-05	0.47429	0.0598414	0.12617	-2.98655	0.00612949
280	G -> A	(p.Ala94Thr)	non-synonymous	109222	213568	203859	86048	176784	159208	0.00148322	0.0013532	1.96214e-05	8.13499e-05	5.65662e-05	0.000100497	1.41821	0.0645088	0.0454861	-4.45843	0.021049
280	G -> C	(p.Ala94Pro)	non-synonymous	109222	213568	203859	86048	176784	159208	0.000842321	0.000711717	2.94321e-05	8.13499e-05	1.69699e-05	5.65298e-05	0.777019	0.0460704	0.0592912	-4.07604	0.0469034
280	G -> T	(p.Ala94Ser)	non-synonymous	109222	213568	203859	86048	176784	159208	0.000320448	0.000337129	7.84856e-05	0.000174321	0.000231921	0.000106779	0.328789	0.147877	0.449762	-1.15277	0.0112785
281	C -> A	(p.Ala94Asp)	non-synonymous	107775	211292	201653	84874	174682	157427	0.00111343	0.00107434	6.94262e-05	4.71287e-05	0.000114494	3.81129e-05	1.09389	0.0672904	0.061515	-4.02292	0.000109295
281	C -> G	(p.Ala94Gly)	non-synonymous	107775	211292	201653	84874	174682	157427	0.000436094	0.000283967	0.000312418	0.000294554	0.000314858	0.000368425	0.36003	0.322564	0.895934	-0.158535	0.708674
281	C -> T	(p.Ala94Val)	non-synonymous	107775	211292	201653	84874	174682	157427	0.0010392	0.00103175	8.43032e-05	4.71287e-05	6.86963e-05	8.2578e-05	1.03547	0.0706765	0.0682552	-3.87292	9.80496e-08
282	T -> A	(p.Ala94=)	synonymous	106655	208968	199325	84099	172907	155815	0.000956355	0.000832663	0.0015101	0.00212844	0.00187384	0.00154671	0.894509	1.76477	1.97289	0.980314	0.00623226
282	T -> C	(p.Ala94=)	synonymous	106655	208968	199325	84099	172907	155815	0.000946979	0.000808736	0.000581964	0.000582647	0.000474243	0.000628951	0.877857	0.566951	0.645835	-0.630762	0.0899963
282	T -> G	(p.Ala94=)	synonymous	106655	208968	199325	84099	172907	155815	1.87521e-05	9.57084e-06	3.01016e-05	2.37815e-05	1.73504e-05	0	0.0141614	0.0178084	1.25752	0.330586	0.670816
283	C -> A	(p.Arg95=)	synonymous	109507	213865	204467	86169	177633	160138	0.000739679	0.000794894	0.000601564	0.000104446	0.000349034	0.000156115	0.767286	0.30279	0.394624	-1.34145	0.0228611
283	C -> G	(p.Arg95Gly)	non-synonymous	109507	213865	204467	86169	177633	160138	7.30547e-05	4.20826e-05	2.93446e-05	1.16051e-05	5.06663e-05	3.12231e-05	0.0575687	0.0307098	0.533446	-0.906587	0.295072
283	C -> T	(p.Arg95stop)	stop	109507	213865	204467	86169	177633	160138	0.00155241	0.00158979	0.000117378	0.000104446	0.000157628	0.000112403	1.5711	0.122964	0.0782661	-3.67547	0.000375116
284	G -> A	(p.Arg95Gln)	non-synonymous	110724	215793	206292	87057	179366	161819	0.0017792	0.00150144	0.00083377	0.00105678	0.000724775	0.000537638	1.64032	0.78824	0.480541	-1.05727	0.0301177
284	G -> C	(p.Arg95Pro)	non-synonymous	110724	215793	206292	87057	179366	161819	0.000559951	0.000393896	4.8475e-05	6.89204e-05	6.69023e-05	4.9438e-05	0.476923	0.0584339	0.122523	-3.02888	0.123376
284	G -> T	(p.Arg95Leu)	non-synonymous	110724	215793	206292	87057	179366	161819	0.00030707	0.000333653	0.000441122	0.000183788	0.000936632	0.000420223	0.320361	0.495441	1.54651	0.629013	0.34967
285	A -> C	(p.Arg95=)	synonymous	125094	240476	230760	97808	200632	181418	6.39519e-05	8.31684e-05	0.000134339	0.00022493	0.000309023	2.20485e-05	0.0735601	0.172585	2.34618	1.23031	0.206124
285	A -> G	(p.Arg95=)	synonymous	125094	240476	230760	97808	200632	181418	0.000799399	0.00131822	0.00154273	0.00074636	0.00101679	0.00130086	1.05881	1.15168	1.08772	0.121304	0.794354
285	A -> T	(p.Arg95=)	synonymous	125094	240476	230760	97808	200632	181418	0.000967273	0.000998021	0.00114838	0.0014825	0.00121616	0.00212768	0.982647	1.49368	1.52006	0.604125	0.105798
286	T -> A	(p.Leu96Ile)	non-synonymous	125258	241611	231855	97975	201376	181916	0.0012135	0.001341	0.00109551	0.00184741	0.00126132	0.00087403	1.27725	1.26957	0.993988	-0.00869919	0.973801
286	T -> C	(p.Leu96=)	synonymous	125258	241611	231855	97975	201376	181916	0.000958023	0.00123339	0.00108257	0.000530748	0.00103786	0.000907012	1.09571	0.889548	0.81185	-0.300715	0.356311
286	T -> G	(p.Leu96Val)	non-synonymous	125258	241611	231855	97975	201376	181916	0.000239506	0.000198666	0.000301913	0.000255167	0.000208565	0.000379296	0.219086	0.286235	1.3065	0.385704	0.183004
287	T -> A	(p.Leu96stop)	stop	122832	236823	227813	96085	197456	178405	0.00109906	0.00103875	3.0727e-05	1.04075e-05	2.53221e-05	5.0447e-05	1.06891	0.0292259	0.0273419	-5.19275	0.0115781
287	T -> C	(p.Leu96Ser)	non-synonymous	122832	236823	227813	96085	197456	178405	0.00116419	0.00114854	0.00019753	8.32596e-05	0.000227899	0.000190578	1.15636	0.174817	0.151178	-2.72568	3.43838e-05
287	T -> G	(p.Leu96stop)	stop	122832	236823	227813	96085	197456	178405	2.44236e-05	0.000118232	0	0	5.06442e-06	0	0.0713277	0.0012661	0.0177505	-5.81599	0.375422
288	A -> C	(p.Leu96Phe)	non-synonymous	119504	231597	222685	93092	192217	173715	7.53113e-05	6.90855e-05	0.000166154	0.000128905	0.000218503	0.000610195	0.0721984	0.280939	3.89121	1.96022	0.157314
288	A -> G	(p.Leu96=)	synonymous	119504	231597	222685	93092	192217	173715	0.000928839	0.0012824	0.000740957	0.000150389	0.000306945	0.000408715	1.10562	0.401751	0.363372	-1.46048	0.0789806
288	A -> T	(p.Leu96Phe)	non-synonymous	119504	231597	222685	93092	192217	173715	0.000694537	0.00100606	0.000440084	0.000354488	0.000691926	0.000310854	0.850298	0.449338	0.528448	-0.920167	0.179707
289	T -> A	(p.Trp97Arg)	non-synonymous	119170	230658	221811	92820	191579	173153	0.00131745	0.00149139	0.00403948	0.00605473	0.00579917	0.00641052	1.40442	5.57597	3.97032	1.98925	0.00363471
289	T -> C	(p.Trp97Arg)	non-synonymous	119170	230658	221811	92820	191579	173153	0.000696484	0.000992812	0.0025923	0.00586081	0.00215055	0.00322258	0.844648	3.45656	4.09231	2.03291	0.0494593
289	T -> G	(p.Trp97Gly)	non-synonymous	119170	230658	221811	92820	191579	173153	0.000167827	0.000147404	9.01669e-06	0	1.56593e-05	2.3101e-05	0.157616	0.0119442	0.0757807	-3.72203	0.0166392
290	G -> A	(p.Trp97stop)	stop	118783	230298	221129	92455	190853	172385	0.000606147	0.000616592	0.000108534	9.73447e-05	0.000125751	0.000127621	0.61137	0.114813	0.187796	-2.41276	1.04528e-06
290	G -> C	(p.Trp97Ser)	non-synonymous	118783	230298	221129	92455	190853	172385	0.000134699	0.000169346	4.07002e-05	1.08161e-05	3.14378e-05	4.64078e-05	0.152023	0.0323405	0.212735	-2.23287	0.0517935
290	G -> T	(p.Trp97Leu)	non-synonymous	118783	230298	221129	92455	190853	172385	0.00065666	0.000720805	0.0018903	0.00270402	0.0020749	0.00271485	0.688732	2.34602	3.40628	1.7682	0.0039222
291	G -> A	(p.Trp97stop)	stop	112340	220789	210614	86921	180445	162440	0.000703222	0.000525388	9.97085e-05	8.05329e-05	0.000110837	0.000116966	0.614305	0.102011	0.166059	-2.59023	0.107074
291	G -> C	(p.Trp97Cys)	non-synonymous	112340	220789	210614	86921	180445	162440	0.000151326	0.000176639	0.000379842	4.60188e-05	0.000249383	0.000258557	0.163983	0.23345	1.42363	0.509571	0.392129
291	G -> T	(p.Trp97Cys)	non-synonymous	112340	220789	210614	86921	180445	162440	0.000578601	0.000661265	0.00129146	0.00162216	0.000964283	0.00174218	0.619933	1.40502	2.26641	1.18041	0.0180927
292	G -> A	(p.Ala98Thr)	non-synonymous	114191	224510	214244	88477	183586	165215	0.00124353	0.00148323	0.00133026	0.0014128	0.00109485	0.00174318	1.36338	1.39527	1.02339	0.0333597	0.8695
292	G -> C	(p.Ala98Pro)	non-synonymous	114191	224510	214244	88477	183586	165215	0.00028899	0.000338515	0.000168033	0.000203443	6.53645e-05	0.000175529	0.313752	0.153092	0.48794	-1.03523	0.0185885
292	G -> T	(p.Ala98Ser)	non-synonymous	114191	224510	214244	88477	183586	165215	0.000262718	0.000298428	0.000373406	0.000452095	0.000615515	0.00049027	0.280573	0.482822	1.72084	0.783116	0.0232486
293	C -> A	(p.Ala98Asp)	non-synonymous	115238	226353	215763	89405	184873	166430	0.000242975	0.000176715	5.56166e-05	0.000123036	0.000102773	6.60939e-05	0.209845	0.0868798	0.414019	-1.27223	0.117103
293	C -> G	(p.Ala98Gly)	non-synonymous	115238	226353	215763	89405	184873	166430	0.000347108	0.000260655	0.000375412	0.000413847	0.000486821	0.000252358	0.303881	0.38211	1.25743	0.330478	0.308767
293	C -> T	(p.Ala98Val)	non-synonymous	115238	226353	215763	89405	184873	166430	0.00141446	0.00119725	0.00154799	0.000659918	0.00143883	0.00103948	1.30585	1.17155	0.897155	-0.156571	0.590481
294	C -> A	(p.Ala98=)	synonymous	112248	218535	207487	87044	178693	161542	0.00054344	0.000544535	0.00045786	0.000172327	0.000313387	0.000204281	0.543987	0.286964	0.527519	-0.922705	0.0282522
294	C -> G	(p.Ala98=)	synonymous	112248	218535	207487	87044	178693	161542	0.000169268	0.00012355	7.22937e-05	5.74422e-05	0.000139905	0.000321898	0.146409	0.147885	1.01008	0.0144672	0.983031
294	C -> T	(p.Ala98=)	synonymous	112248	218535	207487	87044	178693	161542	0.000739434	0.000677237	0.000756674	0.000585911	0.00191949	0.000786173	0.708336	1.01206	1.42879	0.514794	0.394455
295	C -> A	(p.Leu99Ile)	non-synonymous	121621	238806	226632	94446	194097	175652	0.00069067	0.000716062	0.000445656	0.000677636	0.000566727	0.000916585	0.703366	0.651651	0.926475	-0.110177	0.642982
295	C -> G	(p.Leu99Val)	non-synonymous	121621	238806	226632	94446	194097	175652	8.22226e-06	1.675e-05	2.64746e-05	2.11761e-05	2.06083e-05	0	0.0124861	0.0170648	1.3667	0.450693	0.562628
295	C -> T	(p.Leu99Phe)	non-synonymous	121621	238806	226632	94446	194097	175652	0.000567336	0.0004355	0.00337993	0.00485992	0.00501811	0.00326783	0.501418	4.13145	8.23952	3.04256	0.00400329
296	T -> A	(p.Leu99His)	non-synonymous	119482	234753	222822	92544	190682	172409	0.00129727	0.00129924	0.00408398	0.00516511	0.00317807	0.00519694	1.29825	4.40602	3.39381	1.76291	0.00766433
296	T -> C	(p.Leu99Pro)	non-synonymous	119482	234753	222822	92544	190682	172409	0.00183291	0.00185727	0.00226638	0.00224758	0.00210298	0.00283048	1.84509	2.36185	1.28007	0.356228	0.0481017
296	T -> G	(p.Leu99Arg)	non-synonymous	119482	234753	222822	92544	190682	172409	0.000301301	0.000485617	6.28304e-05	0.000378198	0.00062932	0.000168205	0.393459	0.309638	0.786965	-0.345628	0.619701
297	T -> A	(p.Leu99=)	synonymous	119875	235650	223777	92939	191492	173077	0.00107612	0.00103968	0.00156853	0.00174308	0.000919098	0.00148489	1.0579	1.4289	1.35069	0.433701	0.128315
297	T -> C	(p.Leu99=)	synonymous	119875	235650	223777	92939	191492	173077	0.00145151	0.0014895	0.0010144	0.000581026	0.000731101	0.000739555	1.4705	0.766521	0.521264	-0.939913	0.00350406
297	T -> G	(p.Leu99=)	synonymous	119875	235650	223777	92939	191492	173077	5.83942e-05	0.000114577	1.34062e-05	1.07597e-05	5.22215e-06	1.73333e-05	0.0864854	0.0116804	0.135056	-2.88837	0.226289
298	C -> A	(p.Gln100Lys)	non-synonymous	121795	239657	228067	94380	195197	176332	0.00032021	0.000421436	0.000320081	0.000180123	0.000266398	0.000124765	0.370823	0.222842	0.600938	-0.734712	0.128622
298	C -> G	(p.Gln100Glu)	non-synonymous	121795	239657	228067	94380	195197	176332	0.000172421	0.000212804	2.63081e-05	1.05955e-05	4.61073e-05	0.00010208	0.192613	0.0462727	0.240237	-2.05747	0.0145599
298	C -> T	(p.Gln100stop)	stop	121795	239657	228067	94380	195197	176332	0.00114947	0.00120172	0.000100848	8.47637e-05	2.56151e-05	7.93957e-05	1.17559	0.0726555	0.0618032	-4.01617	0.0012479
299	A -> C	(p.Gln100Pro)	non-synonymous	120264	237660	226007	93033	192889	173815	8.31504e-05	3.78692e-05	0	1.07489e-05	1.03687e-05	5.75324e-06	0.0605098	0.00671769	0.111018	-3.17113	0.250175
299	A -> G	(p.Gln100Arg)	non-synonymous	120264	237660	226007	93033	192889	173815	0.00144682	0.00144324	0.000650422	0.00118238	0.000720622	0.000989558	1.44503	0.885745	0.61296	-0.706135	0.0198923
299	A -> T	(p.Gln100Leu)	non-synonymous	120264	237660	226007	93033	192889	173815	0.000731724	0.000795254	0.000274328	0.000354713	0.000321428	0.000454506	0.763489	0.351244	0.460051	-1.12013	0.00195698
300	G -> A	(p.Gln100=)	synonymous	123145	242298	230662	95656	196917	177620	0.000592797	0.000487004	0.000290468	0.000689972	0.000426576	0.00066434	0.5399	0.517839	0.959138	-0.0601896	0.850589
300	G -> C	(p.Gln100His)	non-synonymous	123145	242298	230662	95656	196917	177620	0.000446628	0.000557165	0.00130494	0.00150539	0.000385949	0.00166648	0.501897	1.21569	2.42219	1.27631	0.0861524
300	G -> T	(p.Gln100His)	non-synonymous	123145	242298	230662	95656	196917	177620	0.00246051	0.00223691	0.000893082	0.00173539	0.00068049	0.00104718	2.34871	1.08903	0.463672	-1.10882	0.00806375
301	G -> A	(p.Asp101Asn)	non-synonymous	123072	241932	230317	95638	196688	177378	0.00106442	0.00100855	0.000638251	0.000575085	0.000523672	0.000326985	1.03648	0.515998	0.497836	-1.00626	0.00248605
301	G -> C	(p.Asp101His)	non-synonymous	123072	241932	230317	95638	196688	177378	0.000430642	0.000479474	0.00200159	0.00236308	0.00366062	0.00180969	0.455058	2.45875	5.40315	2.4338	0.0169421
301	G -> T	(p.Asp101Tyr)	non-synonymous	123072	241932	230317	95638	196688	177378	0.00114567	0.000888679	0.00116361	0.00109789	0.00105243	0.000670884	1.01718	0.996204	0.979383	-0.0300552	0.910661
302	A -> C	(p.Asp101Ala)	non-synonymous	122668	241246	229665	95360	196047	176853	6.52167e-05	2.9016e-05	3.04792e-05	7.3406e-05	2.55041e-05	1.13088e-05	0.0471164	0.0351745	0.746546	-0.421697	0.644942
302	A -> G	(p.Asp101Gly)	non-synonymous	122668	241246	229665	95360	196047	176853	0.00101901	0.00117308	0.000962271	0.000388003	0.000453973	0.00062764	1.09604	0.607972	0.554697	-0.850229	0.031176
302	A -> T	(p.Asp101Val)	non-synonymous	122668	241246	229665	95360	196047	176853	0.000578798	0.000634207	0.000357042	0.00142617	0.000489678	0.000785963	0.606503	0.764715	1.26086	0.334407	0.55513
303	T -> A	(p.Asp101Glu)	non-synonymous	122754	241480	229585	95594	196143	176817	0.00106718	0.00098973	0.000670776	0.000418436	0.000453751	0.000271467	1.02845	0.453607	0.441058	-1.18096	0.00350922
303	T -> C	(p.Asp101=)	synonymous	122754	241480	229585	95594	196143	176817	0.000798345	0.00091519	0.00082758	0.00114024	0.00115222	0.0014761	0.856767	1.14904	1.34113	0.423448	0.116407
303	T -> G	(p.Asp101Glu)	non-synonymous	122754	241480	229585	95594	196143	176817	4.07319e-05	4.14113e-05	3.92012e-05	0.000135992	1.5295e-05	4.52445e-05	0.0410716	0.0589331	1.43489	0.520938	0.548425
304	G -> A	(p.Gly102Arg)	non-synonymous	121093	234142	224231	94740	192294	174114	0.00134607	0.00132825	0.000887478	0.00151995	0.00112328	0.00105678	1.33716	1.14687	0.85769	-0.221472	0.250456
304	G -> C	(p.Gly102Arg)	non-synonymous	121093	234142	224231	94740	192294	174114	7.4323e-05	4.27091e-05	7.58147e-05	4.22208e-05	0.000104007	0.000132097	0.0585161	0.0885351	1.513	0.597416	0.30207
304	G -> T	(p.Gly102stop)	stop	121093	234142	224231	94740	192294	174114	0.000611101	0.000538135	8.91937e-05	5.2776e-05	7.80056e-05	9.18938e-05	0.574618	0.0779673	0.135685	-2.88166	0.0360767
305	G -> A	(p.Gly102Glu)	non-synonymous	121602	235104	225218	95171	193270	175064	0.00157892	0.00165884	0.000839187	0.00108226	0.000776116	0.000879678	1.61888	0.894311	0.552425	-0.856148	0.000727168
305	G -> C	(p.Gly102Ala)	non-synonymous	121602	235104	225218	95171	193270	175064	0.00025493	0.000229686	0.00062162	0.000472833	0.000470844	0.000399854	0.242308	0.491288	2.02754	1.01973	0.0103345
305	G -> T	(p.Gly102Val)	non-synonymous	121602	235104	225218	95171	193270	175064	0.00115952	0.0015525	0.00313918	0.00236417	0.00225074	0.00195357	1.35601	2.42691	1.78974	0.839752	0.0325001
306	A -> C	(p.Gly102=)	synonymous	118589	230131	220147	92711	188555	170767	1.6865e-05	3.47628e-05	3.17969e-05	0.000118648	7.95524e-05	4.68475e-05	0.0258139	0.0692113	2.68116	1.42286	0.112459
306	A -> G	(p.Gly102=)	synonymous	118589	230131	220147	92711	188555	170767	0.00108779	0.00106896	0.00116286	0.000916828	0.000837952	0.0015811	1.07837	1.12469	1.04295	0.0606642	0.799903
306	A -> T	(p.Gly102=)	synonymous	118589	230131	220147	92711	188555	170767	0.000817951	0.000777818	0.000654108	0.000636386	0.000461404	0.000357212	0.797884	0.527278	0.660845	-0.597617	0.0284459
307	T -> A	(p.Phe103Ile)	non-synonymous	118548	229963	219906	92714	188376	170591	0.00150994	0.0011654	0.00064573	0.000992299	0.00116257	0.000855848	1.33767	0.914112	0.683361	-0.549281	0.182592
307	T -> C	(p.Phe103Leu)	non-synonymous	118548	229963	219906	92714	188376	170591	0.000565172	0.000695764	0.000923122	0.000517721	0.000228267	0.0004162	0.630468	0.521327	0.82689	-0.274233	0.535431
307	T -> G	(p.Phe103Val)	non-synonymous	118548	229963	219906	92714	188376	170591	0.000986942	0.000891448	2.2737e-05	2.15717e-05	0.000472459	2.34479e-05	0.939195	0.135054	0.143798	-2.79789	0.00327483
308	T -> A	(p.Phe103Tyr)	non-synonymous	119040	231390	221195	93088	189370	171648	0.0015205	0.00144345	0.00316011	0.0045978	0.00238686	0.00220801	1.48197	3.08819	2.08384	1.05924	0.0595084
308	T -> C	(p.Phe103Ser)	non-synonymous	119040	231390	221195	93088	189370	171648	0.00138609	0.00143913	0.00216099	0.00216999	0.00170566	0.00297702	1.41261	2.25341	1.59521	0.673751	0.0493732
308	T -> G	(p.Phe103Cys)	non-synonymous	119040	231390	221195	93088	189370	171648	0.000655242	0.000959419	0.000447569	0.000741234	0.000580873	0.000337901	0.807331	0.526894	0.652638	-0.615646	0.271503
309	T -> A	(p.Phe103Leu)	non-synonymous	120507	233570	223408	94365	191599	173854	0.00224053	0.00255598	0.00123093	0.00140942	0.000626308	0.000603955	2.39826	0.967654	0.403482	-1.30942	0.00654208
309	T -> C	(p.Phe103=)	synonymous	120507	233570	223408	94365	191599	173854	0.00102069	0.00136576	0.00084151	0.0014942	0.00103341	0.000770762	1.19322	1.03497	0.867373	-0.205275	0.555113
309	T -> G	(p.Phe103Leu)	non-synonymous	120507	233570	223408	94365	191599	173854	0.000514493	0.000462388	0.00144579	0.000762995	0.000302716	0.000644219	0.488441	0.788929	1.6152	0.691712	0.299301
310	G -> A	(p.Ala104Thr)	non-synonymous	122158	237515	227029	95657	194489	176510	0.00216932	0.00199566	0.00207022	0.00166219	0.00206695	0.00169396	2.08249	1.87333	0.899561	-0.152706	0.221317
310	G -> C	(p.Ala104Pro)	non-synonymous	122158	237515	227029	95657	194489	176510	0.000368375	0.000235775	0.000273093	0.000386799	0.000421618	0.000339924	0.302075	0.355358	1.17639	0.234368	0.565579
310	G -> T	(p.Ala104Ser)	non-synonymous	122158	237515	227029	95657	194489	176510	0.000384748	0.000421026	0.000123332	0.000135902	8.74085e-05	0.000243612	0.402887	0.147564	0.366266	-1.44904	0.00263665
311	C -> A	(p.Ala104Asp)	non-synonymous	121187	235832	225399	94912	193142	175156	0.000420837	0.000572441	0.000767528	0.000937711	0.00063166	0.000439608	0.496639	0.694127	1.39765	0.483	0.206006
311	C -> G	(p.Ala104Gly)	non-synonymous	121187	235832	225399	94912	193142	175156	0.000486851	0.000487635	0.000523516	0.000379299	0.000362428	0.000182694	0.487243	0.361984	0.742923	-0.428715	0.170801
311	C -> T	(p.Ala104Val)	non-synonymous	121187	235832	225399	94912	193142	175156	0.00103146	0.00115336	0.000368236	0.000316082	0.000465978	0.000559501	1.09241	0.427449	0.391289	-1.35369	0.00606702
312	C -> A	(p.Ala104=)	synonymous	120445	234643	224214	94288	192030	174057	0.000514758	0.000447488	0.000298822	6.36348e-05	0.000161433	0.000172357	0.481123	0.174062	0.361782	-1.46681	0.00699364
312	C -> G	(p.Ala104=)	synonymous	120445	234643	224214	94288	192030	174057	0.000141143	0.000191781	5.35203e-05	2.12116e-05	0.000109358	8.04334e-05	0.166462	0.0661308	0.397273	-1.3318	0.0767461
312	C -> T	(p.Ala104=)	synonymous	120445	234643	224214	94288	192030	174057	0.00136992	0.00141065	0.00164575	0.00214237	0.00206739	0.00218894	1.39029	2.01111	1.44654	0.53261	0.0142021
313	A -> C	(p.Asn105His)	non-synonymous	119036	233279	222109	93162	190015	172361	0.00031083	0.000342937	2.25115e-05	3.2202e-05	3.68392e-05	8.12249e-05	0.326884	0.0431944	0.13214	-2.91986	0.00243716
313	A -> G	(p.Asn105Asp)	non-synonymous	119036	233279	222109	93162	190015	172361	0.00118452	0.00133317	0.00325516	0.00403598	0.00325237	0.00290089	1.25884	3.3611	2.66999	1.41684	0.00193929
313	A -> T	(p.Asn105Tyr)	non-synonymous	119036	233279	222109	93162	190015	172361	0.00115091	0.00114884	0.00121112	0.00180331	0.00173144	0.00203062	1.14988	1.69412	1.47331	0.559061	0.0515446
314	A -> C	(p.Asn105Thr)	non-synonymous	121125	236882	225515	94857	193225	175540	0.000148607	5.48796e-05	0.000203978	0	0	0	0.101743	0.0509944	0.501207	-0.996522	0.512992
314	A -> G	(p.Asn105Ser)	non-synonymous	121125	236882	225515	94857	193225	175540	0.00203922	0.00197989	0.00278917	0.00254067	0.00190969	0.00400479	2.00955	2.81108	1.39886	0.48425	0.165113
314	A -> T	(p.Asn105Ile)	non-synonymous	121125	236882	225515	94857	193225	175540	0.0020805	0.00212764	0.000456732	0.000948797	0.000998836	0.000649425	2.10407	0.763447	0.362843	-1.46258	0.00147825
315	T -> A	(p.Asn105Lys)	non-synonymous	127457	246793	236744	99840	203532	185401	0.00163192	0.00171804	0.00182898	0.00189303	0.00117918	0.000879175	1.67498	1.44509	0.86275	-0.212985	0.425293
315	T -> C	(p.Asn105=)	synonymous	127457	246793	236744	99840	203532	185401	0.000509976	0.000502445	0.000515325	0.000430689	0.00031936	0.000329017	0.506211	0.398598	0.787414	-0.344805	0.102483
315	T -> G	(p.Asn105Lys)	non-synonymous	127457	246793	236744	99840	203532	185401	0.000188299	0.000129663	7.18075e-05	4.00641e-05	2.94794e-05	8.62994e-05	0.158981	0.0569126	0.357984	-1.48203	0.130752
316	C -> A	(p.Leu106Ile)	non-synonymous	127892	247482	237374	100234	204196	186046	0.00157946	0.00170113	0.00126804	0.00162619	0.00131246	0.000876127	1.6403	1.27071	0.774682	-0.368325	0.0938622
316	C -> G	(p.Leu106Val)	non-synonymous	127892	247482	237374	100234	204196	186046	6.25528e-05	0.000185872	1.26383e-05	0	9.79451e-06	5.37501e-05	0.124212	0.0190457	0.153332	-2.70527	0.329631
316	C -> T	(p.Leu106Phe)	non-synonymous	127892	247482	237374	100234	204196	186046	0.00124324	0.00108291	0.000543446	0.000399066	0.000475034	0.000430001	1.16307	0.461887	0.397127	-1.33233	0.0435336
317	T -> A	(p.Leu106His)	non-synonymous	127752	247167	237134	100133	203914	185866	0.00151857	0.00123803	0.00082232	0.000788951	0.00122601	0.000602585	1.3783	0.859966	0.623933	-0.680537	0.0795818
317	T -> C	(p.Leu106Pro)	non-synonymous	127752	247167	237134	100133	203914	185866	0.00152639	0.0019946	0.00024037	0.000119841	0.000171641	0.000166787	1.7605	0.17466	0.0992104	-3.33337	0.0902427
317	T -> G	(p.Leu106Arg)	non-synonymous	127752	247167	237134	100133	203914	185866	0.000626213	0.000408631	0.000105426	0.000569243	0.000156929	0.000355095	0.517422	0.296673	0.573368	-0.802468	0.244073
318	T -> A	(p.Leu106=)	synonymous	127691	247021	236664	100022	203712	185594	0.000751815	0.000680104	0.000354934	0.000249945	0.000697063	0.00082438	0.71596	0.53158	0.742473	-0.42959	0.27324
318	T -> C	(p.Leu106=)	synonymous	127691	247021	236664	100022	203712	185594	0.000924106	0.00105254	0.000680289	0.000619864	0.000451618	0.000317898	0.988324	0.517417	0.52353	-0.933656	0.0130055
318	T -> G	(p.Leu106=)	synonymous	127691	247021	236664	100022	203712	185594	0.000563861	0.000538416	0.000409864	0.00104977	6.87245e-05	0.000835156	0.551138	0.590878	1.07211	0.100446	0.867736
319	G -> A	(p.Glu107Lys)	non-synonymous	131150	254951	243255	102592	209532	190704	0.00136485	0.00123553	0.000608415	0.000682314	0.00109291	0.00053486	1.30019	0.729625	0.561168	-0.833495	0.0155928
319	G -> C	(p.Glu107Gln)	non-synonymous	131150	254951	243255	102592	209532	190704	0.00118948	0.000980581	0.000205546	0.000311915	0.000353168	0.000152068	1.08503	0.255674	0.235638	-2.08536	0.0432877
319	G -> T	(p.Glu107stop)	stop	131150	254951	243255	102592	209532	190704	0.000564239	0.000415766	6.16637e-05	1.94947e-05	3.81803e-05	6.81685e-05	0.490003	0.0468768	0.0956664	-3.38584	0.0993731
320	A -> C	(p.Glu107Ala)	non-synonymous	132395	257463	245510	103242	211430	192328	7.55316e-05	8.54492e-05	1.22195e-05	0	1.41891e-05	1.03989e-05	0.0804904	0.00920186	0.114323	-3.12882	0.00850052
320	A -> G	(p.Glu107Gly)	non-synonymous	132395	257463	245510	103242	211430	192328	0.000966804	0.000963245	0.000928679	0.000435869	0.000879724	0.000540743	0.965025	0.696254	0.721488	-0.470953	0.115532
320	A -> T	(p.Glu107Val)	non-synonymous	132395	257463	245510	103242	211430	192328	0.00168435	0.00146429	0.00173516	0.00120106	0.00176418	0.00111268	1.57432	1.45327	0.92311	-0.115426	0.585696
321	A -> C	(p.Glu107Asp)	non-synonymous	130771	255148	242459	102079	208810	190095	0.000214115	0.000152852	0.000185598	0.000137149	0.0003496	0.000310371	0.183484	0.24568	1.33897	0.421127	0.350676
321	A -> G	(p.Glu107=)	synonymous	130771	255148	242459	102079	208810	190095	0.00097881	0.000803455	0.00141467	0.00248827	0.00190604	0.00243036	0.891133	2.05984	2.31148	1.20882	0.014819
321	A -> T	(p.Glu107Asp)	non-synonymous	130771	255148	242459	102079	208810	190095	0.00177409	0.00145798	0.00178174	0.00167517	0.00164743	0.00127831	1.61604	1.59566	0.987394	-0.0183019	0.925176
322	T -> A	(p.Cys108Ser)	non-synonymous	130721	254612	241444	102156	207928	189337	0.000856787	0.000608769	0.000107685	4.89448e-05	0.000115425	0.000121477	0.732778	0.0983828	0.13426	-2.8969	0.117592
322	T -> C	(p.Cys108Arg)	non-synonymous	130721	254612	241444	102156	207928	189337	0.000589041	0.000577349	0.00019052	9.78895e-05	0.000211612	0.000121477	0.583195	0.155375	0.26642	-1.90823	0.000369225
322	T -> G	(p.Cys108Gly)	non-synonymous	130721	254612	241444	102156	207928	189337	0.000328945	0.000274928	1.24252e-05	8.81006e-05	2.88561e-05	3.16895e-05	0.301936	0.0402679	0.133365	-2.90654	0.0193187
323	G -> A	(p.Cys108Tyr)	non-synonymous	133764	260006	246797	104460	212690	193567	0.00285578	0.00274224	0.000109402	0.000105303	0.000122244	0.000144653	2.79901	0.1204	0.0430153	-4.539	0.0114249
323	G -> C	(p.Cys108Ser)	non-synonymous	133764	260006	246797	104460	212690	193567	0.00109895	0.00113074	7.69863e-05	4.78652e-05	0.000155155	4.13294e-05	1.11485	0.0803341	0.0720584	-3.79469	4.64974e-06
323	G -> T	(p.Cys108Phe)	non-synonymous	133764	260006	246797	104460	212690	193567	0.000448551	0.000349992	0.00108186	0.000794563	0.00115661	0.00122438	0.399272	1.06435	2.66574	1.41454	0.00344191
324	T -> A	(p.Cys108stop)	stop	131215	254676	241589	102710	208319	189491	0.00121937	0.00110729	0.000144874	8.76254e-05	0.000120008	0.000189983	1.16333	0.135623	0.116581	-3.10059	0.0168768
324	T -> C	(p.Cys108=)	synonymous	131215	254676	241589	102710	208319	189491	0.00056396	0.000840283	0.00089822	0.000710739	0.000364825	0.000343024	0.702122	0.579202	0.824931	-0.277654	0.571413
324	T -> G	(p.Cys108Trp)	non-synonymous	131215	254676	241589	102710	208319	189491	0.000647792	0.000526159	4.96711e-05	0.000116834	2.8802e-05	3.69411e-05	0.586975	0.058062	0.0989173	-3.33763	0.0505292
325	G -> A	(p.Val109Met)	non-synonymous	133410	258806	245084	104462	211384	192544	0.001739	0.00197445	0.00124447	0.00110088	0.00104076	0.00150096	1.85673	1.22177	0.658022	-0.603792	0.0351714
325	G -> C	(p.Val109Leu)	non-synonymous	133410	258806	245084	104462	211384	192544	0.000727082	0.000571857	0.00106494	0.00115832	0.000832608	0.00136592	0.649469	1.10545	1.70208	0.767296	0.029389
325	G -> T	(p.Val109Leu)	non-synonymous	133410	258806	245084	104462	211384	192544	0.000322315	0.000363206	0.000465147	0.000248894	0.000629187	0.000441458	0.342761	0.446171	1.3017	0.380397	0.280028
326	T -> A	(p.Val109Glu)	non-synonymous	131992	256614	242848	103373	209450	190558	0.0012728	0.000974226	0.000897681	0.000503033	0.000529959	0.00069795	1.12352	0.657156	0.58491	-0.773712	0.129984
326	T -> C	(p.Val109Ala)	non-synonymous	131992	256614	242848	103373	209450	190558	0.00190163	0.00160163	0.00156888	0.00123823	0.000959656	0.000818648	1.75163	1.14636	0.654451	-0.611643	0.0661692
326	T -> G	(p.Val109Gly)	non-synonymous	131992	256614	242848	103373	209450	190558	0.000121219	8.57319e-05	3.29424e-05	8.70634e-05	2.86465e-05	2.62387e-05	0.103476	0.0437227	0.422541	-1.24284	0.0994986
327	G -> A	(p.Val109=)	synonymous	129881	252957	239476	101648	206366	187931	0.00126269	0.0014034	0.00165779	0.00168228	0.000823779	0.00219762	1.33305	1.59036	1.19303	0.254629	0.438136
327	G -> C	(p.Val109=)	synonymous	129881	252957	239476	101648	206366	187931	0.000639047	0.000592986	0.000580434	0.000236109	0.000198676	0.000180917	0.616016	0.299034	0.485432	-1.04266	0.0405763
327	G -> T	(p.Val109=)	synonymous	129881	252957	239476	101648	206366	187931	0.00103941	0.000921105	0.000998012	0.000983787	0.000629949	0.000963119	0.980259	0.893717	0.911715	-0.133345	0.461738
328	A -> C	(p.Asn110His)	non-synonymous	130006	254195	240358	101607	207247	188854	0.000369214	0.000322587	2.49628e-05	0	9.65032e-06	0	0.3459	0.00865327	0.0250167	-5.32097	0.0331032
328	A -> G	(p.Asn110Asp)	non-synonymous	130006	254195	240358	101607	207247	188854	0.00195376	0.00203387	0.000611588	0.000521618	0.000998808	0.000450083	1.99381	0.645524	0.323764	-1.62699	0.000847665
328	A -> T	(p.Asn110Tyr)	non-synonymous	130006	254195	240358	101607	207247	188854	0.00107687	0.00130608	0.00123566	0.000777505	0.000762375	0.00146674	1.19148	1.06057	0.890129	-0.167914	0.564838
329	A -> C	(p.Asn110Thr)	non-synonymous	129608	253652	239716	101411	206739	188417	0.000123449	0.000153754	5.42308e-05	0.00034513	0.000130599	0.000313135	0.138602	0.210774	1.52072	0.604753	0.38461
329	A -> G	(p.Asn110Ser)	non-synonymous	129608	253652	239716	101411	206739	188417	0.0011882	0.00119061	0.000730031	0.00102553	0.00101577	0.00054666	1.1894	0.829498	0.697407	-0.519926	0.0537947
329	A -> T	(p.Asn110Ile)	non-synonymous	129608	253652	239716	101411	206739	188417	0.00111104	0.00113936	0.00333311	0.00376685	0.00274259	0.00389561	1.1252	3.43454	3.05238	1.60994	0.00295803
330	T -> A	(p.Asn110Lys)	non-synonymous	129548	253443	239493	101366	206583	188250	0.00138173	0.00120343	0.00113156	0.000522858	0.00131666	0.000828685	1.29258	0.949941	0.73492	-0.444341	0.155687
330	T -> C	(p.Asn110=)	synonymous	129548	253443	239493	101366	206583	188250	0.00101121	0.00101009	0.000221301	0.000226901	0.000193627	0.000313413	1.01065	0.23881	0.236294	-2.08134	8.25627e-05
330	T -> G	(p.Asn110Lys)	non-synonymous	129548	253443	239493	101366	206583	188250	0.00027017	0.000422186	0.000217125	0.000177574	0.000154901	0.00012749	0.346178	0.169273	0.488976	-1.03216	0.242388
331	G -> A	(p.Asp111Asn)	non-synonymous	131711	257587	243451	103086	210095	191517	0.0010933	0.00100937	0.00109673	0.0015327	0.00136605	0.0017022	1.05134	1.42442	1.35487	0.438151	0.0586253
331	G -> C	(p.Asp111His)	non-synonymous	131711	257587	243451	103086	210095	191517	0.000235364	0.000275635	9.44749e-05	0.000106707	6.18768e-05	0.000120094	0.255499	0.0957881	0.374905	-1.4154	0.0268775
331	G -> T	(p.Asp111Tyr)	non-synonymous	131711	257587	243451	103086	210095	191517	0.000341657	0.00046198	0.000759907	0.00200803	0.000918632	0.000422939	0.401818	1.02738	2.55682	1.35435	0.164965
332	A -> C	(p.Asp111Ala)	non-synonymous	129803	253621	239617	101534	206910	188722	0.000123264	0.000228688	0.000325519	0.000384108	0.000333478	0.000450398	0.175976	0.373376	2.12175	1.08525	0.105826
332	A -> G	(p.Asp111Gly)	non-synonymous	129803	253621	239617	101534	206910	188722	0.00075499	0.000895036	0.000630172	0.000334863	0.000990769	0.000402709	0.825013	0.589628	0.714689	-0.484612	0.225269
332	A -> T	(p.Asp111Val)	non-synonymous	129803	253621	239617	101534	206910	188722	0.00117871	0.00112767	0.00178618	0.00191069	0.00116476	0.000593466	1.15319	1.36377	1.18261	0.241977	0.539254
333	C -> A	(p.Asp111Glu)	non-synonymous	137653	269318	255059	107310	220095	199906	0.000138028	0.000152236	0.000125461	9.3188e-05	8.17829e-05	6.00282e-05	0.145132	0.0901151	0.620917	-0.687529	0.0235133
333	C -> G	(p.Asp111Glu)	non-synonymous	137653	269318	255059	107310	220095	199906	0.0011914	0.00105452	0.00142712	0.00161215	0.00114042	0.00185587	1.12296	1.50889	1.34367	0.426183	0.0826232
333	C -> T	(p.Asp111=)	synonymous	137653	269318	255059	107310	220095	199906	0.00183795	0.00174886	0.00181527	0.00109962	0.00120857	0.00111052	1.79341	1.30849	0.729613	-0.454797	0.0620836
334	A -> C	(p.Asn112His)	non-synonymous	139271	272400	257990	108269	222701	202219	0.000689304	0.000561674	5.42657e-05	1.84725e-05	8.08259e-05	0.000108793	0.625489	0.0655892	0.104861	-3.25345	0.0530073
334	A -> G	(p.Asn112Asp)	non-synonymous	139271	272400	257990	108269	222701	202219	0.000818548	0.000965492	0.00056979	0.000332505	0.000345755	0.000306598	0.89202	0.388662	0.43571	-1.19856	0.0215039
334	A -> T	(p.Asn112Tyr)	non-synonymous	139271	272400	257990	108269	222701	202219	0.000811368	0.000712188	0.00102717	0.000766609	0.000341265	0.000390666	0.761778	0.631428	0.828887	-0.270753	0.491587
335	A -> C	(p.Asn112Thr)	non-synonymous	137747	269681	255266	107186	220779	200468	0.000479139	0.000433846	0.000144947	0.000233239	0.000289883	0.00017958	0.456493	0.211912	0.464218	-1.10713	0.00376002
335	A -> G	(p.Asn112Ser)	non-synonymous	137747	269681	255266	107186	220779	200468	0.00092198	0.00108647	0.00110865	0.00226709	0.000955707	0.000927829	1.00422	1.31482	1.30929	0.388781	0.409513
335	A -> T	(p.Asn112Ile)	non-synonymous	137747	269681	255266	107186	220779	200468	0.000711449	0.000808362	0.000509273	0.000289217	0.00031253	0.000638506	0.759906	0.437381	0.575573	-0.796929	0.0286141
336	C -> A	(p.Asn112Lys)	non-synonymous	144005	282236	266411	112175	230494	209411	0.000499983	0.000428719	0.000379113	0.000517049	0.00138398	0.000444103	0.464351	0.681062	1.4667	0.552571	0.428219
336	C -> G	(p.Asn112Lys)	non-synonymous	144005	282236	266411	112175	230494	209411	0.000326378	0.000329511	0.000319056	0.000401159	0.000234279	0.000362923	0.327945	0.329354	1.0043	0.0061883	0.971128
336	C -> T	(p.Asn112=)	synonymous	144005	282236	266411	112175	230494	209411	0.00122218	0.00113735	0.00153147	0.00199688	0.00183519	0.00111742	1.17976	1.62024	1.37336	0.45771	0.105086
337	T -> A	(p.Tyr113Asn)	non-synonymous	139517	272747	258310	109206	224233	204197	0.000630748	0.000751612	0.0011614	0.00153838	0.00152966	0.000514209	0.69118	1.18591	1.71578	0.778861	0.130367
337	T -> C	(p.Tyr113His)	non-synonymous	139517	272747	258310	109206	224233	204197	0.000544736	0.000593957	0.000336805	0.000128198	0.000196224	0.000171403	0.569347	0.208158	0.365608	-1.45163	0.00217948
337	T -> G	(p.Tyr113Asp)	non-synonymous	139517	272747	258310	109206	224233	204197	7.16759e-05	6.23288e-05	7.74263e-06	1.8314e-05	0	4.89723e-06	0.0670023	0.00773847	0.115496	-3.11409	0.00502163
338	A -> C	(p.Tyr113Ser)	non-synonymous	141779	277905	262890	110861	228048	207425	4.93726e-05	1.43934e-05	7.60774e-06	0	1.75402e-05	9.64204e-06	0.031883	0.00869749	0.272794	-1.87412	0.404787
338	A -> G	(p.Tyr113Cys)	non-synonymous	141779	277905	262890	110861	228048	207425	0.000952186	0.00128821	0.000391799	0.000315711	0.000184172	0.000356755	1.1202	0.312109	0.27862	-1.84363	0.110737
338	A -> T	(p.Tyr113Phe)	non-synonymous	141779	277905	262890	110861	228048	207425	0.00125548	0.00114068	0.00630682	0.00514157	0.00637147	0.00611305	1.19808	5.98323	4.99403	2.3202	0.000319221
339	C -> A	(p.Tyr113stop)	stop	141729	277793	262766	110835	227965	207336	0.000451566	0.000403178	0.000102753	3.60897e-05	0.000100893	6.27002e-05	0.427372	0.0756089	0.176916	-2.49886	0.0073804
339	C -> G	(p.Tyr113stop)	stop	141729	277793	262766	110835	227965	207336	0.00101602	0.00105114	3.04453e-05	1.80448e-05	5.26397e-05	2.89385e-05	1.03358	0.0325171	0.0314606	-4.99031	0.00326345
339	C -> T	(p.Tyr113=)	synonymous	141729	277793	262766	110835	227965	207336	0.00190504	0.00209868	0.00300267	0.0041052	0.00320225	0.00259	2.00186	3.22503	1.61101	0.687968	0.0273447
340	T -> A	(p.Trp114Arg)	non-synonymous	140630	275011	260268	110041	225993	205417	0.00194126	0.00178175	0.000733859	0.000472551	0.000690287	0.000608518	1.86151	0.626304	0.33645	-1.57154	0.00503902
340	T -> C	(p.Trp114Arg)	non-synonymous	140630	275011	260268	110041	225993	205417	0.00115196	0.00127268	0.00190957	0.00155397	0.00204874	0.00181582	1.21232	1.83202	1.51117	0.59567	0.00678046
340	T -> G	(p.Trp114Gly)	non-synonymous	140630	275011	260268	110041	225993	205417	0.00016355	7.99968e-05	0.000234374	5.45251e-05	3.98242e-05	8.76266e-05	0.121773	0.104087	0.854764	-0.226401	0.789968
341	G -> A	(p.Trp114stop)	stop	147015	287131	271245	114788	235368	214516	0.00150325	0.00154633	5.89873e-05	6.96937e-05	0.000114714	5.59399e-05	1.52479	0.0748337	0.049078	-4.34878	0.000498265
341	G -> C	(p.Trp114Ser)	non-synonymous	147015	287131	271245	114788	235368	214516	0.00040132	0.000313446	0.000788955	0.000958288	0.000301655	0.000578045	0.357383	0.656736	1.83763	0.877844	0.123475
341	G -> T	(p.Trp114Leu)	non-synonymous	147015	287131	271245	114788	235368	214516	0.000639391	0.000616443	0.00124242	0.00128062	0.00106642	0.000717895	0.627917	1.07684	1.71494	0.778155	0.0390291
342	G -> A	(p.Trp114stop)	stop	145473	284585	268305	113702	233297	213007	0.0018079	0.00166558	9.69046e-05	0.000255053	6.00093e-05	8.45043e-05	1.73674	0.124118	0.071466	-3.8066	0.00396449
342	G -> C	(p.Trp114Cys)	non-synonymous	145473	284585	268305	113702	233297	213007	0.000364329	0.000386528	0.00077151	0.000712389	0.00055723	0.000539888	0.375428	0.645254	1.71871	0.78133	0.0162667
342	G -> T	(p.Trp114Cys)	non-synonymous	145473	284585	268305	113702	233297	213007	0.000488063	0.000446264	0.000648516	0.000747568	0.000484361	0.000338017	0.467163	0.554616	1.1872	0.247561	0.409306
343	T -> A	(p.Phe115Ile)	non-synonymous	144475	282538	265524	112876	230796	210860	0.00089981	0.000962702	0.000632711	0.000841632	0.000294632	0.000578583	0.931256	0.58689	0.630213	-0.666089	0.0512821
343	T -> C	(p.Phe115Leu)	non-synonymous	144475	282538	265524	112876	230796	210860	0.000622945	0.000937927	0.000787123	0.000655587	0.00107021	0.000953239	0.780436	0.866539	1.11033	0.150985	0.68931
343	T -> G	(p.Phe115Val)	non-synonymous	144475	282538	265524	112876	230796	210860	0.000283786	0.000212361	5.27259e-05	0.000177186	8.23238e-05	0.000128047	0.248073	0.110071	0.443702	-1.17234	0.0791494
344	T -> A	(p.Phe115Tyr)	non-synonymous	145148	282814	265698	113293	231066	211219	0.00194284	0.00214982	0.000199475	5.296e-05	0.000233699	6.15475e-05	2.04633	0.13692	0.0669101	-3.90163	0.0129851
344	T -> C	(p.Phe115Ser)	non-synonymous	145148	282814	265698	113293	231066	211219	0.000888748	0.000933476	0.000173129	0.000150053	0.000103866	0.000175174	0.911112	0.150556	0.165244	-2.59733	0.000831496
344	T -> G	(p.Phe115Cys)	non-synonymous	145148	282814	265698	113293	231066	211219	0.000454708	0.000350053	5.64551e-05	0.000141227	0.000242355	0.000317206	0.402381	0.189311	0.470477	-1.08781	0.0644375
345	T -> A	(p.Phe115Leu)	non-synonymous	142663	275734	259310	111579	225910	206977	0.00059581	0.000591149	0.000578458	0.000690094	0.000301005	0.000724718	0.59348	0.573569	0.966451	-0.0492318	0.849103
345	T -> C	(p.Phe115=)	synonymous	142663	275734	259310	111579	225910	206977	0.00134583	0.00172267	0.00136902	0.00207924	0.00187685	0.00123202	1.53425	1.63928	1.06846	0.0955306	0.727487
345	T -> G	(p.Phe115Leu)	non-synonymous	142663	275734	259310	111579	225910	206977	0.000511695	0.000518616	0.000377926	0.00027783	0.000137223	7.73033e-05	0.515156	0.217571	0.422339	-1.24352	0.0219159
346	G -> A	(p.Gly116Arg)	non-synonymous	144320	279006	262467	112823	228507	209283	0.00198171	0.00219709	0.00016764	0.000186132	7.87722e-05	0.000162459	2.0894	0.148751	0.0711933	-3.81211	0.0277607
346	G -> C	(p.Gly116Arg)	non-synonymous	144320	279006	262467	112823	228507	209283	0.000159368	0.000139782	6.477e-05	1.77269e-05	7.4396e-05	6.21168e-05	0.149575	0.0547524	0.366053	-1.44987	0.00519914
346	G -> T	(p.Gly116Trp)	non-synonymous	144320	279006	262467	112823	228507	209283	0.000498891	0.000594969	0.00016764	9.74979e-05	0.000175049	0.000195907	0.54693	0.159024	0.290757	-1.78212	0.0423106
347	G -> A	(p.Gly116Glu)	non-synonymous	144069	278700	261895	112482	227996	208795	0.0012494	0.00137424	8.78215e-05	0.000106684	9.21069e-05	6.70514e-05	1.31182	0.0884159	0.0673994	-3.89112	0.0297449
347	G -> C	(p.Gly116Ala)	non-synonymous	144069	278700	261895	112482	227996	208795	0.000326233	0.000466451	2.67283e-05	8.89031e-06	3.94744e-05	5.74726e-05	0.396342	0.0331414	0.0836182	-3.58004	0.115208
347	G -> T	(p.Gly116Val)	non-synonymous	144069	278700	261895	112482	227996	208795	0.000638583	0.000670972	0.000103095	0.000115574	0.000109651	0.000143682	0.654778	0.118	0.180214	-2.47221	0.00313211
348	G -> A	(p.Gly116=)	synonymous	144157	278899	262005	112558	228062	208796	0.00120702	0.00104697	0.000385489	0.000364257	0.00112689	0.000996188	1.127	0.718205	0.637274	-0.650015	0.13542
348	G -> C	(p.Gly116=)	synonymous	144157	278899	262005	112558	228062	208796	6.93688e-05	3.94408e-05	3.43505e-05	1.77686e-05	4.82325e-05	4.78936e-05	0.0544048	0.0370613	0.681214	-0.55382	0.43626
348	G -> T	(p.Gly116=)	synonymous	144157	278899	262005	112558	228062	208796	0.000943416	0.000810329	0.000599225	0.000861778	0.000876955	0.000881243	0.876873	0.8048	0.917807	-0.123737	0.504207
349	A -> C	(p.Arg117=)	synonymous	140668	272697	255651	109796	222719	203933	0.000390992	0.000385043	1.17347e-05	2.73234e-05	5.83695e-05	2.94214e-05	0.388017	0.0317123	0.081729	-3.61301	1.40552e-05
349	A -> G	(p.Arg117Gly)	non-synonymous	140668	272697	255651	109796	222719	203933	0.0014289	0.00125781	0.000477213	0.000510037	0.000520836	0.000838511	1.34335	0.586649	0.436706	-1.19527	0.00841334
349	A -> T	(p.Arg117Trp)	non-synonymous	140668	272697	255651	109796	222719	203933	0.000561606	0.000693077	0.000324661	0.000546468	0.000408587	0.000402093	0.627341	0.420452	0.670213	-0.577309	0.119767
350	G -> A	(p.Arg117Lys)	non-synonymous	138919	268792	252083	108668	219884	201361	0.00178521	0.00167788	0.00397091	0.00540177	0.00537556	0.00485198	1.73155	4.90006	2.82988	1.50074	0.00211842
350	G -> C	(p.Arg117Thr)	non-synonymous	138919	268792	252083	108668	219884	201361	0.000266342	0.000141373	4.76034e-05	9.20234e-06	5.91221e-05	2.97972e-05	0.203858	0.0364313	0.178709	-2.48431	0.21874
350	G -> T	(p.Arg117Met)	non-synonymous	138919	268792	252083	108668	219884	201361	0.00123813	0.00106774	0.000563307	0.000726985	0.00080497	0.000357567	1.15294	0.613207	0.531866	-0.910866	0.0196937
351	G -> A	(p.Arg117=)	synonymous	140649	270850	255039	110004	222356	203570	0.00183435	0.00156913	0.00127824	0.00182721	0.00191585	0.00115931	1.70174	1.54515	0.90798	-0.139268	0.538417
351	G -> C	(p.Arg117Ser)	non-synonymous	140649	270850	255039	110004	222356	203570	0.000227517	0.000206757	0.000125471	9.09058e-05	9.44431e-05	0.000181756	0.217137	0.123144	0.567126	-0.818258	0.016507
351	G -> T	(p.Arg117Ser)	non-synonymous	140649	270850	255039	110004	222356	203570	0.00162106	0.00125162	0.00149781	0.00199084	0.00153358	0.0019944	1.43634	1.75416	1.22127	0.288384	0.291523
352	G -> A	(p.Asp118Asn)	non-synonymous	144684	277493	261844	113099	228400	209226	0.000967626	0.0010739	0.00105024	0.000990283	0.000980736	0.00099414	1.02076	1.00385	0.983431	-0.0241041	0.80522
352	G -> C	(p.Asp118His)	non-synonymous	144684	277493	261844	113099	228400	209226	0.000615134	0.000652269	0.000187134	7.95763e-05	9.63222e-05	0.000105149	0.633701	0.117046	0.184702	-2.43673	0.000120678
352	G -> T	(p.Asp118Tyr)	non-synonymous	144684	277493	261844	113099	228400	209226	0.0010091	0.00109192	0.000290249	0.000203362	0.000424694	0.000530527	1.05051	0.362208	0.344793	-1.5362	0.00116956
353	A -> C	(p.Asp118Ala)	non-synonymous	143033	273534	258240	111664	225511	206578	0.000412492	0.000383865	0.00022847	0.000367173	0.000150769	5.32487e-05	0.398178	0.199915	0.502074	-0.994028	0.0552594
353	A -> G	(p.Asp118Gly)	non-synonymous	143033	273534	258240	111664	225511	206578	0.00136332	0.00153546	0.00171546	0.00104779	0.00131701	0.000885864	1.44939	1.24153	0.856588	-0.223327	0.360059
353	A -> T	(p.Asp118Val)	non-synonymous	143033	273534	258240	111664	225511	206578	0.00120951	0.00123568	0.000371747	0.00112839	0.000545428	0.000943953	1.22259	0.747378	0.611305	-0.710035	0.071999
354	C -> A	(p.Asp118Glu)	non-synonymous	144179	275815	260451	112713	227488	208208	0.000194203	0.00023204	8.06294e-05	0.000195186	0.000136271	5.76347e-05	0.213121	0.11743	0.551002	-0.859871	0.0570674
354	C -> G	(p.Asp118Glu)	non-synonymous	144179	275815	260451	112713	227488	208208	0.000610352	0.000598227	0.00104434	0.000523453	0.00068575	0.000840506	0.60429	0.773513	1.28004	0.356185	0.225044
354	C -> T	(p.Asp118=)	synonymous	144179	275815	260451	112713	227488	208208	0.0012207	0.0013016	0.0009138	0.00103803	0.000887959	0.00122474	1.26115	1.01613	0.805718	-0.311652	0.0481028
355	A -> C	(p.Lys119Gln)	non-synonymous	142993	273213	257625	111597	225365	206361	0.000293721	0.000318433	0.000512373	0.000241942	8.87449e-05	0.000266523	0.306077	0.277396	0.906294	-0.141948	0.766443
355	A -> G	(p.Lys119Glu)	non-synonymous	142993	273213	257625	111597	225365	206361	0.000615415	0.000915037	0.000267831	0.000609335	0.000488097	0.00022291	0.765226	0.397043	0.518858	-0.946589	0.184744
355	A -> T	(p.Lys119stop)	stop	142993	273213	257625	111597	225365	206361	0.000776262	0.000794252	9.31587e-05	6.27257e-05	9.31822e-05	6.29964e-05	0.785257	0.0780157	0.0993506	-3.33133	1.59533e-05
356	A -> C	(p.Lys119Thr)	non-synonymous	142859	273003	257381	111467	225115	206105	0.000349995	0.000366296	0.000392414	0.000331937	0.0003687	0.00046093	0.358146	0.388495	1.08474	0.11735	0.35306
356	A -> G	(p.Lys119Arg)	non-synonymous	142859	273003	257381	111467	225115	206105	0.00150498	0.00150914	0.000485661	0.00070873	0.000661884	0.000426967	1.50706	0.570811	0.378757	-1.40065	0.000817212
356	A -> T	(p.Lys119Ile)	non-synonymous	142859	273003	257381	111467	225115	206105	0.000461994	0.000575085	0.000256429	0.000502391	0.00051085	0.000407559	0.51854	0.419307	0.808631	-0.306446	0.308611
357	A -> C	(p.Lys119Asn)	non-synonymous	143127	273524	257828	111685	225623	206490	0.000321393	0.000354631	0.000364584	0.000116399	8.86434e-06	8.23284e-05	0.338012	0.143044	0.423192	-1.24062	0.0832474
357	A -> G	(p.Lys119=)	synonymous	143127	273524	257828	111685	225623	206490	0.00181657	0.00171466	0.000457669	0.000268613	0.000740173	0.000435856	1.76561	0.475578	0.269356	-1.89242	0.000317535
357	A -> T	(p.Lys119Asn)	non-synonymous	143127	273524	257828	111685	225623	206490	0.00135544	0.00111873	0.00264905	0.00407396	0.00485766	0.00249891	1.23709	3.5199	2.84531	1.50859	0.0255185
358	A -> C	(p.Ser120Arg)	non-synonymous	139943	268660	253034	109093	221126	202226	0.000736014	0.000562049	0.00023317	1.8333e-05	0.000194459	0.000464826	0.649031	0.227697	0.350826	-1.51117	0.0413437
358	A -> G	(p.Ser120Gly)	non-synonymous	139943	268660	253034	109093	221126	202226	0.00385871	0.00391945	0.00244631	0.0018883	0.00217523	0.0020571	3.88908	2.14174	0.550705	-0.860649	0.000380887
358	A -> T	(p.Ser120Cys)	non-synonymous	139943	268660	253034	109093	221126	202226	0.0016864	0.00180526	0.00160453	0.000623321	0.00182249	0.0020571	1.74583	1.52686	0.874577	-0.193343	0.540721
359	G -> A	(p.Ser120Asn)	non-synonymous	141407	271311	256189	110267	223765	204471	0.00236198	0.00242526	0.000850934	0.00126965	0.00112171	0.000811851	2.39362	1.01354	0.423432	-1.2398	0.000605931
359	G -> C	(p.Ser120Thr)	non-synonymous	141407	271311	256189	110267	223765	204471	0.000466738	0.000442297	0.000530858	0.000507858	0.000545215	0.000352128	0.454517	0.484015	1.0649	0.0907159	0.564083
359	G -> T	(p.Ser120Ile)	non-synonymous	141407	271311	256189	110267	223765	204471	0.00205789	0.00200876	0.00281433	0.00319225	0.00298974	0.0035115	2.03333	3.12696	1.53785	0.620917	0.00462452
360	C -> A	(p.Ser120Arg)	non-synonymous	140276	269835	254794	109314	222615	203052	0.0017323	0.00198269	0.00104398	0.00107946	0.000880444	0.00107362	1.8575	1.01938	0.54879	-0.865674	0.0635608
360	C -> G	(p.Ser120Arg)	non-synonymous	140276	269835	254794	109314	222615	203052	0.000399213	0.000407657	0.000926238	0.000567173	0.001132	0.000536808	0.403435	0.790555	1.95956	0.97053	0.0746082
360	C -> T	(p.Ser120=)	synonymous	140276	269835	254794	109314	222615	203052	0.00171091	0.00145274	0.00223318	0.00256143	0.00109157	0.00241317	1.58183	2.07484	1.31167	0.391407	0.246304
361	T -> A	(p.Cys121Ser)	non-synonymous	121622	237842	222971	94898	194556	177826	0.000649554	0.000807259	0.000641339	0.000305591	0.000498571	0.000438631	0.728406	0.471033	0.646663	-0.628914	0.103817
361	T -> C	(p.Cys121Arg)	non-synonymous	121622	237842	222971	94898	194556	177826	0.00180066	0.00182474	0.000722067	0.00157011	0.00222558	0.000787286	1.8127	1.32626	0.731649	-0.450777	0.26561
361	T -> G	(p.Cys121Gly)	non-synonymous	121622	237842	222971	94898	194556	177826	0.00101955	0.00100907	0.00116607	0.000895699	0.00145459	0.000506113	1.01431	1.00562	0.991429	-0.0124188	0.968359
362	G -> A	(p.Cys121Tyr)	non-synonymous	122948	240594	225771	96001	197184	179779	0.00196018	0.00168749	0.000863707	0.00123957	0.000983853	0.000917794	1.82383	1.00123	0.54897	-0.8652	0.0442708
362	G -> C	(p.Cys121Ser)	non-synonymous	122948	240594	225771	96001	197184	179779	0.000366008	0.000536173	0.000584663	0.000270831	0.000669426	0.000239183	0.451091	0.441025	0.977687	-0.0325556	0.945751
362	G -> T	(p.Cys121Phe)	non-synonymous	122948	240594	225771	96001	197184	179779	0.000382275	0.000411482	0.000513795	0.000343746	0.000679568	0.000161309	0.396879	0.424605	1.06986	0.0974229	0.820464
363	T -> A	(p.Cys121stop)	stop	121340	237319	223948	94839	195623	178408	0.0011373	0.00117563	0.000165217	0.000189795	0.000173804	0.000179364	1.15647	0.177045	0.153091	-2.70754	0.00751486
363	T -> C	(p.Cys121=)	synonymous	121340	237319	223948	94839	195623	178408	0.000873578	0.000707908	0.000571561	0.000632651	0.000695215	0.000571723	0.790743	0.617788	0.781275	-0.356098	0.256757
363	T -> G	(p.Cys121Trp)	non-synonymous	121340	237319	223948	94839	195623	178408	0.000337894	0.000189618	0.000174148	0.000527209	5.11187e-05	0.000100892	0.263756	0.213342	0.808862	-0.306035	0.719835
364	G -> A	(p.Glu122Lys)	non-synonymous	125731	243554	230738	98288	202014	184194	0.000858977	0.000944349	0.00118316	0.000925851	0.00118309	0.00142241	0.901663	1.17863	1.30717	0.386448	0.0687918
364	G -> C	(p.Glu122Gln)	non-synonymous	125731	243554	230738	98288	202014	184194	0.000326093	0.000287411	0.000511403	0.000162787	0.000202956	0.000271453	0.306752	0.28715	0.936098	-0.095269	0.821604
364	G -> T	(p.Glu122stop)	stop	125731	243554	230738	98288	202014	184194	0.000715814	0.000862232	0.000112682	0.000101742	0.000103953	7.05778e-05	0.789023	0.0972387	0.123239	-3.02046	0.0634012
365	A -> C	(p.Glu122Ala)	non-synonymous	125382	242774	229957	97998	201307	183599	2.39269e-05	4.94287e-05	6.52296e-05	0.000204086	0.000223539	4.35732e-05	0.0366778	0.134107	3.65635	1.87041	0.124934
365	A -> G	(p.Glu122Gly)	non-synonymous	125382	242774	229957	97998	201307	183599	0.00183439	0.00213367	0.00123501	0.00203065	0.00243409	0.00127996	1.98403	1.74493	0.879487	-0.185266	0.508408
365	A -> T	(p.Glu122Val)	non-synonymous	125382	242774	229957	97998	201307	183599	0.000669953	0.000659049	0.00038268	0.000367354	0.000129156	0.000359479	0.664501	0.309667	0.466015	-1.10155	0.00949899
366	A -> C	(p.Glu122Asp)	non-synonymous	127723	247603	235050	99837	205646	187346	0.000383643	0.000472531	0.000948734	0.000721176	0.000846114	0.00112626	0.428087	0.910571	2.12707	1.08887	0.00763654
366	A -> G	(p.Glu122=)	synonymous	127723	247603	235050	99837	205646	187346	0.00084558	0.00072697	0.000999787	0.00172281	0.00170195	0.00175077	0.786275	1.54383	1.96347	0.973408	0.0208729
366	A -> T	(p.Glu122Asp)	non-synonymous	127723	247603	235050	99837	205646	187346	0.00171465	0.00167203	0.00159115	0.00118193	0.000763448	0.00104619	1.69334	1.14568	0.67658	-0.563668	0.0489722
367	T -> A	(p.Tyr123Asn)	non-synonymous	127772	247582	234824	99879	205502	187204	0.00108005	0.000840126	0.00115831	0.00085103	0.000846707	0.000678404	0.960087	0.883614	0.920347	-0.119749	0.66442
367	T -> C	(p.Tyr123His)	non-synonymous	127772	247582	234824	99879	205502	187204	0.00108005	0.000787618	0.00345791	0.00298361	0.00247686	0.00290058	0.933833	2.95474	3.1641	1.66179	0.00152382
367	T -> G	(p.Tyr123Asp)	non-synonymous	127772	247582	234824	99879	205502	187204	1.56529e-05	4.03907e-06	4.25851e-06	0	9.73227e-06	0	0.00984597	0.00349769	0.355241	-1.49313	0.459102
368	A -> C	(p.Tyr123Ser)	non-synonymous	124318	241023	227052	96925	198652	180982	2.41317e-05	3.31919e-05	4.40428e-05	2.06345e-05	5.03393e-05	6.63049e-05	0.0286618	0.0453304	1.58156	0.661351	0.189105
368	A -> G	(p.Tyr123Cys)	non-synonymous	124318	241023	227052	96925	198652	180982	0.000844608	0.00108288	0.000361151	0.000247614	0.000553732	0.000276271	0.963746	0.359692	0.373223	-1.42189	0.0628874
368	A -> T	(p.Tyr123Phe)	non-synonymous	124318	241023	227052	96925	198652	180982	0.000410238	0.000622347	0.000202597	0.000423007	0.000503393	0.000668575	0.516293	0.449393	0.870423	-0.200212	0.675969
369	T -> A	(p.Tyr123stop)	stop	124394	241141	227207	97055	198798	181133	0.0020017	0.00214397	0.000154045	6.18206e-05	0.000110665	8.83329e-05	2.07284	0.103716	0.0500356	-4.3209	0.0149141
369	T -> C	(p.Tyr123=)	synonymous	124394	241141	227207	97055	198798	181133	0.00199367	0.0021813	0.00145682	0.000680027	0.000885321	0.00113729	2.08748	1.03986	0.498143	-1.00537	0.00549322
369	T -> G	(p.Tyr123stop)	stop	124394	241141	227207	97055	198798	181133	0.000168818	0.000124409	1.32038e-05	0	0	5.52081e-06	0.146613	0.00468116	0.0319285	-4.96901	0.0933787
370	T -> A	(p.Cys124Ser)	non-synonymous	119765	229349	214974	93340	188735	172412	0.00102701	0.00139525	0.00148855	0.00100707	0.00126103	0.00140941	1.21113	1.29152	1.06637	0.0927093	0.746848
370	T -> C	(p.Cys124Arg)	non-synonymous	119765	229349	214974	93340	188735	172412	0.000826619	0.000745589	0.000837311	0.00129634	0.000598723	0.00262163	0.786104	1.3385	1.7027	0.767825	0.308892
370	T -> G	(p.Cys124Gly)	non-synonymous	119765	229349	214974	93340	188735	172412	0.000125245	0.000113364	0.000274452	0.000117849	0.000206639	0.000121801	0.119305	0.180185	1.51029	0.594828	0.203003
371	G -> A	(p.Cys124Tyr)	non-synonymous	118298	226049	213288	92134	187848	171625	0.00187662	0.00150852	0.000698586	0.00125904	0.000580256	0.000699199	1.69257	0.809269	0.478131	-1.06452	0.047774
371	G -> C	(p.Cys124Ser)	non-synonymous	118298	226049	213288	92134	187848	171625	0.00057482	0.000464501	0.00114399	0.000596957	0.000335378	0.000524399	0.51966	0.650182	1.25117	0.323274	0.518175
371	G -> T	(p.Cys124Phe)	non-synonymous	118298	226049	213288	92134	187848	171625	0.00083687	0.000619335	0.000867372	0.000705494	0.000420553	0.00104297	0.728102	0.759098	1.04257	0.0601445	0.866187
372	C -> A	(p.Cys124stop)	stop	117982	225416	212769	91929	187334	171132	0.000822159	0.00087394	7.98989e-05	3.26339e-05	8.54089e-05	8.76516e-05	0.84805	0.0713983	0.0841912	-3.57019	0.00488859
372	C -> G	(p.Cys124Trp)	non-synonymous	117982	225416	212769	91929	187334	171132	0.000228848	0.000195195	0.000197397	0.00010878	0.000763342	0.000350607	0.212022	0.355031	1.67451	0.743736	0.397724
372	C -> T	(p.Cys124=)	synonymous	117982	225416	212769	91929	187334	171132	0.0017206	0.00178781	0.00153218	0.00158818	0.00147864	0.00111025	1.7542	1.42731	0.813654	-0.297513	0.0521755
373	T -> A	(p.Phe125Ile)	non-synonymous	116366	222094	208953	90742	183961	168251	0.00176168	0.00212973	0.00322082	0.00697582	0.00428895	0.00372658	1.94571	4.55304	2.34005	1.22654	0.0496937
373	T -> C	(p.Phe125Leu)	non-synonymous	116366	222094	208953	90742	183961	168251	0.000515615	0.00067539	0.000832723	0.000837539	0.000581645	0.00035661	0.595502	0.652129	1.09509	0.131052	0.707529
373	T -> G	(p.Phe125Val)	non-synonymous	116366	222094	208953	90742	183961	168251	0.000429679	0.000427747	0.000488148	0.000121223	0.000483798	0.00057652	0.428713	0.417422	0.973664	-0.0385043	0.918068
374	T -> A	(p.Phe125Tyr)	non-synonymous	118701	226787	212721	92336	187526	171596	0.00251051	0.00233259	0.00111414	0.000606481	0.000405277	0.000262244	2.42155	0.597034	0.246551	-2.02004	0.000998332
374	T -> C	(p.Phe125Ser)	non-synonymous	118701	226787	212721	92336	187526	171596	0.00165121	0.00175054	0.000178638	7.58101e-05	0.000170643	0.000192312	1.70087	0.154351	0.0907479	-3.46199	0.00383913
374	T -> G	(p.Phe125Cys)	non-synonymous	118701	226787	212721	92336	187526	171596	0.00117943	0.0012611	0.00205433	0.00213351	0.00188241	0.00191729	1.22026	1.99689	1.63644	0.710558	0.000479064
375	T -> A	(p.Phe125Leu)	non-synonymous	117911	224819	210762	91824	186013	170386	0.00115341	0.00131217	0.000650022	0.000882122	0.000930043	0.000974258	1.23279	0.859111	0.696884	-0.521009	0.0465713
375	T -> C	(p.Phe125=)	synonymous	117911	224819	210762	91824	186013	170386	0.00130607	0.0011209	0.000597831	0.000631643	0.000650492	0.000827533	1.21349	0.676875	0.557794	-0.842196	0.0532644
375	T -> G	(p.Phe125Leu)	non-synonymous	117911	224819	210762	91824	186013	170386	0.000729364	0.000760612	4.74469e-05	2.17808e-05	8.06395e-05	1.17381e-05	0.744988	0.0404013	0.0542308	-4.20474	7.48666e-05
376	G -> A	(p.Asp126Asn)	non-synonymous	118013	225670	212617	91656	187469	171511	0.00137273	0.00136482	0.00132633	0.00104739	0.000528087	0.00186577	1.36878	1.1919	0.870773	-0.199631	0.571071
376	G -> C	(p.Asp126His)	non-synonymous	118013	225670	212617	91656	187469	171511	0.000440629	0.000420969	5.17362e-05	0.000196386	9.60159e-05	0.00176082	0.430799	0.52624	1.22154	0.288705	0.831995
376	G -> T	(p.Asp126Tyr)	non-synonymous	118013	225670	212617	91656	187469	171511	0.000288104	0.000305756	0.000159912	0.000240028	0.000213369	0.000262374	0.29693	0.218921	0.73728	-0.439715	0.0335113
377	A -> C	(p.Asp126Ala)	non-synonymous	118635	226716	213955	92117	188616	172558	8.42922e-06	4.4108e-06	9.34776e-06	0	5.30178e-06	1.73855e-05	0.00642001	0.00800875	1.24747	0.319001	0.723214
377	A -> G	(p.Asp126Gly)	non-synonymous	118635	226716	213955	92117	188616	172558	0.000952501	0.000974788	0.0020939	0.00238827	0.000816474	0.00122857	0.963645	1.6318	1.69337	0.759894	0.165898
377	A -> T	(p.Asp126Val)	non-synonymous	118635	226716	213955	92117	188616	172558	0.000708054	0.000718961	0.00150032	0.00128098	0.000678627	0.00172696	0.713508	1.29672	1.81739	0.861866	0.0810871
378	T -> A	(p.Asp126Glu)	non-synonymous	118563	226451	213632	92059	188404	172320	0.00081813	0.000967097	0.00172259	0.0010754	0.00188425	0.00107939	0.892614	1.44041	1.61369	0.690367	0.0781903
378	T -> C	(p.Asp126=)	synonymous	118563	226451	213632	92059	188404	172320	0.000236161	0.000512252	0.000299581	0.00029329	0.000366234	0.000272748	0.374207	0.307963	0.822977	-0.281077	0.715164
378	T -> G	(p.Asp126Glu)	non-synonymous	118563	226451	213632	92059	188404	172320	0.000303636	0.000238462	9.36189e-06	1.08626e-05	5.30774e-06	2.32126e-05	0.271049	0.0121862	0.0449594	-4.47523	0.0761444
379	G -> A	(p.Glu127Lys)	non-synonymous	119934	229272	216350	93153	190746	174644	0.000933847	0.000963921	0.00077652	0.00123453	0.00178772	0.00124825	0.948884	1.26175	1.32973	0.411128	0.227468
379	G -> C	(p.Glu127Gln)	non-synonymous	119934	229272	216350	93153	190746	174644	0.000175096	0.00016138	4.15993e-05	5.36751e-05	5.76683e-05	6.29853e-05	0.168238	0.053982	0.320866	-1.63996	0.00572092
379	G -> T	(p.Glu127stop)	stop	119934	229272	216350	93153	190746	174644	0.000692047	0.00064116	8.78207e-05	6.44102e-05	0.000136307	0.000108793	0.666604	0.0993326	0.149013	-2.74649	0.00460158
380	A -> C	(p.Glu127Ala)	non-synonymous	116444	223048	210384	90358	185348	169529	6.01147e-05	0.0001076	1.90129e-05	0.000276677	9.17194e-05	2.94935e-05	0.0838574	0.104226	1.24289	0.313701	0.768049
380	A -> G	(p.Glu127Gly)	non-synonymous	116444	223048	210384	90358	185348	169529	0.00143417	0.00135845	0.000893604	0.000520153	0.000669012	0.000554477	1.39631	0.659312	0.472182	-1.08259	0.00155382
380	A -> T	(p.Glu127Val)	non-synonymous	116444	223048	210384	90358	185348	169529	0.00238741	0.00241652	0.00187752	0.0016822	0.00155383	0.00215892	2.40197	1.81812	0.756929	-0.40177	0.020607
381	A -> C	(p.Glu127Asp)	non-synonymous	115015	221325	208708	89310	183805	168052	1.7389e-05	4.51824e-06	4.79138e-06	0	1.63216e-05	0	0.0109536	0.00527826	0.481872	-1.05328	0.536978
381	A -> G	(p.Glu127=)	synonymous	115015	221325	208708	89310	183805	168052	0.00117376	0.00137806	0.00142783	0.000761393	0.00109899	0.00104134	1.27591	1.08239	0.848327	-0.237308	0.323845
381	A -> T	(p.Glu127Asp)	non-synonymous	115015	221325	208708	89310	183805	168052	0.00073034	0.000754546	0.00031144	0.000470272	0.000533174	0.000291576	0.742443	0.401616	0.540938	-0.886465	0.00901363
382	C -> A	(p.Pro128Thr)	non-synonymous	116603	224163	211513	90511	186286	170382	0.000488838	0.000441643	0.000146563	0.000132581	9.66256e-05	7.62991e-05	0.465241	0.113017	0.242922	-2.04144	0.00643064
382	C -> G	(p.Pro128Ala)	non-synonymous	116603	224163	211513	90511	186286	170382	0.000420229	0.000441643	0.000718632	0.0010496	0.00114877	0.00167271	0.430936	1.14743	2.66264	1.41286	0.0359646
382	C -> T	(p.Pro128Ser)	non-synonymous	116603	224163	211513	90511	186286	170382	0.0019039	0.00192717	0.001546	0.00162411	0.00155675	0.00167271	1.91553	1.59989	0.835221	-0.25977	0.000837333
383	C -> A	(p.Pro128Gln)	non-synonymous	116149	222602	210111	90202	185133	169278	0.00119674	0.00127133	0.00355526	0.00390235	0.0031815	0.00464325	1.23403	3.82059	3.09602	1.63041	0.00335707
383	C -> G	(p.Pro128Arg)	non-synonymous	116149	222602	210111	90202	185133	169278	0.000172193	0.000148247	0.00015706	5.54311e-05	5.40152e-05	0.000567114	0.16022	0.208405	1.30075	0.37934	0.720029
383	C -> T	(p.Pro128Leu)	non-synonymous	116149	222602	210111	90202	185133	169278	0.00146364	0.00137465	0.00739609	0.00614177	0.00756213	0.00692352	1.41914	7.00588	4.93669	2.30355	0.00033164
384	A -> C	(p.Pro128=)	synonymous	114794	220164	207643	89090	182853	167120	0.000182936	0.000231646	7.70553e-05	5.6123e-05	0.000158597	2.99186e-05	0.207291	0.0804236	0.387974	-1.36597	0.0343651
384	A -> G	(p.Pro128=)	synonymous	114794	220164	207643	89090	182853	167120	0.000653344	0.000726731	0.00117991	0.000942867	0.00191411	0.00118478	0.690038	1.30541	1.8918	0.919762	0.0594035
384	A -> T	(p.Pro128=)	synonymous	114794	220164	207643	89090	182853	167120	0.00162901	0.0018032	0.000491228	0.00105511	0.000284381	0.000837721	1.7161	0.667111	0.388736	-1.36314	0.0057753
385	C -> A	(p.Leu129Met)	non-synonymous	118308	228433	215463	92059	189452	172764	0.00179193	0.00162411	0.000747228	0.000738657	0.000844541	0.000978213	1.70802	0.82716	0.48428	-1.04609	0.0138187
385	C -> G	(p.Leu129Val)	non-synonymous	118308	228433	215463	92059	189452	172764	0.000955134	0.000923684	0.00119278	0.00058658	0.000807592	0.000781413	0.939409	0.842091	0.896405	-0.157777	0.50038
385	C -> T	(p.Leu129=)	synonymous	118308	228433	215463	92059	189452	172764	0.00253575	0.00194368	0.0019725	0.00216166	0.00196356	0.00300989	2.23972	2.2769	1.0166	0.023755	0.930558
386	T -> A	(p.Leu129Gln)	non-synonymous	117078	225413	212543	91114	187099	170634	0.00111891	0.00126878	0.00156204	0.00182189	0.00128809	0.00100214	1.19385	1.41854	1.18821	0.24879	0.309265
386	T -> C	(p.Leu129Pro)	non-synonymous	117078	225413	212543	91114	187099	170634	0.00122995	0.00136194	0.00149146	0.00144873	0.00149119	0.00163508	1.29595	1.51662	1.17028	0.22685	0.116214
386	T -> G	(p.Leu129Arg)	non-synonymous	117078	225413	212543	91114	187099	170634	0.000119578	0.000106471	6.11641e-05	1.09753e-05	4.81029e-05	0.000539166	0.113025	0.164852	1.45855	0.544532	0.707005
387	G -> A	(p.Leu129=)	synonymous	124170	237877	224770	96862	198337	180876	0.0024402	0.00276614	0.00191752	0.00211641	0.003247	0.00292466	2.60317	2.5514	0.980111	-0.0289824	0.891892
387	G -> C	(p.Leu129=)	synonymous	124170	237877	224770	96862	198337	180876	0.000869775	0.000996313	0.00173066	0.000918833	0.00134619	0.000879055	0.933044	1.21868	1.30614	0.385308	0.255223
387	G -> T	(p.Leu129=)	synonymous	124170	237877	224770	96862	198337	180876	0.000217444	0.000344716	0.000431552	0.000165183	0.000161342	9.3987e-05	0.28108	0.213016	0.757849	-0.400018	0.531505
388	C -> A	(p.Leu130Met)	non-synonymous	124136	237820	224701	96832	198249	180800	0.00132113	0.00104701	0.000676454	0.000950099	0.000640609	0.000685841	1.18407	0.738251	0.623485	-0.681573	0.133346
388	C -> G	(p.Leu130Val)	non-synonymous	124136	237820	224701	96832	198249	180800	0.000233615	0.000180809	3.11525e-05	6.1963e-05	8.57507e-05	4.97788e-05	0.207212	0.0571613	0.275859	-1.858	0.0702022
388	C -> T	(p.Leu130=)	synonymous	124136	237820	224701	96832	198249	180800	0.00230392	0.00228324	0.00463727	0.0045233	0.00533168	0.00580752	2.29358	5.07494	2.21267	1.14579	0.00270129
389	T -> A	(p.Leu130Gln)	non-synonymous	122355	233349	221342	95501	195369	178134	0.000670181	0.000784233	0.000433718	0.000240835	0.000465785	0.000291915	0.727207	0.358063	0.492382	-1.02215	0.0204768
389	T -> C	(p.Leu130Pro)	non-synonymous	122355	233349	221342	95501	195369	178134	0.000988926	0.00100708	0.00282368	0.00323557	0.00371093	0.00353105	0.998	3.32531	3.33197	1.73638	0.00122061
389	T -> G	(p.Leu130Arg)	non-synonymous	122355	233349	221342	95501	195369	178134	0.000237015	0.000167132	0.000262038	0.000104711	0.000573274	8.42063e-05	0.202073	0.256057	1.26715	0.341587	0.674806
390	G -> A	(p.Leu130=)	synonymous	124465	237158	225454	97334	198756	180819	0.000795404	0.000611407	0.000514517	0.000431504	0.000276721	0.00042584	0.703406	0.412146	0.585929	-0.771202	0.136083
390	G -> C	(p.Leu130=)	synonymous	124465	237158	225454	97334	198756	180819	0.000120516	0.000122281	2.21775e-05	0.000113013	4.02504e-05	5.53039e-05	0.121399	0.0576862	0.47518	-1.07345	0.0475881
390	G -> T	(p.Leu130=)	synonymous	124465	237158	225454	97334	198756	180819	0.000425823	0.000510208	0.00022621	0.000246574	0.000477973	0.000575161	0.468015	0.381479	0.8151	-0.294951	0.418962
391	A -> C	(p.Lys131Gln)	non-synonymous	118015	226433	214355	92210	188331	171093	3.3894e-05	4.85795e-05	1.86606e-05	0	0	5.84477e-06	0.0412367	0.00612635	0.148565	-2.75083	0.0668293
391	A -> G	(p.Lys131Glu)	non-synonymous	118015	226433	214355	92210	188331	171093	0.00150828	0.00155454	0.00350353	0.00257022	0.00206551	0.00325554	1.53141	2.8487	1.86018	0.895441	0.0272254
391	A -> T	(p.Lys131stop)	stop	118015	226433	214355	92210	188331	171093	0.00117782	0.000967174	0.000102633	9.76033e-05	0.000100886	0.000105206	1.07249	0.101582	0.0947158	-3.40025	0.068733
392	A -> C	(p.Lys131Thr)	non-synonymous	118279	226876	214816	92467	188725	171428	0.000600276	0.000550962	0.000716893	0.000713768	0.00094847	0.000396668	0.575619	0.69395	1.20557	0.269718	0.377016
392	A -> G	(p.Lys131Arg)	non-synonymous	118279	226876	214816	92467	188725	171428	0.00106528	0.00131349	0.000381722	0.000562363	0.000487482	0.000478335	1.18939	0.477475	0.401447	-1.31672	0.0874007
392	A -> T	(p.Lys131Ile)	non-synonymous	118279	226876	214816	92467	188725	171428	0.00071864	0.00117685	0.00108465	0.000875988	0.000476884	0.000980003	0.947747	0.854381	0.901487	-0.149622	0.762848
393	A -> C	(p.Lys131Asn)	non-synonymous	119810	229380	217295	93708	191067	173524	0.000158584	0.000139506	0.000174877	0.000202758	0.000115143	0.000270856	0.149045	0.190908	1.28087	0.357128	0.291456
393	A -> G	(p.Lys131=)	synonymous	119810	229380	217295	93708	191067	173524	0.00171104	0.00172639	0.00154629	0.00148333	0.00112526	0.00121021	1.71872	1.34127	0.78039	-0.357732	0.0342964
393	A -> T	(p.Lys131Asn)	non-synonymous	119810	229380	217295	93708	191067	173524	0.00117686	0.00122504	0.00412343	0.00455671	0.00422365	0.00312349	1.20095	4.00682	3.33637	1.73828	0.00270462
394	A -> C	(p.Arg132=)	synonymous	116110	220301	208967	90678	183714	166878	0.000361726	0.0003586	0.000397192	0.000132336	4.35459e-05	0.000131833	0.360163	0.176227	0.489297	-1.03122	0.0956144
394	A -> G	(p.Arg132Gly)	non-synonymous	116110	220301	208967	90678	183714	166878	0.00319525	0.00265092	0.00551762	0.00591103	0.00403889	0.00502762	2.92308	5.12379	1.75287	0.809721	0.0112031
394	A -> T	(p.Arg132stop)	stop	116110	220301	208967	90678	183714	166878	0.00216174	0.00198819	8.6138e-05	0.00011028	0.000125195	8.9886e-05	2.07497	0.102875	0.049579	-4.33413	0.026379
395	G -> A	(p.Arg132Lys)	non-synonymous	125599	238893	226834	98015	198889	180464	0.000828032	0.000841381	0.000308596	0.000397898	0.000241341	0.000603999	0.834706	0.387958	0.464784	-1.10537	0.0105786
395	G -> C	(p.Arg132Thr)	non-synonymous	125599	238893	226834	98015	198889	180464	1.59237e-05	6.69756e-05	4.84936e-05	2.0405e-05	4.02234e-05	3.32476e-05	0.0414496	0.0355924	0.858691	-0.219789	0.857158
395	G -> T	(p.Arg132Ile)	non-synonymous	125599	238893	226834	98015	198889	180464	0.00042994	0.000435341	0.000313004	0.000805999	0.000457542	0.001208	0.432641	0.696136	1.60904	0.686199	0.278371
396	A -> C	(p.Arg132Ser)	non-synonymous	125124	237031	225362	97878	197543	179650	7.99207e-05	3.79697e-05	2.21865e-05	0	2.53109e-05	7.23629e-05	0.0589452	0.0299651	0.508355	-0.976092	0.373504
396	A -> G	(p.Arg132=)	synonymous	125124	237031	225362	97878	197543	179650	0.000839168	0.000978775	0.000780966	0.00100125	0.00064796	0.000729196	0.908971	0.789842	0.868941	-0.202671	0.325191
396	A -> T	(p.Arg132Ser)	non-synonymous	125124	237031	225362	97878	197543	179650	0.000767239	0.000961899	0.000541351	0.000347371	0.000703644	0.000667965	0.864569	0.565083	0.653601	-0.613519	0.117652
397	A -> C	(p.Thr133Pro)	non-synonymous	126416	239494	228597	99157	200547	182217	0.000348057	0.000246353	0.00027122	0.000312636	0.000169536	0.00026891	0.297205	0.255575	0.85993	-0.217709	0.563218
397	A -> G	(p.Thr133Ala)	non-synonymous	126416	239494	228597	99157	200547	182217	0.000719846	0.000789164	0.0029003	0.00203717	0.00325609	0.0028702	0.754505	2.76594	3.66591	1.87417	0.0039932
397	A -> T	(p.Thr133Ser)	non-synonymous	126416	239494	228597	99157	200547	182217	0.000537907	0.000651373	0.000507443	0.000252125	0.000339073	0.000559772	0.59464	0.414603	0.697234	-0.520285	0.127255
398	C -> A	(p.Thr133Lys)	non-synonymous	127411	241217	230493	100016	202424	183741	0.000674981	0.00058039	0.000906752	0.000259958	0.000681737	0.000832694	0.627686	0.670285	1.06787	0.0947334	0.794956
398	C -> G	(p.Thr133Arg)	non-synonymous	127411	241217	230493	100016	202424	183741	0.000384582	0.000344089	0.000377452	0.000279955	0.000192665	0.000239468	0.364335	0.272385	0.747621	-0.41962	0.106642
398	C -> T	(p.Thr133Ile)	non-synonymous	127411	241217	230493	100016	202424	183741	0.0014206	0.00106958	0.00101955	0.00138978	0.00244536	0.0011538	1.24509	1.50212	1.20644	0.270755	0.523594
399	A -> C	(p.Thr133=)	synonymous	120745	228093	218214	94761	191516	173811	0.000165638	0.000276203	0.000174141	0.000263822	0.000198417	0.000184108	0.220921	0.205122	0.928486	-0.107047	0.825207
399	A -> G	(p.Thr133=)	synonymous	120745	228093	218214	94761	191516	173811	0.00192969	0.00223155	0.00228675	0.00144574	0.00164477	0.00153615	2.08062	1.72835	0.830693	-0.267613	0.227522
399	A -> T	(p.Thr133=)	synonymous	120745	228093	218214	94761	191516	173811	0.00203735	0.00187643	0.00139771	0.00224776	0.00128971	0.00176629	1.95689	1.67537	0.856138	-0.224085	0.29504
400	G -> A	(p.Asp134Asn)	non-synonymous	136845	252113	243970	107057	214489	194805	0.00134459	0.00138033	0.00157806	0.0011676	0.000937111	0.000775134	1.36246	1.11448	0.817989	-0.289846	0.25006
400	G -> C	(p.Asp134His)	non-synonymous	136845	252113	243970	107057	214489	194805	0.000460375	0.000265754	0.000118867	0.000140112	0.000121218	9.24001e-05	0.363064	0.118149	0.325423	-1.61961	0.237844
400	G -> T	(p.Asp134Tyr)	non-synonymous	136845	252113	243970	107057	214489	194805	0.00132997	0.00075363	0.000926343	0.000130771	0.000624741	0.000225867	1.0418	0.476931	0.457794	-1.12723	0.248259
401	A -> C	(p.Asp134Ala)	non-synonymous	137169	252525	244092	107309	214647	195074	7.29028e-06	3.564e-05	0.000196647	0.000158421	0.000135106	0.000112778	0.0214652	0.150738	7.02244	2.81197	0.00632532
401	A -> G	(p.Asp134Gly)	non-synonymous	137169	252525	244092	107309	214647	195074	0.000736318	0.000689041	0.000929977	0.0011835	0.000596328	0.00137384	0.712679	1.02091	1.4325	0.518531	0.163787
401	A -> T	(p.Asp134Val)	non-synonymous	137169	252525	244092	107309	214647	195074	0.0011227	0.000902881	0.00194599	0.00153762	0.00224555	0.00131232	1.01279	1.76037	1.73813	0.79754	0.0339473
402	T -> A	(p.Asp134Glu)	non-synonymous	137588	253088	244810	107756	215355	195711	0.0015263	0.00141058	0.00108247	0.00122499	0.00112373	0.00134382	1.46844	1.19375	0.812941	-0.298778	0.0437578
402	T -> C	(p.Asp134=)	synonymous	137588	253088	244810	107756	215355	195711	0.0010248	0.0013355	0.0011274	0.00119715	0.00160201	0.00174747	1.18015	1.41851	1.20197	0.265403	0.354166
402	T -> G	(p.Asp134Glu)	non-synonymous	137588	253088	244810	107756	215355	195711	0	3.95119e-06	1.22544e-05	0	0	0	0.0019756	0.0030636	1.55072	0.632939	0.780356
403	A -> C	(p.Lys135Gln)	non-synonymous	138565	255001	246357	108450	217028	197377	1.44337e-05	0.000105882	1.21774e-05	0	3.22539e-05	0	0.0601578	0.0111078	0.184645	-2.43717	0.474553
403	A -> G	(p.Lys135Glu)	non-synonymous	138565	255001	246357	108450	217028	197377	0.00121964	0.00135686	0.0021067	0.00323651	0.00381978	0.00236096	1.28825	2.88099	2.23636	1.16115	0.0257685
403	A -> T	(p.Lys135stop)	stop	138565	255001	246357	108450	217028	197377	0.000851586	0.000701958	4.87098e-05	2.76625e-05	6.45078e-05	6.07974e-05	0.776772	0.0504194	0.0649088	-3.94544	0.0624543
404	A -> C	(p.Lys135Thr)	non-synonymous	141420	260268	250757	110705	221012	201499	0.000388912	0.000407273	0.000905259	0.000614245	0.00069227	0.000734495	0.398092	0.736567	1.85024	0.887714	0.0108888
404	A -> G	(p.Lys135Arg)	non-synonymous	141420	260268	250757	110705	221012	201499	0.00111017	0.00122182	0.00128411	0.00127366	0.0012488	0.00186601	1.16599	1.41815	1.21626	0.282447	0.195277
404	A -> T	(p.Lys135Ile)	non-synonymous	141420	260268	250757	110705	221012	201499	0.0014213	0.00170209	0.00152339	0.0010659	0.000895879	0.00187098	1.56169	1.33903	0.857424	-0.221919	0.4438
405	A -> C	(p.Lys135Asn)	non-synonymous	145558	268038	258450	114042	227421	207528	0.000109922	0.000160425	1.54769e-05	0	1.31914e-05	9.63725e-06	0.135173	0.00957638	0.0708452	-3.81919	0.120958
405	A -> G	(p.Lys135=)	synonymous	145558	268038	258450	114042	227421	207528	0.000996166	0.00102224	0.000386922	0.000903176	0.000554039	0.000505956	1.0092	0.587523	0.582164	-0.780501	0.0310583
405	A -> T	(p.Lys135Asn)	non-synonymous	145558	268038	258450	114042	227421	207528	0.000542739	0.00045889	0.000355968	0.000727802	0.000712335	0.000544505	0.500815	0.585153	1.1684	0.224536	0.43248
406	T -> A	(p.Tyr136Asn)	non-synonymous	145539	267554	258485	113946	227486	207667	0.000831392	0.000870852	0.000646072	0.000640654	0.00103303	0.00134831	0.851122	0.917017	1.07742	0.107583	0.726173
406	T -> C	(p.Tyr136His)	non-synonymous	145539	267554	258485	113946	227486	207667	0.00144291	0.0012932	0.00216647	0.00175522	0.00215837	0.00299036	1.36805	2.26761	1.65754	0.729045	0.0362853
406	T -> G	(p.Tyr136Asp)	non-synonymous	145539	267554	258485	113946	227486	207667	0.000103065	7.84888e-05	1.93435e-05	0	2.19794e-05	5.29694e-05	0.090777	0.0235731	0.259681	-1.94519	0.0332512
407	A -> C	(p.Tyr136Ser)	non-synonymous	151052	276898	267562	118397	236235	215685	0.000489898	0.000588664	0.00144266	0.00199329	0.00130379	0.00252683	0.539281	1.81664	3.36864	1.75217	0.0180902
407	A -> G	(p.Tyr136Cys)	non-synonymous	151052	276898	267562	118397	236235	215685	0.000854011	0.000841465	0.00189489	0.00190883	0.00257794	0.00242947	0.847738	2.20278	2.59842	1.37764	0.00455041
407	A -> T	(p.Tyr136Phe)	non-synonymous	151052	276898	267562	118397	236235	215685	0.000410455	0.000422538	0.000298996	0.000211154	0.000355578	0.000222547	0.416496	0.272069	0.653232	-0.614333	0.0221351
408	C -> A	(p.Tyr136stop)	stop	153250	280497	271553	120316	239922	219368	0.000587276	0.000549025	0.000110476	3.32458e-05	6.66883e-05	5.92612e-05	0.568151	0.0674177	0.118662	-3.07507	0.000808822
408	C -> G	(p.Tyr136stop)	stop	153250	280497	271553	120316	239922	219368	0.000443719	0.000645283	2.20951e-05	3.32458e-05	7.08564e-05	1.82342e-05	0.544501	0.0361079	0.0663137	-3.91455	0.120403
408	C -> T	(p.Tyr136=)	synonymous	153250	280497	271553	120316	239922	219368	0.00307341	0.00278078	0.0019591	0.00300043	0.00141713	0.00244338	2.92709	2.20501	0.753311	-0.408683	0.124671
409	C -> A	(p.Arg137=)	synonymous	148304	270365	261041	117617	231284	212489	0.0014295	0.00135373	0.00163576	0.00206603	0.00172515	0.00167538	1.39161	1.77558	1.27592	0.351534	0.0250547
409	C -> G	(p.Arg137Gly)	non-synonymous	148304	270365	261041	117617	231284	212489	0.000236002	0.00017014	0.000498006	0.000204052	0.000786911	0.000432964	0.203071	0.480483	2.36608	1.2425	0.101353
409	C -> T	(p.Arg137stop)	stop	148304	270365	261041	117617	231284	212489	0.00202961	0.00179387	0.000134079	0.000153039	0.000155653	0.000141184	1.91174	0.145989	0.0763641	-3.71096	0.0420802
410	G -> A	(p.Arg137Gln)	non-synonymous	151131	275534	265996	119959	235819	216655	0.00103222	0.00100895	0.00207146	0.00298435	0.00276907	0.00175856	1.02058	2.39586	2.34754	1.23115	0.0174015
410	G -> C	(p.Arg137Pro)	non-synonymous	151131	275534	265996	119959	235819	216655	0.000310988	0.000261311	0.000109024	0.000600205	0.000436776	0.000295401	0.28615	0.360351	1.25931	0.332635	0.534534
410	G -> T	(p.Arg137Leu)	non-synonymous	151131	275534	265996	119959	235819	216655	0.00129027	0.00148439	0.000518805	0.000391801	0.000606397	0.000840045	1.38733	0.589262	0.424745	-1.23533	0.0105282
411	A -> C	(p.Arg137=)	synonymous	147461	268045	259572	117196	230478	211906	0.000210225	0.000171613	6.54924e-05	0.000290112	0.000295039	6.1348e-05	0.190919	0.177998	0.932322	-0.101101	0.861767
411	A -> G	(p.Arg137=)	synonymous	147461	268045	259572	117196	230478	211906	0.00115285	0.00120129	0.000520087	0.000759412	0.000633466	0.000580446	1.17707	0.623353	0.52958	-0.917078	0.000674071
411	A -> T	(p.Arg137=)	synonymous	147461	268045	259572	117196	230478	211906	0.000759523	0.00101475	0.000951566	0.00149323	0.00091115	0.00132134	0.887139	1.16932	1.31808	0.398438	0.227556
412	A -> C	(p.Thr138Pro)	non-synonymous	151833	276367	266938	120875	237057	218144	0.000230516	0.000209866	1.49848e-05	8.27301e-06	2.95288e-05	3.6673e-05	0.220191	0.0223649	0.10157	-3.29945	0.00516663
412	A -> G	(p.Thr138Ala)	non-synonymous	151833	276367	266938	120875	237057	218144	0.00086279	0.000658545	0.00130367	0.0015636	0.00124864	0.00152651	0.760667	1.41061	1.85443	0.89098	0.0283279
412	A -> T	(p.Thr138Ser)	non-synonymous	151833	276367	266938	120875	237057	218144	0.0014292	0.00141117	0.000487004	0.000843847	0.000704472	0.000398819	1.42018	0.608536	0.428491	-1.22266	0.00388756
413	C -> A	(p.Thr138Lys)	non-synonymous	152698	277901	268344	121601	238207	219266	0.000281602	0.000392226	0.00033539	0.000797691	0.000612912	0.000332929	0.336914	0.519731	1.54262	0.625385	0.222674
413	C -> G	(p.Thr138Arg)	non-synonymous	152698	277901	268344	121601	238207	219266	0.000569752	0.000640516	0.000387562	0.00157893	0.000919368	0.000843724	0.605134	0.932397	1.54081	0.62369	0.275357
413	C -> T	(p.Thr138Ile)	non-synonymous	152698	277901	268344	121601	238207	219266	0.00207599	0.00160129	0.00313404	0.00305096	0.00196888	0.00458803	1.83864	3.18548	1.73252	0.792869	0.0863509
414	A -> C	(p.Thr138=)	synonymous	157670	286670	276717	125648	245782	226593	0.000228325	0.000191858	0.000610732	0.000565071	0.00056961	0.000339816	0.210092	0.521307	2.48133	1.31112	0.0117485
414	A -> G	(p.Thr138=)	synonymous	157670	286670	276717	125648	245782	226593	0.000989408	0.000906966	0.00046618	0.000509359	0.000398727	0.000436907	0.948187	0.452793	0.477536	-1.06632	0.0156294
414	A -> T	(p.Thr138=)	synonymous	157670	286670	276717	125648	245782	226593	0.000824507	0.000736038	0.000242125	0.000533236	0.000219707	0.00022066	0.780272	0.303932	0.38952	-1.36023	0.00575086
415	T -> A	(p.Tyr139Asn)	non-synonymous	157760	286892	277003	125719	246123	226837	0.00090644	0.000794724	6.49812e-05	5.56797e-05	6.09451e-05	8.8169e-05	0.850582	0.0674438	0.0792913	-3.65669	0.0421669
415	T -> C	(p.Tyr139His)	non-synonymous	157760	286892	277003	125719	246123	226837	0.0010142	0.0011154	0.000451259	0.000174993	0.000385986	0.000202789	1.0648	0.303757	0.285271	-1.8096	0.00111138
415	T -> G	(p.Tyr139Asp)	non-synonymous	157760	286892	277003	125719	246123	226837	0	3.48563e-06	2.16604e-05	0.000222719	8.12602e-06	4.40845e-06	0.00174282	0.0642285	36.8533	5.20372	0.323147
416	A -> C	(p.Tyr139Ser)	non-synonymous	152646	277468	268559	121914	238894	220018	9.82666e-05	0.000129745	1.11707e-05	8.2025e-06	2.09298e-05	2.27254e-05	0.114006	0.0157571	0.138213	-2.85503	0.0876488
416	A -> G	(p.Tyr139Cys)	non-synonymous	152646	277468	268559	121914	238894	220018	0.000923706	0.00106319	0.000595772	0.00223928	0.000301389	0.000845385	0.993446	0.995457	1.00203	0.00291853	0.996586
416	A -> T	(p.Tyr139Phe)	non-synonymous	152646	277468	268559	121914	238894	220018	0.000478231	0.000500959	0.00035374	0.000475745	0.000812076	0.000263615	0.489595	0.476294	0.972833	-0.0397359	0.919036
417	C -> A	(p.Tyr139stop)	stop	154829	282142	272692	123689	242239	223270	0.000355231	0.000396963	0.000121016	5.65936e-05	0.000152742	0.000143324	0.376097	0.118419	0.314862	-1.66721	0.00290343
417	C -> G	(p.Tyr139stop)	stop	154829	282142	272692	123689	242239	223270	0.000419818	0.00051747	2.20028e-05	4.85088e-05	3.71534e-05	4.47888e-05	0.468644	0.0381135	0.0813271	-3.62012	0.0683688
417	C -> T	(p.Tyr139=)	synonymous	154829	282142	272692	123689	242239	223270	0.00309374	0.00362938	0.00404486	0.00540064	0.00373598	0.00262462	3.36156	3.95153	1.1755	0.23328	0.403949
418	A -> C	(p.Ser140Arg)	non-synonymous	152737	277474	268897	122118	238739	220027	0.000523776	0.000443285	2.97512e-05	4.91328e-05	3.35094e-05	5.45388e-05	0.48353	0.041733	0.086309	-3.53435	0.0530465
418	A -> G	(p.Ser140Gly)	non-synonymous	152737	277474	268897	122118	238739	220027	0.00153205	0.00158573	0.000844189	0.00185886	0.000837735	0.00207247	1.55889	1.40331	0.900201	-0.151681	0.6679
418	A -> T	(p.Ser140Cys)	non-synonymous	152737	277474	268897	122118	238739	220027	0.00169573	0.00190288	0.000271479	0.00108911	0.000582226	0.000509028	1.7993	0.612961	0.340666	-1.55357	0.00412566
419	G -> A	(p.Ser140Asn)	non-synonymous	156340	284095	275595	125153	244392	225094	0.00228988	0.00153118	0.00144778	0.00236511	0.00188631	0.0013461	1.91053	1.76132	0.921904	-0.117311	0.772293
419	G -> C	(p.Ser140Thr)	non-synonymous	156340	284095	275595	125153	244392	225094	0.000812332	0.00066879	0.000566048	0.000143824	0.000507382	0.00027544	0.740561	0.373174	0.503906	-0.988772	0.0421478
419	G -> T	(p.Ser140Ile)	non-synonymous	156340	284095	275595	125153	244392	225094	0.000965844	0.000999666	0.000101598	9.58826e-05	7.36522e-05	0.000124392	0.982755	0.0988814	0.100617	-3.31306	0.000902974
420	C -> A	(p.Ser140Arg)	non-synonymous	156957	284416	276318	125815	245182	225826	0.000286703	0.000393789	0.000115809	0.000309979	0.000183537	0.000106277	0.340246	0.1789	0.525797	-0.927423	0.121367
420	C -> G	(p.Ser140Arg)	non-synonymous	156957	284416	276318	125815	245182	225826	0.000611632	0.000625844	0.000329331	0.000619958	6.93362e-05	0.000287832	0.618738	0.326614	0.527872	-0.921741	0.0814431
420	C -> T	(p.Ser140=)	synonymous	156957	284416	276318	125815	245182	225826	0.00214708	0.00222913	0.00117256	0.001534	0.00170078	0.00122661	2.18811	1.40849	0.643701	-0.635538	0.00598028
421	A -> C	(p.Lys141Gln)	non-synonymous	155993	282352	274349	125198	243621	224422	0.00058336	0.00042146	0.00136687	0.00133389	0.00150233	0.00250867	0.50241	1.67794	3.33978	1.73976	0.0208216
421	A -> G	(p.Lys141Glu)	non-synonymous	155993	282352	274349	125198	243621	224422	0.00123082	0.00144855	0.001458	0.00276362	0.00141613	0.00218339	1.33969	1.95529	1.45951	0.545485	0.152524
421	A -> T	(p.Lys141stop)	stop	155993	282352	274349	125198	243621	224422	0.000416685	0.00044271	0.00019683	2.3962e-05	6.97805e-05	7.57501e-05	0.429698	0.0915806	0.213128	-2.23021	0.00152382
422	A -> C	(p.Lys141Thr)	non-synonymous	157533	285869	277324	126461	246295	226807	0.000577657	0.000444259	0.000591366	0.000411194	0.000515642	0.00082449	0.510958	0.585673	1.14622	0.19689	0.537569
422	A -> G	(p.Lys141Arg)	non-synonymous	157533	285869	277324	126461	246295	226807	0.0010601	0.0011089	0.000699543	0.000577253	0.000856696	0.000621674	1.0845	0.688792	0.635125	-0.654887	0.00482439
422	A -> T	(p.Lys141Met)	non-synonymous	157533	285869	277324	126461	246295	226807	0.00155523	0.00148669	0.00505546	0.00672935	0.00488439	0.00597865	1.52096	5.66196	3.72262	1.89632	0.00226641
423	G -> A	(p.Lys141=)	synonymous	157313	285325	276953	126276	245965	226483	0.000413189	0.000217296	0.000213033	0.000467231	0.000113837	0.000366473	0.315243	0.290143	0.920382	-0.119696	0.857456
423	G -> C	(p.Lys141Asn)	non-synonymous	157313	285325	276953	126276	245965	226483	2.5427e-05	8.76194e-05	0.000288858	0.000364281	0.000825321	0.000649055	0.0565232	0.531879	9.40992	3.23418	0.0285687
423	G -> T	(p.Lys141Asn)	non-synonymous	157313	285325	276953	126276	245965	226483	0.000673816	0.000781565	0.000924345	0.00110868	0.000479743	0.000790346	0.72769	0.825779	1.13479	0.182431	0.532798
424	A -> C	(p.Lys142Gln)	non-synonymous	157948	286653	278150	126737	246874	227391	6.96432e-05	0	7.19036e-06	7.89036e-06	1.62026e-05	1.31931e-05	0.0348216	0.0111191	0.319317	-1.64694	0.619392
424	A -> G	(p.Lys142Glu)	non-synonymous	157948	286653	278150	126737	246874	227391	0.000709094	0.000872135	0.000920367	0.000410298	0.00138937	0.000532123	0.790614	0.81304	1.02837	0.0403526	0.929053
424	A -> T	(p.Lys142stop)	stop	157948	286653	278150	126737	246874	227391	0.000918024	0.000809341	0.000136617	5.52325e-05	0.000105317	0.000101147	0.863682	0.0995784	0.115295	-3.1166	0.0298649
425	A -> C	(p.Lys142Thr)	non-synonymous	158639	288541	280029	127398	248477	228815	0.000321485	0.00031538	0.000960615	0.00109892	0.000672094	0.00107073	0.318432	0.95059	2.98522	1.57784	0.0074154
425	A -> G	(p.Lys142Arg)	non-synonymous	158639	288541	280029	127398	248477	228815	0.000642969	0.000758991	0.00175696	0.00306912	0.0039722	0.00168695	0.70098	2.62131	3.73949	1.90284	0.0391546
425	A -> T	(p.Lys142Ile)	non-synonymous	158639	288541	280029	127398	248477	228815	0.000624058	0.000651554	0.000682072	0.000792791	0.00140456	0.000646811	0.637806	0.881558	1.38217	0.466937	0.262562
426	A -> C	(p.Lys142Asn)	non-synonymous	154978	282481	273224	124774	242768	223959	7.74303e-05	6.72612e-05	3.294e-05	7.21304e-05	4.94299e-05	6.69765e-05	0.0723458	0.0553692	0.765342	-0.385824	0.173488
426	A -> G	(p.Lys142=)	synonymous	154978	282481	273224	124774	242768	223959	0.000477487	0.000881475	0.0006222	0.000304551	0.000399558	0.000312557	0.679481	0.409717	0.602984	-0.729807	0.391984
426	A -> T	(p.Lys142Asn)	non-synonymous	154978	282481	273224	124774	242768	223959	0.00112919	0.000888555	0.00068808	0.000400725	0.000873262	0.000683161	1.00887	0.661307	0.65549	-0.609354	0.132536
427	C -> A	(p.His143Asn)	non-synonymous	155919	283955	274885	125480	244349	225397	0.000288611	0.000281735	8.73092e-05	3.9847e-05	7.77576e-05	7.98591e-05	0.285173	0.0711932	0.249649	-2.00203	0.00010562
427	C -> G	(p.His143Asp)	non-synonymous	155919	283955	274885	125480	244349	225397	0.000397642	0.000169041	1.09137e-05	3.9847e-05	4.09251e-05	1.33098e-05	0.283342	0.0262489	0.0926404	-3.43221	0.264913
427	C -> T	(p.His143Tyr)	non-synonymous	155919	283955	274885	125480	244349	225397	0.00142382	0.00144389	0.000174618	3.9847e-05	0.000106405	0.000110915	1.43385	0.107947	0.0752842	-3.73151	3.67429e-06
428	A -> C	(p.His143Pro)	non-synonymous	154601	281790	272188	124556	242133	223257	0.000265199	0.000290997	4.04132e-05	1.6057e-05	3.71697e-05	0	0.278098	0.02341	0.084179	-3.5704	0.00278769
428	A -> G	(p.His143Arg)	non-synonymous	154601	281790	272188	124556	242133	223257	0.000620953	0.000752333	0.000157979	0.000128456	0.000119769	0.000125416	0.686643	0.132905	0.193558	-2.36916	0.0709775
428	A -> T	(p.His143Leu)	non-synonymous	154601	281790	272188	124556	242133	223257	0.000362223	0.000436495	9.18483e-05	9.63422e-05	6.19494e-05	8.95829e-05	0.399359	0.0849307	0.212668	-2.23333	0.0645189
429	C -> A	(p.His143Gln)	non-synonymous	155659	283749	274150	125547	243827	224713	0.000578187	0.000387667	0.000652927	0.000350466	0.000705418	0.000845523	0.482927	0.638584	1.32232	0.403071	0.344913
429	C -> G	(p.His143Gln)	non-synonymous	155659	283749	274150	125547	243827	224713	0.000436852	0.000345376	0.000689404	0.000167268	0.000438836	0.000574066	0.391114	0.467393	1.19503	0.257048	0.565666
429	C -> T	(p.His143=)	synonymous	155659	283749	274150	125547	243827	224713	0.00310936	0.00284759	0.00326464	0.00336926	0.00437195	0.00416086	2.97847	3.79168	1.27303	0.348263	0.0588093
430	T -> A	(p.Phe144Ile)	non-synonymous	154286	280782	271248	124407	241339	222514	0.00169166	0.00134268	8.11066e-05	8.03813e-05	5.38661e-05	9.88702e-05	1.51717	0.0785561	0.051778	-4.27152	0.0761164
430	T -> C	(p.Phe144Leu)	non-synonymous	154286	280782	271248	124407	241339	222514	0.000447221	0.000598329	0.000280186	0.000136648	0.000269331	0.000179764	0.522775	0.216482	0.414102	-1.27194	0.105808
430	T -> G	(p.Phe144Val)	non-synonymous	154286	280782	271248	124407	241339	222514	0.00048611	0.000256427	1.47467e-05	0	4.14355e-06	8.9882e-06	0.371268	0.0069696	0.0187724	-5.73524	0.194175
431	T -> A	(p.Phe144Tyr)	non-synonymous	156612	285401	275701	126294	245147	225878	0.00212627	0.00196215	0.00111353	0.00189241	0.00113401	0.00104481	2.04421	1.29619	0.634078	-0.657268	0.0281739
431	T -> C	(p.Phe144Ser)	non-synonymous	156612	285401	275701	126294	245147	225878	0.00110464	0.00113875	0.000250271	0.00011877	0.000208038	0.000239067	1.12169	0.204037	0.1819	-2.45878	1.16467e-05
431	T -> G	(p.Phe144Cys)	non-synonymous	156612	285401	275701	126294	245147	225878	0.000389498	0.000339873	0.000199491	0.000166279	0.000171326	0.000119534	0.364685	0.164157	0.450135	-1.15157	0.0225366
432	T -> A	(p.Phe144Leu)	non-synonymous	156687	285492	275792	126357	245211	225990	0.000644597	0.000833649	0.000145037	0.000237423	0.000628031	0.000181424	0.739123	0.297978	0.403151	-1.31061	0.0470791
432	T -> C	(p.Phe144=)	synonymous	156687	285492	275792	126357	245211	225990	0.000721183	0.000644501	0.00035534	0.000221594	0.000330328	0.000358423	0.682842	0.316421	0.463389	-1.10971	0.00954285
432	T -> G	(p.Phe144Leu)	non-synonymous	156687	285492	275792	126357	245211	225990	0.000153172	4.20327e-05	7.25184e-06	2.37423e-05	2.03906e-05	8.84995e-06	0.0976022	0.0150587	0.154286	-2.69632	0.376132
433	C -> A	(p.Arg145=)	synonymous	156813	285661	276019	126493	245478	226168	0.000886406	0.000836656	0.00024636	0.000150206	0.000171095	0.000305083	0.861531	0.218186	0.253254	-1.98135	0.000148549
433	C -> G	(p.Arg145Gly)	non-synonymous	156813	285661	276019	126493	245478	226168	0.000312474	0.00016103	0.000206508	0.000442712	0.000403295	0.000110537	0.236752	0.290763	1.22813	0.296467	0.654602
433	C -> T	(p.Arg145Trp)	non-synonymous	156813	285661	276019	126493	245478	226168	0.000650456	0.000406076	0.000159409	8.69613e-05	0.000134432	0.000145909	0.528266	0.131678	0.249264	-2.00425	0.185251
434	G -> A	(p.Arg145Gln)	non-synonymous	156858	285717	276096	126541	245563	226227	0.00133879	0.00180248	0.00181459	0.0018413	0.00116874	0.00163553	1.57064	1.61504	1.02827	0.0402193	0.888455
434	G -> C	(p.Arg145Pro)	non-synonymous	156858	285717	276096	126541	245563	226227	0.000382512	0.000486495	6.51947e-05	2.37077e-05	3.25782e-05	2.6522e-05	0.434503	0.0370007	0.0851562	-3.55374	0.0743189
434	G -> T	(p.Arg145Leu)	non-synonymous	156858	285717	276096	126541	245563	226227	0.00143442	0.00139999	0.00052518	0.000450447	0.000228047	0.000495078	1.4172	0.424688	0.299666	-1.73857	0.000397804
435	G -> A	(p.Arg145=)	synonymous	156366	284652	274799	126164	244499	225401	0.000780221	0.000850161	0.000382097	0.000459719	0.00053579	0.000235136	0.815191	0.403186	0.49459	-1.01569	0.00491439
435	G -> C	(p.Arg145=)	synonymous	156366	284652	274799	126164	244499	225401	7.03478e-05	0.000112418	3.27512e-05	1.58524e-05	2.454e-05	2.66192e-05	0.0913829	0.0249407	0.272925	-1.87342	0.187023
435	G -> T	(p.Arg145=)	synonymous	156366	284652	274799	126164	244499	225401	0.000972078	0.000772874	0.00070961	0.000990774	0.000593049	0.000629988	0.872476	0.730855	0.83768	-0.25553	0.376564
436	A -> C	(p.Ile146Leu)	non-synonymous	157334	286027	275940	126960	245668	226640	1.27118e-05	3.14656e-05	3.62398e-06	7.8765e-06	4.07053e-06	0	0.0220887	0.00389275	0.176233	-2.50445	0.295778
436	A -> G	(p.Ile146Val)	non-synonymous	157334	286027	275940	126960	245668	226640	0.00091525	0.00107333	0.000568964	0.000535602	0.000394842	0.000820685	0.994288	0.580023	0.583355	-0.777553	0.0336521
436	A -> T	(p.Ile146Phe)	non-synonymous	157334	286027	275940	126960	245668	226640	0.000826268	0.00096844	0.000228311	0.000102394	4.07053e-05	8.82457e-05	0.897354	0.114914	0.128059	-2.96512	0.0183447
437	T -> A	(p.Ile146Asn)	non-synonymous	157311	286293	276015	127093	245718	226722	0.00198333	0.00208528	0.000137674	9.4419e-05	0.000146509	7.0571e-05	2.0343	0.112293	0.0551998	-4.17919	0.00765304
437	T -> C	(p.Ile146Thr)	non-synonymous	157311	286293	276015	127093	245718	226722	0.00116966	0.00118061	0.000163035	5.50778e-05	0.000170928	0.00012791	1.17513	0.129237	0.109977	-3.18473	1.93831e-05
437	T -> G	(p.Ile146Ser)	non-synonymous	157311	286293	276015	127093	245718	226722	0.00024156	0.000303884	7.24598e-06	0	1.62788e-05	4.41069e-06	0.272722	0.00698387	0.025608	-5.28726	0.0712889
438	T -> A	(p.Ile146=)	synonymous	156601	284416	274028	126556	244020	225434	0.00107279	0.000794611	0.000518195	0.00043459	0.00033194	0.000177436	0.9337	0.36554	0.391496	-1.35293	0.0954071
438	T -> C	(p.Ile146=)	synonymous	156601	284416	274028	126556	244020	225434	0.00048531	0.000513333	0.000368575	0.000252852	0.00035243	0.00037705	0.499321	0.337727	0.676373	-0.56411	0.00756488
438	T -> G	(p.Ile146Met)	non-synonymous	156601	284416	274028	126556	244020	225434	6.38566e-05	0.000116027	4.37911e-05	1.58033e-05	7.37644e-05	4.43589e-06	0.0899419	0.0344487	0.383011	-1.38454	0.226008
439	T -> A	(p.Phe147Ile)	non-synonymous	158145	287038	276261	127497	245992	227573	0.00149862	0.00125419	0.00110765	0.000784332	0.00100003	0.0012084	1.37641	1.0251	0.744768	-0.425137	0.136549
439	T -> C	(p.Phe147Leu)	non-synonymous	158145	287038	276261	127497	245992	227573	0.00115084	0.00117754	0.000792729	0.000549033	0.000878077	0.000830503	1.16419	0.762585	0.655033	-0.61036	0.0106425
439	T -> G	(p.Phe147Val)	non-synonymous	158145	287038	276261	127497	245992	227573	0.000284549	0.000275225	0.000713094	0.000180396	0.000268301	0.000263652	0.279887	0.356361	1.27323	0.348495	0.571244
440	T -> A	(p.Phe147Tyr)	non-synonymous	155675	283786	272563	125608	242272	224273	0.000546009	0.000768184	0.000660398	0.00295363	0.0021546	0.00111917	0.657097	1.72195	2.62054	1.38987	0.129552
440	T -> C	(p.Phe147Ser)	non-synonymous	155675	283786	272563	125608	242272	224273	0.000867191	0.00100428	0.000917219	0.00183109	0.00126717	0.00167207	0.935735	1.42189	1.51954	0.603637	0.0966674
440	T -> G	(p.Phe147Cys)	non-synonymous	155675	283786	272563	125608	242272	224273	2.56946e-05	7.04756e-06	3.66888e-05	0	1.23828e-05	1.33766e-05	0.0163711	0.015612	0.953636	-0.0684901	0.954629
441	C -> A	(p.Phe147Leu)	non-synonymous	165764	301989	289477	133687	257631	238190	0.0006093	0.000721881	0.000953444	0.000531091	0.000426967	0.000591964	0.66559	0.625867	0.940318	-0.0887791	0.771149
441	C -> G	(p.Phe147Leu)	non-synonymous	165764	301989	289477	133687	257631	238190	6.63594e-05	6.29162e-05	2.41815e-05	5.98413e-05	5.43413e-05	5.45783e-05	0.0646378	0.0482356	0.746244	-0.42228	0.135287
441	C -> T	(p.Phe147=)	synonymous	165764	301989	289477	133687	257631	238190	0.00107985	0.00147356	0.000870535	0.000822817	0.00125373	0.00122591	1.27671	1.04325	0.817141	-0.291343	0.427365
442	A -> C	(p.Arg148=)	synonymous	166446	303198	290505	134213	258690	239232	0.000138183	0.000128629	1.72114e-05	5.96067e-05	1.54625e-05	1.67202e-05	0.133406	0.0272502	0.204265	-2.29148	0.00101013
442	A -> G	(p.Arg148Gly)	non-synonymous	166446	303198	290505	134213	258690	239232	0.00186247	0.00187336	0.000667803	0.000894101	0.000684217	0.000622826	1.86791	0.717237	0.383977	-1.38091	0.000289114
442	A -> T	(p.Arg148Trp)	non-synonymous	166446	303198	290505	134213	258690	239232	0.000943249	0.000920191	0.000812378	0.000648223	0.000417488	0.000443085	0.93172	0.580294	0.62282	-0.683113	0.0314661
443	G -> A	(p.Arg148Lys)	non-synonymous	167331	304652	291907	134958	259988	240429	0.000776903	0.000764807	0.000962635	0.00103736	0.00117698	0.00100237	0.770855	1.04484	1.35543	0.438746	0.00918551
443	G -> C	(p.Arg148Thr)	non-synonymous	167331	304652	291907	134958	259988	240429	0.000633475	0.000807479	0.000130178	1.48194e-05	3.07707e-05	0.000220439	0.720477	0.099052	0.137481	-2.86269	0.0386598
443	G -> T	(p.Arg148Met)	non-synonymous	167331	304652	291907	134958	259988	240429	0.00183469	0.0019629	0.000414516	0.000103736	0.000684647	0.000149732	1.89879	0.338158	0.178091	-2.48931	0.000522831
444	G -> A	(p.Arg148=)	synonymous	167448	304704	291835	135016	260072	240488	0.000650948	0.000741703	0.000479723	0.000540677	0.00043834	0.000149696	0.696326	0.402109	0.577472	-0.792176	0.0400411
444	G -> C	(p.Arg148Ser)	non-synonymous	167448	304704	291835	135016	260072	240488	0.000214992	0.000124711	3.76925e-05	0	6.53665e-05	3.74239e-05	0.169852	0.0351207	0.206773	-2.27388	0.182143
444	G -> T	(p.Arg148Ser)	non-synonymous	167448	304704	291835	135016	260072	240488	0.00126606	0.00155889	0.000191889	0.000392546	0.000307607	0.000137221	1.41248	0.257316	0.182173	-2.45662	0.0496596
445	G -> A	(p.Glu149Lys)	non-synonymous	171519	311635	299191	138086	266053	245724	0.00126517	0.00123221	0.00598614	0.00548209	0.00403303	0.00731715	1.24869	5.7046	4.56848	2.19171	0.00715906
445	G -> C	(p.Glu149Gln)	non-synonymous	171519	311635	299191	138086	266053	245724	0.000169077	0.000192533	9.02434e-05	3.62093e-05	0.000233036	0.000284872	0.180805	0.16109	0.890961	-0.166566	0.761481
445	G -> T	(p.Glu149stop)	stop	171519	311635	299191	138086	266053	245724	0.000618007	0.000680283	0.000127009	0.00011587	6.76557e-05	9.3601e-05	0.649145	0.101034	0.155641	-2.6837	0.0155579
446	A -> C	(p.Glu149Ala)	non-synonymous	167553	305428	292606	134997	260292	240181	0.000161143	9.16746e-05	1.02527e-05	8.14833e-05	8.06786e-05	0.00021234	0.126409	0.0961886	0.760933	-0.394159	0.613096
446	A -> G	(p.Glu149Gly)	non-synonymous	167553	305428	292606	134997	260292	240181	0.00127124	0.00165669	0.00160626	0.00197041	0.00257787	0.00149054	1.46397	1.91127	1.30554	0.384651	0.230625
446	A -> T	(p.Glu149Val)	non-synonymous	167553	305428	292606	134997	260292	240181	0.00102654	0.000929843	0.0023923	0.00294081	0.00162894	0.000757762	0.978192	1.92995	1.97298	0.980375	0.138013
447	A -> C	(p.Glu149Asp)	non-synonymous	167265	305024	292249	134854	259940	239661	0.000137506	0.000150808	6.84348e-05	0.000244709	3.46234e-05	0.00014604	0.144157	0.123452	0.856369	-0.223695	0.689126
447	A -> G	(p.Glu149=)	synonymous	167265	305024	292249	134854	259940	239661	0.00113592	0.00111467	0.0018409	0.00196509	0.00190813	0.00140198	1.12529	1.77902	1.58094	0.660784	0.0142494
447	A -> T	(p.Glu149Asp)	non-synonymous	167265	305024	292249	134854	259940	239661	0.00125549	0.00144579	0.0014953	0.0013941	0.00139648	0.0012768	1.35064	1.39067	1.02964	0.0421366	0.75122
448	G -> A	(p.Val150Met)	non-synonymous	167453	305375	292601	135061	260287	239969	0.00158253	0.00179124	0.0008339	0.000777426	0.00109879	0.000845943	1.68689	0.889014	0.527015	-0.924085	0.0238856
448	G -> C	(p.Val150Leu)	non-synonymous	167453	305375	292601	135061	260287	239969	0.000764394	0.000586165	0.000697195	0.00051088	0.000468713	0.000291704	0.675279	0.492123	0.72877	-0.456464	0.236462
448	G -> T	(p.Val150Leu)	non-synonymous	167453	305375	292601	135061	260287	239969	0.00112867	0.00102497	0.000317839	0.00023693	0.000468713	0.000316708	1.07682	0.335047	0.311145	-1.68434	0.00252903
449	T -> A	(p.Val150Glu)	non-synonymous	165631	301189	289429	133634	257374	237287	0.000591677	0.000451544	0.00103652	0.000538785	0.000815933	0.000581574	0.52161	0.743204	1.42483	0.510786	0.175776
449	T -> C	(p.Val150Ala)	non-synonymous	165631	301189	289429	133634	257374	237287	0.000428664	0.000351938	0.000362783	0.000448988	0.000178728	0.000404573	0.390301	0.348768	0.893587	-0.162319	0.588617
449	T -> G	(p.Val150Gly)	non-synonymous	165631	301189	289429	133634	257374	237287	0.000549414	0.000630833	0.00189338	0.00164629	0.000924724	0.00121372	0.590124	1.41953	2.40548	1.26632	0.0292881
450	G -> A	(p.Val150=)	synonymous	165832	300918	289297	133914	257212	237140	0.00162815	0.0016782	0.000967863	0.00135908	0.00144628	0.0011976	1.65318	1.24271	0.751709	-0.411754	0.02681
450	G -> C	(p.Val150=)	synonymous	165832	300918	289297	133914	257212	237140	7.83926e-05	4.32011e-05	4.83932e-05	3.73374e-05	3.88784e-05	2.10846e-05	0.0607969	0.0364234	0.5991	-0.739131	0.382974
450	G -> T	(p.Val150=)	synonymous	165832	300918	289297	133914	257212	237140	0.000470356	0.000511767	0.000387145	0.000171752	0.00054041	0.00056085	0.491061	0.415039	0.845188	-0.242655	0.465202
451	G -> A	(p.Gly151Ser)	non-synonymous	167112	303466	291456	134854	259096	238850	0.00203456	0.00192773	0.00296786	0.00341851	0.00337327	0.0025539	1.98115	3.07839	1.55384	0.635839	0.00987965
451	G -> C	(p.Gly151Arg)	non-synonymous	167112	303466	291456	134854	259096	238850	0.000568481	0.000359184	0.00019557	0.000689635	0.000204557	0.000330752	0.463832	0.355128	0.76564	-0.385263	0.531884
451	G -> T	(p.Gly151Cys)	non-synonymous	167112	303466	291456	134854	259096	238850	0.00138829	0.0013939	0.00126949	0.000430095	0.000876123	0.00140674	1.39109	0.995612	0.715705	-0.482564	0.169369
452	G -> A	(p.Gly151Asp)	non-synonymous	167996	304703	292644	135724	259931	239864	0.00204172	0.00224809	0.00349913	0.00433232	0.00458968	0.00503202	2.1449	4.36329	2.03426	1.0245	0.00426539
452	G -> C	(p.Gly151Ala)	non-synonymous	167996	304703	292644	135724	259931	239864	0.00179766	0.00200523	0.000796189	0.000596799	0.00112722	0.000879665	1.90145	0.849969	0.447012	-1.16162	0.00508479
452	G -> T	(p.Gly151Val)	non-synonymous	167996	304703	292644	135724	259931	239864	0.000440487	0.000649813	0.00029729	0.000169462	0.000246219	0.00034186	0.54515	0.263708	0.483734	-1.04771	0.195789
453	T -> A	(p.Gly151=)	synonymous	166469	302055	289054	134605	256823	236778	0.000594705	0.000599229	0.000688453	0.000765202	0.000595741	0.00174003	0.596967	0.947356	1.58695	0.666255	0.280039
453	T -> C	(p.Gly151=)	synonymous	166469	302055	289054	134605	256823	236778	0.00114736	0.00122163	0.00216223	0.00176814	0.0024842	0.00230596	1.1845	2.18013	1.84055	0.880141	0.00572037
453	T -> G	(p.Gly151=)	synonymous	166469	302055	289054	134605	256823	236778	4.8057e-05	0.000105941	0.000166059	4.45749e-05	2.33624e-05	7.17972e-05	0.076999	0.0764484	0.992849	-0.010354	0.990475
454	C -> A	(p.Pro152Thr)	non-synonymous	173644	313416	299658	140255	266570	246078	0.000835042	0.00093486	0.000343725	0.00125486	0.000300109	0.000731475	0.884951	0.657542	0.743026	-0.428515	0.384385
454	C -> G	(p.Pro152Ala)	non-synonymous	173644	313416	299658	140255	266570	246078	3.45535e-05	2.55252e-05	3.33714e-05	2.13896e-05	5.2519e-05	3.251e-05	0.0300393	0.0349475	1.16339	0.218338	0.568253
454	C -> T	(p.Pro152Ser)	non-synonymous	173644	313416	299658	140255	266570	246078	0.00101933	0.00103058	0.000423816	0.000791416	0.000337622	0.00068271	1.02495	0.558891	0.545285	-0.874918	0.0220194
455	C -> A	(p.Pro152His)	non-synonymous	174486	314756	300980	141084	267689	247019	0.00172507	0.00168384	0.000558177	0.000510334	0.000459488	0.000388634	1.70446	0.479158	0.281121	-1.83074	8.02314e-06
455	C -> G	(p.Pro152Arg)	non-synonymous	174486	314756	300980	141084	267689	247019	0.000131816	0.000114374	0.00176424	0.000800941	0.000425867	0.00347747	0.123095	1.61713	13.1372	3.71559	0.115879
455	C -> T	(p.Pro152Leu)	non-synonymous	174486	314756	300980	141084	267689	247019	0.000383985	0.000406664	0.000518307	0.000262255	7.09779e-05	0.000259089	0.395325	0.277657	0.702353	-0.509732	0.29079
456	T -> A	(p.Pro152=)	synonymous	173556	312763	299333	140396	266319	245728	0.00123303	0.00123736	0.000237194	0.000363258	0.000454342	0.000199407	1.2352	0.313551	0.253847	-1.97797	0.000550312
456	T -> C	(p.Pro152=)	synonymous	173556	312763	299333	140396	266319	245728	0.000806656	0.000994363	0.000464366	0.000726516	0.000612048	0.00079356	0.90051	0.649123	0.720839	-0.472251	0.152501
456	T -> G	(p.Pro152=)	synonymous	173556	312763	299333	140396	266319	245728	0	1.27892e-05	0	2.13681e-05	3.7549e-06	8.13908e-06	0.00639462	0.00831553	1.30039	0.378949	0.829447
457	A -> C	(p.Lys153Gln)	non-synonymous	173282	312194	298583	140203	265700	245187	0	1.60157e-05	6.6983e-06	7.13251e-06	1.50546e-05	4.07852e-06	0.00800784	0.00824098	1.02911	0.0414022	0.981687
457	A -> G	(p.Lys153Glu)	non-synonymous	173282	312194	298583	140203	265700	245187	0.00103877	0.00115954	0.000465532	0.000399421	0.000786601	0.000338517	1.09915	0.497518	0.452638	-1.14357	0.00673797
457	A -> T	(p.Lys153stop)	stop	173282	312194	298583	140203	265700	245187	0.000640574	0.000442033	6.6983e-05	8.55902e-05	6.39819e-05	4.48637e-05	0.541304	0.0653547	0.120736	-3.05007	0.128785
458	A -> C	(p.Lys153Thr)	non-synonymous	173729	312937	299252	140610	266311	245788	0.000771316	0.000635911	0.000337508	0.00056895	0.000878672	0.000337689	0.703613	0.530705	0.754256	-0.406874	0.299166
458	A -> G	(p.Lys153Arg)	non-synonymous	173729	312937	299252	140610	266311	245788	0.00128936	0.00143479	0.00231912	0.0016784	0.00222296	0.00179423	1.36208	2.00368	1.47104	0.55684	0.021911
458	A -> T	(p.Lys153Ile)	non-synonymous	173729	312937	299252	140610	266311	245788	0.000684975	0.000718995	0.000467833	0.000170685	0.000799817	0.000248181	0.701985	0.421629	0.600624	-0.735465	0.140122
459	A -> C	(p.Lys153Asn)	non-synonymous	174334	314041	300184	141113	267296	246640	0.000200764	0.000143293	4.33068e-05	2.83461e-05	1.87059e-05	2.83814e-05	0.172029	0.029685	0.172559	-2.53484	0.117829
459	A -> G	(p.Lys153=)	synonymous	174334	314041	300184	141113	267296	246640	0.0018585	0.00198063	0.000459718	0.000361412	0.000680893	0.000867661	1.91957	0.592421	0.308622	-1.69609	0.000510539
459	A -> T	(p.Lys153Asn)	non-synonymous	174334	314041	300184	141113	267296	246640	0.00170936	0.00201884	0.00373771	0.00308972	0.00350548	0.0036531	1.8641	3.4965	1.8757	0.90743	0.00585179
460	A -> C	(p.Asn154His)	non-synonymous	171821	307449	293963	139057	262356	242316	0.000314281	0.000279721	0.000591911	0.00044586	0.000243943	0.000581885	0.297001	0.4659	1.56868	0.649553	0.127298
460	A -> G	(p.Asn154Asp)	non-synonymous	171821	307449	293963	139057	262356	242316	0.00105342	0.00112864	0.000544286	0.000373947	0.000880483	0.000503475	1.09103	0.575548	0.527526	-0.922686	0.0135447
460	A -> T	(p.Asn154Tyr)	non-synonymous	171821	307449	293963	139057	262356	242316	0.000878822	0.000917225	0.000142875	0.000258887	9.14788e-05	7.01563e-05	0.898023	0.140849	0.156844	-2.6726	0.000102578
461	A -> C	(p.Asn154Thr)	non-synonymous	169311	303511	290487	137088	259347	239408	0.000437066	0.000352541	0.00012393	0.000109419	0.000212071	0.000142017	0.394803	0.146859	0.371981	-1.4267	0.0541895
461	A -> G	(p.Asn154Ser)	non-synonymous	169311	303511	290487	137088	259347	239408	0.00128757	0.00125201	0.000774561	0.000692986	0.000844429	0.001015	1.26979	0.831745	0.655024	-0.61038	0.00596849
461	A -> T	(p.Asn154Ile)	non-synonymous	169311	303511	290487	137088	259347	239408	0.000832787	0.00131791	0.000117045	0.000415791	0.000119531	0.000129486	1.07535	0.195463	0.181767	-2.45983	0.146336
462	C -> A	(p.Asn154Lys)	non-synonymous	177598	319123	306220	144063	272115	250531	0.00032658	0.000423034	0.000133891	0.000242949	0.000393216	0.000215542	0.374807	0.2464	0.657403	-0.605149	0.16526
462	C -> G	(p.Asn154Lys)	non-synonymous	177598	319123	306220	144063	272115	250531	0.000636268	0.000636118	0.000251453	0.000215184	0.000323393	0.000351254	0.636193	0.285321	0.448481	-1.15688	0.00154207
462	C -> T	(p.Asn154=)	synonymous	177598	319123	306220	144063	272115	250531	0.000636268	0.000491973	0.000685781	0.000472016	0.000635761	0.000538855	0.564121	0.583103	1.03365	0.0477472	0.847339
463	T -> A	(p.Ser155Thr)	non-synonymous	173079	310920	298105	140314	264621	243795	0.00115554	0.00104528	0.00066755	0.000698434	0.000623533	0.000660391	1.10041	0.662477	0.602026	-0.732103	0.0620532
463	T -> C	(p.Ser155Pro)	non-synonymous	173079	310920	298105	140314	264621	243795	0.000531549	0.000685064	0.000308616	0.000377724	0.000306098	0.000406079	0.608306	0.349629	0.574759	-0.798972	0.15535
463	T -> G	(p.Ser155Ala)	non-synonymous	173079	310920	298105	140314	264621	243795	0.000161776	9.32716e-05	2.34817e-05	1.42537e-05	1.1337e-05	6.15271e-05	0.127524	0.0276499	0.216821	-2.20542	0.180981
464	C -> A	(p.Ser155Tyr)	non-synonymous	175457	314600	301910	142477	268058	246599	0.00138495	0.00127146	0.000308039	0.000484289	0.000354401	0.000194648	1.32821	0.335344	0.252479	-1.98576	0.000955867
464	C -> G	(p.Ser155Cys)	non-synonymous	175457	314600	301910	142477	268058	246599	7.40922e-05	5.72155e-05	8.28061e-05	0.000491307	0.00034694	3.64965e-05	0.0656539	0.239387	3.6462	1.8664	0.206931
464	C -> T	(p.Ser155Phe)	non-synonymous	175457	314600	301910	142477	268058	246599	0.00102589	0.00119199	0.000281541	0.000252672	0.000145491	0.000186538	1.10894	0.21656	0.195286	-2.35634	0.0350376
465	T -> A	(p.Ser155=)	synonymous	174465	312712	299909	141625	266321	244955	0.001496	0.00138786	0.00134041	0.000303619	0.00104761	0.000363332	1.44193	0.763741	0.529666	-0.916845	0.0743661
465	T -> C	(p.Ser155=)	synonymous	174465	312712	299909	141625	266321	244955	0.0020176	0.00202103	0.00173719	0.00242895	0.0015057	0.00249842	2.01931	2.04257	1.01152	0.0165181	0.931235
465	T -> G	(p.Ser155=)	synonymous	174465	312712	299909	141625	266321	244955	0.000355372	0.000396531	0.000653532	0.000268314	0.000657102	0.000449062	0.375952	0.507002	1.34858	0.431446	0.25635
466	T -> A	(p.Tyr156Asn)	non-synonymous	173845	311100	298199	140795	264604	243452	0.000626995	0.000700739	0.000771297	0.000390639	0.00147768	0.000402543	0.663867	0.76054	1.14562	0.196129	0.731407
466	T -> C	(p.Tyr156His)	non-synonymous	173845	311100	298199	140795	264604	243452	0.000793811	0.000617165	0.000288398	0.000120743	0.00024565	0.000525771	0.705488	0.295141	0.41835	-1.25722	0.0468191
466	T -> G	(p.Tyr156Asp)	non-synonymous	173845	311100	298199	140795	264604	243452	5.17703e-05	4.50016e-05	2.01208e-05	1.4205e-05	1.13377e-05	2.05379e-05	0.0483859	0.0165504	0.342049	-1.54772	0.0168661
467	A -> C	(p.Tyr156Ser)	non-synonymous	175531	313795	300698	142168	266683	245314	5.697e-06	6.37359e-06	0	1.40679e-05	6.74959e-05	4.07641e-06	0.00603529	0.02141	3.54747	1.82679	0.398205
467	A -> G	(p.Tyr156Cys)	non-synonymous	175531	313795	300698	142168	266683	245314	0.00240413	0.00263229	0.00069505	0.000464239	0.00106119	0.000851969	2.51821	0.768111	0.305022	-1.71301	0.00128672
467	A -> T	(p.Tyr156Phe)	non-synonymous	175531	313795	300698	142168	266683	245314	0.000655155	0.000513074	0.000462258	0.000682291	0.000558716	0.00062369	0.584114	0.581739	0.995933	-0.00587923	0.980362
468	C -> A	(p.Tyr156stop)	stop	176322	315141	301930	142876	267651	246263	0.000504758	0.00035857	7.94886e-05	9.0988e-05	8.59328e-05	9.74568e-05	0.431664	0.0884665	0.204943	-2.2867	0.132766
468	C -> G	(p.Tyr156stop)	stop	176322	315141	301930	142876	267651	246263	0.000975488	0.0010535	4.96804e-05	2.09972e-05	2.98897e-05	2.84249e-05	1.01449	0.032248	0.0317874	-4.9754	0.0220231
468	C -> T	(p.Tyr156=)	synonymous	176322	315141	301930	142876	267651	246263	0.000799673	0.00114552	0.000361011	0.000657913	0.000653837	0.000617226	0.972596	0.572497	0.588627	-0.764574	0.223139
469	A -> C	(p.Ile157Leu)	non-synonymous	175847	314350	300419	142464	266252	245057	0.00042082	0.000591697	0	3.50966e-05	2.2535e-05	1.63227e-05	0.506259	0.0184886	0.03652	-4.77517	0.108283
469	A -> G	(p.Ile157Val)	non-synonymous	175847	314350	300419	142464	266252	245057	0.000938316	0.00115794	0.00122828	0.0014881	0.00185163	0.00104874	1.04813	1.40419	1.33971	0.421916	0.159424
469	A -> T	(p.Ile157Phe)	non-synonymous	175847	314350	300419	142464	266252	245057	0.001416	0.00148242	0.000692366	0.000835299	0.000863843	0.00083654	1.44921	0.807012	0.556862	-0.844608	0.000529169
470	T -> A	(p.Ile157Asn)	non-synonymous	176577	315816	301694	143018	267201	245957	0.00228795	0.00205183	0.00310248	0.00339817	0.00365268	0.00614335	2.16989	4.07417	1.87759	0.908884	0.0704077
470	T -> C	(p.Ile157Thr)	non-synonymous	176577	315816	301694	143018	267201	245957	0.000781529	0.000943587	0.000291686	0.000244724	0.000340568	0.00026834	0.862558	0.286329	0.331954	-1.59095	0.0733897
470	T -> G	(p.Ile157Ser)	non-synonymous	176577	315816	301694	143018	267201	245957	0.000464387	0.00051929	8.618e-05	0.000146835	0.00017964	0.000227682	0.491838	0.160084	0.325481	-1.61935	0.0028546
471	T -> A	(p.Ile157=)	synonymous	167571	297506	283803	135960	252109	232117	0.00175448	0.00161341	0.000609578	0.000169167	8.72638e-05	0.000155094	1.68395	0.255276	0.151594	-2.72172	0.000502336
471	T -> C	(p.Ile157=)	synonymous	167571	297506	283803	135960	252109	232117	0.0014561	0.00161341	0.00131429	0.00123566	0.000777442	0.00161556	1.53476	1.23574	0.80517	-0.312635	0.193624
471	T -> G	(p.Ile157Met)	non-synonymous	167571	297506	283803	135960	252109	232117	0.00047741	0.000544527	0.000172655	5.88408e-05	0	0.000133553	0.510968	0.0912623	0.178607	-2.48514	0.00233296
472	G -> A	(p.Ala158Thr)	non-synonymous	173772	308741	293652	141116	260495	239951	0.00268743	0.00274664	0.00338155	0.00449984	0.00413828	0.00411751	2.71703	4.0343	1.48482	0.570284	0.0105143
472	G -> C	(p.Ala158Pro)	non-synonymous	173772	308741	293652	141116	260495	239951	0.000799899	0.000550623	0.00099778	0.000871623	0.000506728	0.000962697	0.675261	0.834707	1.23612	0.305824	0.41943
472	G -> T	(p.Ala158Ser)	non-synonymous	173772	308741	293652	141116	260495	239951	0.000166885	0.000181382	0.000340539	0.000460614	0.000314785	0.000270889	0.174134	0.346707	1.99104	0.993522	0.0221054
473	C -> A	(p.Ala158Glu)	non-synonymous	172794	306646	290965	140233	258112	237832	0.000399319	0.000286976	0.000213084	0.000270978	0.00029832	0.000294325	0.343148	0.269177	0.784434	-0.350275	0.397745
473	C -> G	(p.Ala158Gly)	non-synonymous	172794	306646	290965	140233	258112	237832	0.000156255	0.00017936	7.90473e-05	0.000135489	0.000201463	0.000206028	0.167808	0.155507	0.926696	-0.109832	0.724069
473	C -> T	(p.Ala158Val)	non-synonymous	172794	306646	290965	140233	258112	237832	0.00206026	0.0021458	0.00152596	0.00257429	0.00178992	0.00149265	2.10303	1.8457	0.877642	-0.188296	0.384336
474	A -> C	(p.Ala158=)	synonymous	173664	308373	293020	141241	259615	239288	8.63737e-05	4.53996e-05	4.09528e-05	1.41602e-05	1.54074e-05	8.35813e-06	0.0658866	0.0197196	0.299297	-1.74035	0.237333
474	A -> G	(p.Ala158=)	synonymous	173664	308373	293020	141241	259615	239288	0.00145684	0.00134253	0.000556276	0.00111158	0.000674075	0.00121193	1.39968	0.888464	0.634761	-0.655715	0.0454571
474	A -> T	(p.Ala158=)	synonymous	173664	308373	293020	141241	259615	239288	0.00272365	0.00263317	0.00165518	0.00194703	0.00261541	0.00211043	2.67841	2.08201	0.77733	-0.363401	0.0563639
475	T -> A	(p.Tyr159Asn)	non-synonymous	173535	307899	292712	141153	259204	238898	0.000766416	0.000620333	0.000427041	0.000552592	0.000941343	0.000221852	0.693375	0.535707	0.772608	-0.372191	0.40241
475	T -> C	(p.Tyr159His)	non-synonymous	173535	307899	292712	141153	259204	238898	0.000870141	0.00105554	0.00112397	0.00128938	0.00177081	0.000962754	0.962841	1.28673	1.33639	0.418338	0.177008
475	T -> G	(p.Tyr159Asp)	non-synonymous	173535	307899	292712	141153	259204	238898	0.000178638	0.000227347	2.0498e-05	2.12535e-05	3.85797e-05	3.7673e-05	0.202993	0.029501	0.14533	-2.78259	0.0781757
476	A -> C	(p.Tyr159Ser)	non-synonymous	165921	297835	280956	136087	248129	229022	0.000445995	0.000355902	2.84742e-05	7.34824e-05	3.22413e-05	1.74656e-05	0.400949	0.0379159	0.0945654	-3.40254	0.0617725
476	A -> G	(p.Tyr159Cys)	non-synonymous	165921	297835	280956	136087	248129	229022	0.000391753	0.000389477	0.000402198	0.000720128	0.000390926	0.000406075	0.390615	0.479831	1.2284	0.29678	0.346899
476	A -> T	(p.Tyr159Phe)	non-synonymous	165921	297835	280956	136087	248129	229022	0.000777478	0.000553998	0.000811515	0.000698083	0.000769761	0.00048467	0.665738	0.691007	1.03796	0.0537455	0.867853
477	C -> A	(p.Tyr159stop)	stop	173578	309332	292565	142592	258566	238857	0.000201638	0.00026832	8.54511e-05	4.90911e-05	7.34822e-05	7.95455e-05	0.234979	0.0718925	0.305952	-1.70862	0.112522
477	C -> G	(p.Tyr159stop)	stop	173578	309332	292565	142592	258566	238857	0.00073166	0.000982763	2.39263e-05	1.4026e-05	2.32049e-05	5.02393e-05	0.857211	0.0278491	0.0324881	-4.94395	0.0945743
477	C -> T	(p.Tyr159=)	synonymous	173578	309332	292565	142592	258566	238857	0.00135962	0.00129634	0.0016099	0.00108702	0.000912726	0.00178349	1.32798	1.34828	1.01529	0.0218905	0.928736
478	A -> C	(p.Ile160Leu)	non-synonymous	172820	307434	290729	141974	256860	236963	0.000196736	0.000204922	1.71981e-05	7.04354e-06	3.11454e-05	2.53204e-05	0.200829	0.0201769	0.100468	-3.3152	2.28187e-05
478	A -> G	(p.Ile160Val)	non-synonymous	172820	307434	290729	141974	256860	236963	0.000555491	0.000826194	0.00083927	0.00102836	0.00105505	0.00159519	0.690842	1.12947	1.63491	0.709212	0.116175
478	A -> T	(p.Ile160Leu)	non-synonymous	172820	307434	290729	141974	256860	236963	0.00071751	0.000923776	0.00108004	0.000936791	0.000860391	0.000481088	0.820643	0.839578	1.02307	0.0329111	0.914371
479	T -> A	(p.Ile160Lys)	non-synonymous	174051	309120	293240	143170	258970	238879	0.000965234	0.000996377	9.88951e-05	0.000125725	0.000119705	0.000138145	0.980806	0.120618	0.122978	-3.02353	0.00162301
479	T -> C	(p.Ile160Thr)	non-synonymous	174051	309120	293240	143170	258970	238879	0.000677962	0.00101579	0.000221661	0.000132709	0.000258717	0.000175821	0.846874	0.197227	0.232888	-2.10229	0.154079
479	T -> G	(p.Ile160Arg)	non-synonymous	174051	309120	293240	143170	258970	238879	0.00026429	0.000168219	4.09221e-05	0	1.54458e-05	2.09311e-05	0.216255	0.0193248	0.089361	-3.48421	0.143151
480	A -> C	(p.Ile160=)	synonymous	164052	290030	275289	135199	243378	224020	0.000176773	0.000210323	2.90604e-05	6.65685e-05	0.000127374	9.37416e-05	0.193548	0.0791861	0.409129	-1.28937	0.0160874
480	A -> G	(p.Ile160Met)	non-synonymous	164052	290030	275289	135199	243378	224020	0.00142638	0.00178257	0.000748305	0.000473376	0.000538257	0.000272297	1.60448	0.508059	0.316651	-1.65903	0.0488753
480	A -> T	(p.Ile160=)	synonymous	164052	290030	275289	135199	243378	224020	0.00100578	0.00119643	0.000780997	0.000806219	0.00102721	0.000678511	1.1011	0.823234	0.747645	-0.419575	0.131967
481	G -> A	(p.Glu161Lys)	non-synonymous	169272	298668	285706	139929	251833	232179	0.00134104	0.00144642	0.000441013	0.000192955	0.00076241	0.000340255	1.39373	0.434158	0.311508	-1.68266	0.00221605
481	G -> C	(p.Glu161Gln)	non-synonymous	169272	298668	285706	139929	251833	232179	0.000183137	0.000170758	0.000203006	0.000100051	0.000162806	0.000267035	0.176948	0.183225	1.03547	0.0502901	0.870687
481	G -> T	(p.Glu161stop)	stop	169272	298668	285706	139929	251833	232179	0.00184319	0.00159039	8.75025e-05	7.14648e-05	0.000111185	0.000142132	1.71679	0.103071	0.060037	-4.058	0.0467606
482	A -> C	(p.Glu161Ala)	non-synonymous	169633	298372	285287	140459	251789	232152	7.6636e-05	0.000134061	4.20629e-05	0.000106793	5.56021e-05	5.16903e-05	0.105348	0.064037	0.607859	-0.718191	0.358617
482	A -> G	(p.Glu161Gly)	non-synonymous	169633	298372	285287	140459	251789	232152	0.0015563	0.00174614	0.000245367	0.000263422	0.000349499	0.000413522	1.65122	0.317953	0.192556	-2.37665	0.0218387
482	A -> T	(p.Glu161Val)	non-synonymous	169633	298372	285287	140459	251789	232152	0.000524662	0.00057311	0.000133199	0.000106793	0.000178721	0.000142148	0.548886	0.140215	0.255454	-1.96886	0.0070951
483	A -> C	(p.Glu161Asp)	non-synonymous	161413	284075	271643	133873	239092	220286	0.000582357	0.000556191	1.47252e-05	9.7107e-05	2.09125e-05	2.72373e-05	0.569274	0.0399955	0.070257	-3.83121	2.66745e-05
483	A -> G	(p.Glu161=)	synonymous	161413	284075	271643	133873	239092	220286	0.000631919	0.000777964	0.000548514	0.000448186	0.000296957	0.000345006	0.704941	0.409666	0.581134	-0.783056	0.0721924
483	A -> T	(p.Glu161Asp)	non-synonymous	161413	284075	271643	133873	239092	220286	0.00205064	0.00199947	0.000828293	0.000373488	0.000447526	0.000272373	2.02506	0.48042	0.237238	-2.07559	0.000743647
484	G -> A	(p.Asp162Asn)	non-synonymous	162318	285661	273182	134632	240473	221440	0.0011151	0.000833155	0.00200233	0.00243627	0.00159269	0.0018741	0.974125	1.97635	2.02884	1.02066	0.0141278
484	G -> C	(p.Asp162His)	non-synonymous	162318	285661	273182	134632	240473	221440	0.000154019	8.40157e-05	3.66056e-05	0.000215402	1.66339e-05	1.80636e-05	0.119017	0.0716763	0.602235	-0.731602	0.472873
484	G -> T	(p.Asp162Tyr)	non-synonymous	162318	285661	273182	134632	240473	221440	0.00130608	0.0010502	5.12479e-05	0.00012627	9.98033e-05	7.67702e-05	1.17814	0.0885229	0.075138	-3.73431	0.0705368
485	A -> C	(p.Asp162Ala)	non-synonymous	155352	271366	260573	128988	229400	211201	0.000225295	0.000176883	3.8377e-05	0.000131795	4.79512e-05	0.00012784	0.201089	0.0864909	0.430113	-1.21721	0.0438829
485	A -> G	(p.Asp162Gly)	non-synonymous	155352	271366	260573	128988	229400	211201	0.00125521	0.00115711	0.00034923	0.000178311	0.000370532	0.000714959	1.20616	0.403258	0.334332	-1.58065	0.00326376
485	A -> T	(p.Asp162Val)	non-synonymous	155352	271366	260573	128988	229400	211201	0.000772439	0.000685421	0.000176534	0.000248085	0.000126417	0.000189393	0.72893	0.185107	0.253944	-1.97742	0.0142
486	T -> A	(p.Asp162Glu)	non-synonymous	154707	269796	257674	128625	226465	208841	0.00115703	0.00115643	0.000120307	0.000202138	6.18197e-05	7.1825e-05	1.15673	0.114022	0.0985733	-3.34266	6.36182e-05
486	T -> C	(p.Asp162=)	synonymous	154707	269796	257674	128625	226465	208841	0.000762732	0.000748714	0.000966337	0.00101069	0.000883139	0.000943301	0.755723	0.950867	1.25822	0.331386	0.00381133
486	T -> G	(p.Asp162Glu)	non-synonymous	154707	269796	257674	128625	226465	208841	1.29277e-05	7.41301e-06	1.55235e-05	1.55491e-05	8.83139e-06	4.78833e-06	0.0101703	0.0111731	1.09859	0.135659	0.810812
487	C -> A	(p.His163Asn)	non-synonymous	154856	269732	257680	128767	226366	208803	0.00045849	0.000608011	0.00143977	0.000621277	0.000618467	0.000383136	0.533251	0.765663	1.43584	0.521895	0.399984
487	C -> G	(p.His163Asp)	non-synonymous	154856	269732	257680	128767	226366	208803	0.000361626	0.000244687	7.76156e-05	0.000271809	0.000101605	7.66273e-05	0.303157	0.131914	0.435135	-1.20046	0.129524
487	C -> T	(p.His163Tyr)	non-synonymous	154856	269732	257680	128767	226366	208803	0.0021181	0.0019093	0.000717945	0.00155319	0.00187307	0.0019061	2.0137	1.51258	0.751144	-0.412839	0.171246
488	A -> C	(p.His163Pro)	non-synonymous	153106	265685	253748	127550	222844	205584	0.000300445	0.000169374	1.57637e-05	7.84006e-06	4.0387e-05	3.89135e-05	0.234909	0.0257261	0.109515	-3.1908	0.188553
488	A -> G	(p.His163Arg)	non-synonymous	153106	265685	253748	127550	222844	205584	0.00148916	0.001562	0.00249854	0.00247746	0.00233796	0.00273854	1.52558	2.51313	1.64732	0.720122	0.000504246
488	A -> T	(p.His163Leu)	non-synonymous	153106	265685	253748	127550	222844	205584	0.000738051	0.000782882	0.00107587	0.000878087	0.0010366	0.00045237	0.760466	0.860732	1.13185	0.178679	0.535355
489	C -> A	(p.His163Gln)	non-synonymous	154866	269334	257213	129208	225811	208433	0.000464918	0.000323019	0.00076979	0.000301839	0.00078827	0.000383816	0.393969	0.560929	1.42379	0.509737	0.31533
489	C -> G	(p.His163Gln)	non-synonymous	154866	269334	257213	129208	225811	208433	0.000871721	0.00076485	0.000314914	0.00056498	0.000509275	0.000590118	0.818285	0.494822	0.604706	-0.725695	0.0225331
489	C -> T	(p.His163=)	synonymous	154866	269334	257213	129208	225811	208433	0.00208567	0.00201608	0.00228604	0.00261594	0.00220981	0.00234608	2.05088	2.36447	1.1529	0.205273	0.0330756
490	A -> C	(p.Ser164Arg)	non-synonymous	148313	256737	245665	124274	215649	198974	0.00013485	0.000190857	3.25647e-05	0.000120701	8.81061e-05	7.0361e-05	0.162853	0.0779332	0.478548	-1.06326	0.131332
490	A -> G	(p.Ser164Gly)	non-synonymous	148313	256737	245665	124274	215649	198974	0.00134176	0.0014139	0.00144506	0.00173809	0.00139579	0.00138712	1.37783	1.49151	1.08251	0.114382	0.280971
490	A -> T	(p.Ser164Cys)	non-synonymous	148313	256737	245665	124274	215649	198974	0.00135524	0.00132821	8.14117e-05	0.000160935	0.000616743	9.04641e-05	1.34172	0.237388	0.176928	-2.49877	0.00303765
491	G -> A	(p.Ser164Asn)	non-synonymous	150286	260838	249643	126119	218977	202133	0.00232224	0.00197057	0.000476681	3.96451e-05	5.9367e-05	7.91558e-05	2.14641	0.163712	0.0762727	-3.71269	0.0156648
491	G -> C	(p.Ser164Thr)	non-synonymous	150286	260838	249643	126119	218977	202133	0.00127091	0.00129199	2.804e-05	7.13612e-05	5.02336e-05	6.43141e-05	1.28145	0.0534872	0.0417396	-4.58244	9.73799e-06
491	G -> T	(p.Ser164Ile)	non-synonymous	150286	260838	249643	126119	218977	202133	0.00145057	0.00144534	8.81258e-05	5.55031e-05	5.9367e-05	5.93669e-05	1.44795	0.0655907	0.0452989	-4.46438	3.41391e-08
492	T -> A	(p.Ser164Arg)	non-synonymous	148510	257373	246689	124757	216283	199564	0.00133324	0.00139486	0.000125664	0.000104203	0.000226555	0.000170371	1.36405	0.156698	0.114877	-3.12184	0.000224877
492	T -> C	(p.Ser164=)	synonymous	148510	257373	246689	124757	216283	199564	0.000767625	0.000765426	0.000587785	0.000729418	0.0006473	0.000340743	0.766526	0.576311	0.751849	-0.411485	0.107708
492	T -> G	(p.Ser164Arg)	non-synonymous	148510	257373	246689	124757	216283	199564	2.69342e-05	6.99374e-05	1.21611e-05	1.60312e-05	1.38707e-05	2.00437e-05	0.0484358	0.0155267	0.320562	-1.64133	0.367163
493	G -> A	(p.Gly165Ser)	non-synonymous	147627	255416	244929	124336	215033	198522	0.00109059	0.00102969	0.000424613	0.000522777	0.000427841	0.000342531	1.06014	0.429441	0.405079	-1.30372	0.000387929
493	G -> C	(p.Gly165Arg)	non-synonymous	147627	255416	244929	124336	215033	198522	0.00040643	0.000540295	9.79876e-05	0.000402136	0.000674315	0.000115856	0.473362	0.322574	0.681452	-0.553316	0.378001
493	G -> T	(p.Gly165Cys)	non-synonymous	147627	255416	244929	124336	215033	198522	0.000609645	0.000638175	0.0002613	0.000201068	0.00031158	0.00027201	0.62391	0.26149	0.419115	-1.25458	0.000182124
494	G -> A	(p.Gly165Asp)	non-synonymous	147741	255474	245122	124420	215148	198703	0.00294434	0.00236032	0.00369612	0.00447677	0.00528009	0.00462499	2.65233	4.51949	1.70397	0.7689	0.0191808
494	G -> C	(p.Gly165Ala)	non-synonymous	147741	255474	245122	124420	215148	198703	0.000270744	0.000348372	7.34328e-05	0.000281305	8.83113e-05	5.5359e-05	0.309558	0.124602	0.402516	-1.31288	0.0505502
494	G -> T	(p.Gly165Val)	non-synonymous	147741	255474	245122	124420	215148	198703	0.000541488	0.000461887	0.000248856	0.000442051	0.000185919	0.000427774	0.501687	0.32615	0.650106	-0.621254	0.0809742
495	C -> A	(p.Gly165=)	synonymous	146718	254073	243026	123607	213264	197275	0.000661132	0.0005156	0.000115214	0.000299336	9.37805e-05	8.11051e-05	0.588366	0.147359	0.250454	-1.99738	0.035963
495	C -> G	(p.Gly165=)	synonymous	146718	254073	243026	123607	213264	197275	0.000586158	0.00038178	0.000493774	0.000485409	0.000515793	0.00048663	0.483969	0.495402	1.02362	0.0336833	0.929109
495	C -> T	(p.Gly165=)	synonymous	146718	254073	243026	123607	213264	197275	0.00183345	0.00174753	0.00192572	0.00154522	0.00161302	0.00274743	1.79049	1.95785	1.09347	0.128916	0.589442
496	A -> C	(p.Asn166His)	non-synonymous	148289	257508	246147	125271	215906	200065	0.000134872	9.3201e-05	0.000130004	0.000151671	0.000319584	0.000159948	0.114036	0.190302	1.66878	0.738793	0.190873
496	A -> G	(p.Asn166Asp)	non-synonymous	148289	257508	246147	125271	215906	200065	0.00160497	0.00170868	0.000406261	0.000518875	0.000509481	0.000419864	1.65683	0.46362	0.279824	-1.83741	0.00526581
496	A -> T	(p.Asn166Tyr)	non-synonymous	148289	257508	246147	125271	215906	200065	0.00102503	0.00127375	0.000723145	0.000798269	0.00122739	0.0012246	1.14939	0.993351	0.864244	-0.210489	0.45367
497	A -> C	(p.Asn166Thr)	non-synonymous	148661	258079	246622	125646	216346	200529	8.74473e-05	4.26226e-05	4.05479e-06	3.97943e-05	4.62223e-06	0	0.0650349	0.0121178	0.186328	-2.42408	0.217663
497	A -> G	(p.Asn166Ser)	non-synonymous	148661	258079	246622	125646	216346	200529	0.00110991	0.00153441	0.00114345	0.000787928	0.00151609	0.00141625	1.32216	1.21593	0.919654	-0.120837	0.725724
497	A -> T	(p.Asn166Ile)	non-synonymous	148661	258079	246622	125646	216346	200529	0.0025427	0.00321994	0.00272076	0.00274581	0.00258382	0.00331623	2.88132	2.84166	0.986234	-0.0199983	0.92833
498	T -> A	(p.Asn166Lys)	non-synonymous	147007	254112	243370	124321	213372	197890	0.0014149	0.00151902	0.000431442	0.000876763	0.000604578	0.000636717	1.46696	0.637375	0.434488	-1.20261	0.00140958
498	T -> C	(p.Asn166=)	synonymous	147007	254112	243370	124321	213372	197890	0.0019727	0.0020306	0.00130254	0.00216375	0.00195433	0.00249634	2.00165	1.97924	0.988806	-0.0162405	0.934959
498	T -> G	(p.Asn166Lys)	non-synonymous	147007	254112	243370	124321	213372	197890	0.00017006	0.000177087	0.00011916	0.000160874	0.000515532	0.000171813	0.173574	0.241845	1.39333	0.478532	0.51171
499	G -> A	(p.Gly167Arg)	non-synonymous	147543	255182	244323	124823	214281	198762	0.0010641	0.00117171	0.000323342	0.000160227	0.000578679	0.000427647	1.1179	0.372474	0.333189	-1.58559	0.00196674
499	G -> C	(p.Gly167Arg)	non-synonymous	147543	255182	244323	124823	214281	198762	0.000223664	0.000289989	6.54871e-05	4.80681e-05	5.60012e-05	4.52803e-05	0.256826	0.0537092	0.209126	-2.25755	0.0978342
499	G -> T	(p.Gly167stop)	stop	147543	255182	244323	124823	214281	198762	0.000399883	0.00050944	7.77659e-05	4.00567e-05	0.00013067	0.000135841	0.454662	0.0960833	0.211329	-2.24244	0.060091
500	G -> A	(p.Gly167Glu)	non-synonymous	147408	254566	243666	124829	213774	198347	0.000739444	0.000636377	6.56637e-05	0.000112153	0.000102912	0.000100833	0.687911	0.0953907	0.138667	-2.8503	0.0472301
500	G -> C	(p.Gly167Ala)	non-synonymous	147408	254566	243666	124829	213774	198347	4.07034e-05	5.49956e-05	5.74557e-05	7.20986e-05	5.14562e-05	3.025e-05	0.0478495	0.0528151	1.10378	0.142449	0.684303
500	G -> T	(p.Gly167Val)	non-synonymous	147408	254566	243666	124829	213774	198347	0.000495224	0.000510673	0.000131327	8.01096e-05	8.88789e-05	9.075e-05	0.502949	0.0977665	0.194387	-2.363	9.71745e-06
501	A -> C	(p.Gly167=)	synonymous	146779	252964	242047	124161	212395	197045	4.08778e-05	3.55782e-05	8.676e-05	4.02703e-05	8.9456e-05	4.05999e-05	0.038228	0.0642715	1.68127	0.749551	0.154201
501	A -> G	(p.Gly167=)	synonymous	146779	252964	242047	124161	212395	197045	0.000783491	0.00064436	0.000363566	0.000281892	0.000386073	0.000329874	0.713926	0.340351	0.476732	-1.06875	0.0906683
501	A -> T	(p.Gly167=)	synonymous	146779	252964	242047	124161	212395	197045	0.000674483	0.000814345	0.000718869	0.000579892	0.000823937	0.00165444	0.744414	0.944285	1.26849	0.343117	0.478391
502	A -> C	(p.Thr168Pro)	non-synonymous	145622	251258	240516	123319	211048	195859	2.74684e-05	4.37797e-05	8.31546e-06	5.67634e-05	1.42148e-05	1.53171e-05	0.035624	0.0236527	0.663953	-0.590847	0.437265
502	A -> G	(p.Thr168Ala)	non-synonymous	145622	251258	240516	123319	211048	195859	0.00120861	0.00119001	0.000947962	0.000543306	0.00127933	0.00134791	1.19931	1.02963	0.858516	-0.220084	0.424937
502	A -> T	(p.Thr168Ser)	non-synonymous	145622	251258	240516	123319	211048	195859	0.00133222	0.000971113	0.000174625	0.00068116	0.00062545	0.000816914	1.15166	0.574537	0.498875	-1.00325	0.112003
503	C -> A	(p.Thr168Asn)	non-synonymous	148052	255693	244892	125550	214968	199686	0.000587631	0.000641394	0.000138837	5.57547e-05	0.000167467	0.000120189	0.614513	0.120562	0.196191	-2.34967	0.00159401
503	C -> G	(p.Thr168Ser)	non-synonymous	148052	255693	244892	125550	214968	199686	0.000385	0.000418471	0.000216422	0.000342493	0.000172119	9.01415e-05	0.401735	0.205294	0.511018	-0.968555	0.0291932
503	C -> T	(p.Thr168Ile)	non-synonymous	148052	255693	244892	125550	214968	199686	0.00198579	0.0017521	0.00632932	0.0104182	0.0077686	0.00734653	1.86894	7.96565	4.26211	2.09157	0.0054941
504	C -> A	(p.Thr168=)	synonymous	146282	252583	242024	124177	212432	197448	0.00133304	0.00145695	0.00116517	0.0010791	0.0010215	0.000815405	1.39499	1.0203	0.731398	-0.451271	0.0228039
504	C -> G	(p.Thr168=)	synonymous	146282	252583	242024	124177	212432	197448	9.57056e-05	0.000162323	3.71864e-05	3.22121e-05	5.17813e-05	1.01292e-05	0.129014	0.0328273	0.254447	-1.97456	0.193791
504	C -> T	(p.Thr168=)	synonymous	146282	252583	242024	124177	212432	197448	0.000943383	0.00111646	0.000347073	0.000450969	0.00134161	0.000638143	1.02992	0.694448	0.674271	-0.5686	0.240027
505	T -> A	(p.Phe169Ile)	non-synonymous	144318	248563	238141	122489	209057	194727	0.00200252	0.00235353	0.000961615	0.0013389	0.000430505	0.000631654	2.17803	0.840667	0.385977	-1.37341	0.0113318
505	T -> C	(p.Phe169Leu)	non-synonymous	144318	248563	238141	122489	209057	194727	0.000360315	0.000607492	0.000167968	0.000555152	0.00137283	0.00025677	0.483904	0.58818	1.21549	0.281538	0.746974
505	T -> G	(p.Phe169Val)	non-synonymous	144318	248563	238141	122489	209057	194727	0.00040189	0.000309781	5.45895e-05	1.6328e-05	3.82671e-05	5.64893e-05	0.355835	0.0414185	0.116398	-3.10286	0.0820582
506	T -> A	(p.Phe169Tyr)	non-synonymous	152308	262352	250785	130046	220408	205890	0.00177929	0.00188678	0.000841358	0.000499823	0.000598889	0.000568265	1.83303	0.627084	0.342102	-1.5475	0.000253429
506	T -> C	(p.Phe169Ser)	non-synonymous	152308	262352	250785	130046	220408	205890	0.00135252	0.0016657	0.000303048	0.000230688	0.000303982	0.000310846	1.50911	0.287141	0.190271	-2.39387	0.0773977
506	T -> G	(p.Phe169Cys)	non-synonymous	152308	262352	250785	130046	220408	205890	0.000492423	0.000670854	0	7.68959e-06	2.26852e-05	0	0.581639	0.0075937	0.0130557	-6.25918	0.0971466
507	T -> A	(p.Phe169Leu)	non-synonymous	160765	276380	264250	137582	233349	219117	0.00136224	0.0012917	0.00056386	0.00135192	0.00128563	0.00197611	1.32697	1.29438	0.975442	-0.0358721	0.917742
507	T -> C	(p.Phe169=)	synonymous	160765	276380	264250	137582	233349	219117	0.00210867	0.00242782	0.000348155	0.000486982	0.00044997	0.000702821	2.26824	0.496982	0.219104	-2.19031	0.0251928
507	T -> G	(p.Phe169Leu)	non-synonymous	160765	276380	264250	137582	233349	219117	0.000211489	0.000358202	0.000253548	0.000428835	4.28543e-05	0.000173423	0.284846	0.224665	0.788726	-0.342404	0.616489
508	G -> A	(p.Val170Ile)	non-synonymous	175256	303712	291603	150162	256892	242537	0.00142648	0.00132691	0.00144031	0.00217099	0.00274434	0.00138948	1.3767	1.93628	1.40647	0.492075	0.181453
508	G -> C	(p.Val170Leu)	non-synonymous	175256	303712	291603	150162	256892	242537	0.000399416	0.00036877	0.000226335	0.000346293	0.000120673	0.000358708	0.384093	0.263002	0.684736	-0.54638	0.117577
508	G -> T	(p.Val170Leu)	non-synonymous	175256	303712	291603	150162	256892	242537	0.000616241	0.000484011	0.000967068	0.00109881	0.000720147	0.000630832	0.550126	0.854215	1.55276	0.634836	0.0746454
509	T -> A	(p.Val170Glu)	non-synonymous	175430	303753	291701	150418	256906	242809	0.000735336	0.00088888	0.000308535	0.000352351	0.000455419	0.000185331	0.812108	0.325409	0.400697	-1.31942	0.031185
509	T -> C	(p.Val170Ala)	non-synonymous	175430	303753	291701	150418	256906	242809	0.000912045	0.00108312	0.000401096	0.000757888	0.00040871	0.00048186	0.997581	0.512388	0.513631	-0.961196	0.0281481
509	T -> G	(p.Val170Gly)	non-synonymous	175430	303753	291701	150418	256906	242809	3.42017e-05	3.95058e-05	1.37127e-05	0	7.78495e-06	1.23554e-05	0.0368537	0.00846325	0.229644	-2.12253	0.00380919
510	A -> C	(p.Val170=)	synonymous	175463	303690	291614	150438	256837	242884	0	6.58566e-06	6.85838e-06	0	1.94676e-05	1.23516e-05	0.00329283	0.00966939	2.9365	1.5541	0.30007
510	A -> G	(p.Val170=)	synonymous	175463	303690	291614	150438	256837	242884	0.0014704	0.0013797	0.000956744	0.00128957	0.00197012	0.000625813	1.42505	1.21056	0.84949	-0.235332	0.511844
510	A -> T	(p.Val170=)	synonymous	175463	303690	291614	150438	256837	242884	0.00131082	0.00143567	0.000130309	9.97089e-05	0.000256972	0.000177039	1.37325	0.166007	0.120887	-3.04827	0.00771901
511	A -> C	(p.Asn171His)	non-synonymous	175739	304021	291837	150768	256953	243129	0.000318654	0.000351949	4.11188e-05	1.32654e-05	2.72423e-05	0.000115165	0.335302	0.0491979	0.146727	-2.76879	0.000683594
511	A -> G	(p.Asn171Asp)	non-synonymous	175739	304021	291837	150768	256953	243129	0.00184364	0.00200315	0.00164133	0.00210257	0.00265807	0.00154239	1.9234	1.98609	1.03259	0.0462744	0.827562
511	A -> T	(p.Asn171Tyr)	non-synonymous	175739	304021	291837	150768	256953	243129	0.00159327	0.00166765	7.88111e-05	0.000139287	0.000120645	0.000106939	1.63046	0.11142	0.0683368	-3.87119	0.00724704
512	A -> C	(p.Asn171Thr)	non-synonymous	179587	309386	297221	154314	261552	248014	7.79566e-05	9.3734e-05	1.3458e-05	1.94409e-05	2.294e-05	1.20961e-05	0.0858453	0.0169837	0.197841	-2.33759	0.0510535
512	A -> G	(p.Asn171Ser)	non-synonymous	179587	309386	297221	154314	261552	248014	0.000684905	0.000778962	0.000245608	9.07241e-05	0.000191167	0.000201602	0.731934	0.182275	0.249032	-2.00559	0.00997543
512	A -> T	(p.Asn171Ile)	non-synonymous	179587	309386	297221	154314	261552	248014	0.00139208	0.00108925	0.000144673	0.000103685	0.000110877	0.000120961	1.24067	0.120049	0.0967615	-3.36942	0.0845675
513	T -> A	(p.Asn171Lys)	non-synonymous	179139	308350	297039	153911	261330	248012	0.000736858	0.000732933	0.000218826	0.000246896	0.000206635	0.000133058	0.734896	0.201354	0.27399	-1.86781	0.000191252
513	T -> C	(p.Asn171=)	synonymous	179139	308350	297039	153911	261330	248012	0.00137882	0.00123561	0.00154189	0.000786169	0.000933685	0.00104027	1.30721	1.0755	0.822745	-0.281483	0.267741
513	T -> G	(p.Asn171Lys)	non-synonymous	179139	308350	297039	153911	261330	248012	6.14048e-05	0.000103778	0.0011177	6.49726e-06	0	0	0.0825915	0.281049	3.40288	1.76676	0.528621
514	A -> C	(p.Thr172Pro)	non-synonymous	177739	305947	294979	153137	259659	246095	0.000151908	0.000183038	1.69504e-05	2.61204e-05	3.46608e-05	3.25078e-05	0.167473	0.0275598	0.164563	-2.60329	0.056234
514	A -> G	(p.Thr172Ala)	non-synonymous	177739	305947	294979	153137	259659	246095	0.000568249	0.000670051	0.000186454	0.000163253	0.000284989	0.00018692	0.61915	0.205404	0.331751	-1.59183	0.0330293
514	A -> T	(p.Thr172Ser)	non-synonymous	177739	305947	294979	153137	259659	246095	0.000663895	0.000621023	0.000406809	0.000306915	0.000388972	0.000276316	0.642459	0.344753	0.536615	-0.898042	0.00159429
515	C -> A	(p.Thr172Lys)	non-synonymous	178021	306187	295416	153388	260076	246541	0.000219075	0.000225352	0.000142172	7.8233e-05	8.07456e-05	0.000101403	0.222214	0.100639	0.45289	-1.14277	0.00295681
515	C -> G	(p.Thr172Arg)	non-synonymous	178021	306187	295416	153388	260076	246541	0.000539262	0.000747909	0.000822569	0.000625864	0.000661345	0.000851785	0.643586	0.740391	1.15042	0.202155	0.516749
515	C -> T	(p.Thr172Ile)	non-synonymous	178021	306187	295416	153388	260076	246541	0.0017526	0.00168851	0.000135402	8.47524e-05	6.53655e-05	8.92347e-05	1.72056	0.0936887	0.0544526	-4.19886	0.00283056
516	A -> C	(p.Thr172=)	synonymous	165475	283723	274249	143317	240828	228862	0.000175253	0.000176228	0.000298998	0.000174438	0.000257445	0.0001573	0.175741	0.222046	1.26348	0.337408	0.263168
516	A -> G	(p.Thr172=)	synonymous	165475	283723	274249	143317	240828	228862	0.00136577	0.00151909	0.00187056	0.00154901	0.00119587	0.00119723	1.44243	1.45317	1.00745	0.0107056	0.955151
516	A -> T	(p.Thr172=)	synonymous	165475	283723	274249	143317	240828	228862	0.00101526	0.00121245	0.00107202	0.000390742	0.000631156	0.000834564	1.11385	0.73212	0.657285	-0.605409	0.0967763
517	G -> A	(p.Glu173Lys)	non-synonymous	170112	291670	282474	147377	248018	235480	0.00194578	0.00190969	0.00523234	0.00620857	0.00573345	0.00704094	1.92773	6.05382	3.14038	1.65094	0.00170479
517	G -> C	(p.Glu173Gln)	non-synonymous	170112	291670	282474	147377	248018	235480	0.000146962	0.000191998	2.12409e-05	4.07119e-05	4.43516e-05	2.12332e-05	0.16948	0.0318844	0.188131	-2.41019	0.0841692
517	G -> T	(p.Glu173stop)	stop	170112	291670	282474	147377	248018	235480	0.00081123	0.00072342	0.000123905	5.42826e-05	0.000104831	9.34262e-05	0.767325	0.0941113	0.122648	-3.0274	0.0250058
518	A -> C	(p.Glu173Ala)	non-synonymous	167657	287409	278963	145638	244734	232764	0.000155079	9.04634e-05	6.81094e-05	0.000171658	2.86025e-05	9.88125e-05	0.122771	0.0917957	0.747699	-0.419471	0.537622
518	A -> G	(p.Glu173Gly)	non-synonymous	167657	287409	278963	145638	244734	232764	0.000894684	0.000995098	0.000720526	0.000796495	0.00121356	0.000833462	0.944891	0.891011	0.942978	-0.0847035	0.679775
518	A -> T	(p.Glu173Val)	non-synonymous	167657	287409	278963	145638	244734	232764	0.000638208	0.000664558	4.30165e-05	0.000178525	0.000310541	0.000167552	0.651383	0.174909	0.268519	-1.89691	0.00231157
519	G -> A	(p.Glu173=)	synonymous	171788	294102	287711	149269	252063	240547	0.0017638	0.00150968	0.00295435	0.00334296	0.00519711	0.00276869	1.63674	3.56578	2.17858	1.12339	0.0374862
519	G -> C	(p.Glu173Asp)	non-synonymous	171788	294102	287711	149269	252063	240547	0.000279414	0.000289015	0.000914112	0.00119248	0.00017456	0.000440662	0.284215	0.680453	2.39415	1.25951	0.182231
519	G -> T	(p.Glu173Asp)	non-synonymous	171788	294102	287711	149269	252063	240547	0.000908096	0.000714038	0.000629104	0.000777121	0.000650631	0.00217837	0.811067	1.05881	1.30545	0.384545	0.562936
520	C -> A	(p.Leu174Ile)	non-synonymous	173105	296937	290425	150371	254362	243065	0.00124202	0.000996844	0.000606008	0.000704923	0.000318444	0.000403184	1.11943	0.50814	0.453926	-1.13947	0.0503626
520	C -> G	(p.Leu174Val)	non-synonymous	173105	296937	290425	150371	254362	243065	0.00034661	0.000340139	2.06594e-05	6.65022e-05	4.32455e-05	4.93695e-05	0.343375	0.0449441	0.130889	-2.93358	1.95527e-05
520	C -> T	(p.Leu174Phe)	non-synonymous	173105	296937	290425	150371	254362	243065	0.00148465	0.00183204	0.00120513	0.00118374	0.00133668	0.00113138	1.65834	1.21423	0.732196	-0.449697	0.220502
521	T -> A	(p.Leu174His)	non-synonymous	169039	289708	282060	147297	247538	237046	0.00177474	0.00140141	0.00206694	0.00170404	0.00108266	0.00133307	1.58807	1.54668	0.973933	-0.0381057	0.892658
521	T -> C	(p.Leu174Pro)	non-synonymous	169039	289708	282060	147297	247538	237046	0.000828211	0.0011805	0.000914699	0.000923305	0.000775638	0.00100402	1.00436	0.904417	0.900495	-0.15121	0.671126
521	T -> G	(p.Leu174Arg)	non-synonymous	169039	289708	282060	147297	247538	237046	0.00018339	0.00025543	0.000935971	0.000264771	0.000250467	0.000134995	0.21941	0.396551	1.80735	0.853879	0.405954
522	T -> A	(p.Leu174=)	synonymous	169147	289735	282176	147395	247605	237211	0.00116467	0.00143234	0.000935586	0.000888768	0.000541185	0.000425781	1.29851	0.69783	0.53741	-0.895904	0.0511369
522	T -> C	(p.Leu174=)	synonymous	169147	289735	282176	147395	247605	237211	0.00237663	0.00247468	0.00139629	0.00151294	0.000945054	0.00141646	2.42565	1.31769	0.54323	-0.880366	0.00168073
522	T -> G	(p.Leu174=)	synonymous	169147	289735	282176	147395	247605	237211	0.000390193	0.000566034	0.000336669	0.000101767	0.000125199	0.000189705	0.478114	0.188335	0.393913	-1.34405	0.120719
523	G -> A	(p.Val175Ile)	non-synonymous	169356	289965	282340	147567	247782	237560	0.00233827	0.00259342	0.00134235	0.00224983	0.00171118	0.00244149	2.46584	1.93621	0.785213	-0.348844	0.134031
523	G -> C	(p.Val175Leu)	non-synonymous	169356	289965	282340	147567	247782	237560	0.000891613	0.000931147	0.000605653	0.000494691	0.000468153	0.000425156	0.91138	0.498413	0.546877	-0.87071	0.000704552
523	G -> T	(p.Val175Leu)	non-synonymous	169356	289965	282340	147567	247782	237560	0.000560949	0.000700084	0.000106255	3.38829e-05	7.66803e-05	5.89325e-05	0.630517	0.0689376	0.109335	-3.19317	0.0670665
524	T -> A	(p.Val175Glu)	non-synonymous	169206	289614	282139	147440	247607	237394	0.000762384	0.000687121	0.000194939	0.00016956	0.000177701	0.000151647	0.724753	0.173462	0.239339	-2.06287	0.0336311
524	T -> C	(p.Val175Ala)	non-synonymous	169206	289614	282139	147440	247607	237394	0.00128246	0.00122232	0.000769124	0.00109875	0.000625992	0.000644498	1.25239	0.784592	0.626476	-0.674668	0.0201217
524	T -> G	(p.Val175Gly)	non-synonymous	169206	289614	282139	147440	247607	237394	5.90996e-05	5.86988e-05	3.54435e-05	4.06945e-05	5.25026e-05	2.1062e-05	0.0588992	0.0374257	0.635419	-0.65422	0.0458378
525	A -> C	(p.Val175=)	synonymous	169795	290253	282873	148056	248404	238106	0.000206131	0.000272176	9.54492e-05	0.00025666	8.85654e-05	0.000113395	0.239154	0.138517	0.579198	-0.787872	0.132703
525	A -> G	(p.Val175=)	synonymous	169795	290253	282873	148056	248404	238106	0.000500604	0.000461666	0.000544414	0.000493057	0.000595804	0.000251989	0.481135	0.471316	0.979592	-0.0297478	0.907578
525	A -> T	(p.Val175=)	synonymous	169795	290253	282873	148056	248404	238106	0.00116611	0.000981902	0.000523203	0.000702437	0.000599829	0.000982756	1.07401	0.702056	0.653679	-0.613345	0.0657521
526	G -> A	(p.Gly176Arg)	non-synonymous	172218	293613	284623	150448	250000	239752	0.00076647	0.000674357	0.000548093	0.000398809	0.00076	0.000650672	0.720414	0.589394	0.818132	-0.289594	0.21757
526	G -> C	(p.Gly176Arg)	non-synonymous	172218	293613	284623	150448	250000	239752	0.000174198	0.000238409	0.000214319	0.000186111	9.6e-05	0.000479662	0.206303	0.244023	1.18284	0.242249	0.693524
526	G -> T	(p.Gly176Trp)	non-synonymous	172218	293613	284623	150448	250000	239752	0.00166649	0.00174039	0.000203778	0.000551686	0.0003	0.000229404	1.70344	0.321217	0.18857	-2.40683	0.000113497
527	G -> A	(p.Gly176Glu)	non-synonymous	171260	291639	283121	149742	248652	238520	0.000805792	0.000984093	0.000533341	0.00117535	0.000856619	0.000712728	0.894943	0.819511	0.915713	-0.127033	0.666866
527	G -> C	(p.Gly176Ala)	non-synonymous	171260	291639	283121	149742	248652	238520	0.000227724	0.000277741	0.00049802	0.000587677	0.000390103	0.000394097	0.252732	0.467475	1.84968	0.887278	0.0160368
527	G -> T	(p.Gly176Val)	non-synonymous	171260	291639	283121	149742	248652	238520	0.00102184	0.00124469	0.000656963	0.000874838	0.000482602	0.000574375	1.13326	0.647195	0.571089	-0.808212	0.0632259
528	G -> A	(p.Gly176=)	synonymous	167726	285319	276832	146866	243284	233860	0.000727377	0.000620358	0.000570743	0.000619612	0.000452146	0.000230907	0.673868	0.468352	0.695021	-0.524871	0.113917
528	G -> C	(p.Gly176=)	synonymous	167726	285319	276832	146866	243284	233860	8.94316e-05	0.000133184	8.66952e-05	0.000142987	4.52146e-05	6.8417e-05	0.111308	0.0858286	0.771091	-0.375026	0.463955
528	G -> T	(p.Gly176=)	synonymous	167726	285319	276832	146866	243284	233860	0.000620059	0.000529232	0.000588805	0.000224695	0.000189079	0.000213803	0.574646	0.304095	0.529188	-0.918148	0.0636533
529	A -> C	(p.Lys177Gln)	non-synonymous	161339	274588	266662	141842	233960	224974	3.09906e-05	0.000123822	0.000112502	9.16513e-05	5.12908e-05	4.44496e-05	0.0774063	0.0749734	0.96857	-0.0460712	0.967232
529	A -> G	(p.Lys177Glu)	non-synonymous	161339	274588	266662	141842	233960	224974	0.000923521	0.00107798	0.000483758	0.00075436	0.000517182	0.000568955	1.00075	0.581064	0.580629	-0.784313	0.0389146
529	A -> T	(p.Lys177stop)	stop	161339	274588	266662	141842	233960	224974	0.00186564	0.00196658	0.000168753	9.87014e-05	0.000102582	0.000151129	1.91611	0.130291	0.0679977	-3.87837	0.00849483
530	A -> C	(p.Lys177Thr)	non-synonymous	160544	273466	265456	141091	232749	224108	0.000199322	0.000314482	0.000199656	0.000347294	6.44471e-05	0.000276652	0.256902	0.222012	0.864191	-0.210578	0.703125
530	A -> G	(p.Lys177Arg)	non-synonymous	160544	273466	265456	141091	232749	224108	0.00325767	0.00305705	0.00206814	0.00212629	0.00216113	0.00217306	3.15736	2.13215	0.675295	-0.566409	0.0505425
530	A -> T	(p.Lys177Ile)	non-synonymous	160544	273466	265456	141091	232749	224108	0.00244793	0.00222331	0.00336026	0.00440141	0.0060924	0.00550181	2.33562	4.83897	2.07181	1.0509	0.0236659
531	A -> C	(p.Lys177Asn)	non-synonymous	160316	272992	264937	140940	232310	223746	0.000480301	0.0003773	0.000264214	0.000141904	0.000129138	4.91629e-05	0.428801	0.146105	0.340729	-1.55331	0.0340794
531	A -> G	(p.Lys177=)	synonymous	160316	272992	264937	140940	232310	223746	0.000810898	0.000754601	0.000660534	0.000851426	0.000512247	0.000938564	0.78275	0.740693	0.94627	-0.0796756	0.698288
531	A -> T	(p.Lys177Asn)	non-synonymous	160316	272992	264937	140940	232310	223746	0.00165299	0.00150188	0.000249116	9.22378e-05	0.000236753	0.00034414	1.57743	0.230562	0.146163	-2.77435	0.00442368
532	G -> A	(p.Gly178Arg)	non-synonymous	163196	276875	269429	143232	236211	227650	0.000600505	0.000588713	0.000449098	0.000467773	0.000270944	0.000527125	0.594609	0.428735	0.721037	-0.471856	0.0565164
532	G -> C	(p.Gly178Arg)	non-synonymous	163196	276875	269429	143232	236211	227650	0.000147062	0.000220316	0.000196712	0.000237377	0.000300579	0.000149352	0.183689	0.221005	1.20315	0.266812	0.506614
532	G -> T	(p.Gly178stop)	stop	163196	276875	269429	143232	236211	227650	0.00117037	0.00117381	6.30964e-05	4.18901e-05	8.46701e-05	9.66396e-05	1.17209	0.071574	0.0610651	-4.03351	1.96406e-06
533	G -> A	(p.Gly178Glu)	non-synonymous	163182	276825	269694	143270	236467	227932	0.000527019	0.000848912	0.000255846	0.000635164	0.000921905	0.000719513	0.687965	0.633107	0.92026	-0.119887	0.815837
533	G -> C	(p.Gly178Ala)	non-synonymous	163182	276825	269694	143270	236467	227932	1.22563e-05	5.05735e-05	4.44949e-05	2.79193e-05	8.03495e-05	7.01964e-05	0.0314149	0.05574	1.77432	0.827266	0.402443
533	G -> T	(p.Gly178Val)	non-synonymous	163182	276825	269694	143270	236467	227932	0.000680222	0.000455161	6.30344e-05	0.000279193	0.000101494	6.14218e-05	0.567692	0.126286	0.222455	-2.16841	0.110735
534	A -> C	(p.Gly178=)	synonymous	162627	275894	268729	142754	235564	227076	6.14904e-06	3.26212e-05	3.72122e-06	1.40101e-05	1.69805e-05	0	0.0193851	0.00867796	0.447661	-1.15952	0.563137
534	A -> G	(p.Gly178=)	synonymous	162627	275894	268729	142754	235564	227076	0.000922356	0.00103663	0.00076285	0.00105776	0.00102732	0.000568092	0.979493	0.854007	0.871887	-0.197788	0.387749
534	A -> T	(p.Gly178=)	synonymous	162627	275894	268729	142754	235564	227076	0.000799375	0.00114537	0.000576789	0.000812587	0.000713182	0.000559284	0.972371	0.665461	0.684369	-0.547154	0.303789
535	A -> C	(p.Lys179Gln)	non-synonymous	163244	277483	270272	143320	236987	228472	0.000888241	0.000738784	0.000458797	0.000439576	0.000383987	0.000555867	0.813512	0.459557	0.564904	-0.823921	0.0831019
535	A -> G	(p.Lys179Glu)	non-synonymous	163244	277483	270272	143320	236987	228472	0.00142731	0.001319	0.00112849	0.000662852	0.00173427	0.00152316	1.37316	1.2622	0.919193	-0.12156	0.675239
535	A -> T	(p.Lys179stop)	stop	163244	277483	270272	143320	236987	228472	0.00192963	0.00183795	2.95998e-05	4.18644e-05	3.37571e-05	5.68998e-05	1.88379	0.0405303	0.0215153	-5.53849	0.0141472
536	A -> C	(p.Lys179Thr)	non-synonymous	160924	274187	267380	141275	234320	225899	0.00112475	0.00122909	0.000684419	0.00083525	0.000815125	0.000681721	1.17692	0.754129	0.640764	-0.642135	0.0160049
536	A -> G	(p.Lys179Arg)	non-synonymous	160924	274187	267380	141275	234320	225899	0.00146032	0.00171781	0.0013277	0.00117501	0.00120775	0.0018371	1.58906	1.38689	0.872774	-0.19632	0.377596
536	A -> T	(p.Lys179Ile)	non-synonymous	160924	274187	267380	141275	234320	225899	0.00127389	0.000992024	0.00228888	0.00161387	0.000857801	0.00158921	1.13296	1.58744	1.40115	0.486607	0.235273
537	A -> C	(p.Lys179Asn)	non-synonymous	149880	255187	248589	131993	218648	212267	0.000320256	0.000470243	0.000245385	0.000143947	0.000233252	0.00026853	0.39525	0.222778	0.563639	-0.827156	0.230893
537	A -> G	(p.Lys179=)	synonymous	149880	255187	248589	131993	218648	212267	0.00130104	0.00154788	0.00121486	0.00158342	0.00150928	0.00159233	1.42446	1.47497	1.03546	0.0502686	0.769747
537	A -> T	(p.Lys179Asn)	non-synonymous	149880	255187	248589	131993	218648	212267	0.000760608	0.000854275	0.000317794	0.000977325	0.000612857	0.0011071	0.807442	0.753768	0.933526	-0.0992382	0.788728
538	C -> A	(p.Arg180Ser)	non-synonymous	150429	255893	249551	132513	219519	213289	0.00045204	0.000449407	0.000392705	0.000369775	0.000537539	0.000187539	0.450724	0.37189	0.825095	-0.277369	0.352463
538	C -> G	(p.Arg180Gly)	non-synonymous	150429	255893	249551	132513	219519	213289	0.000744537	0.000621353	0.000116209	3.01857e-05	0.000118441	4.68847e-05	0.682945	0.07793	0.114109	-3.13152	0.0391815
538	C -> T	(p.Arg180Cys)	non-synonymous	150429	255893	249551	132513	219519	213289	0.00158879	0.00180544	0.000869562	0.00187151	0.000865529	0.00118618	1.69712	1.1982	0.70602	-0.50222	0.129976
539	G -> A	(p.Arg180His)	non-synonymous	149968	254993	248803	132187	218808	212608	0.00202043	0.00212163	0.00058681	0.000446337	0.000717524	0.00049857	2.07103	0.56231	0.271513	-1.88091	0.000119449
539	G -> C	(p.Arg180Pro)	non-synonymous	149968	254993	248803	132187	218808	212608	0.000246719	0.000239222	0.000446136	0.000794329	0.000406749	0.000644378	0.242971	0.572898	2.35789	1.2375	0.0352614
539	G -> T	(p.Arg180Leu)	non-synonymous	149968	254993	248803	132187	218808	212608	0.000206711	0.000305891	0.00026527	0.000733809	0.00041132	0.000837222	0.256301	0.561905	2.19237	1.13249	0.105656
540	C -> A	(p.Arg180=)	synonymous	148576	252467	246115	131046	216417	210675	0.000706709	0.00107341	0.00212909	0.00141172	0.00108125	0.00123413	0.890058	1.46404	1.64489	0.717988	0.130903
540	C -> G	(p.Arg180=)	synonymous	148576	252467	246115	131046	216417	210675	0.000289414	0.000396091	0.000881702	0.00100728	0.000965728	0.000612318	0.342753	0.866757	2.52881	1.33846	0.00719998
540	C -> T	(p.Arg180=)	synonymous	148576	252467	246115	131046	216417	210675	0.000915356	0.00122788	0.000706987	0.000885185	0.00100269	0.00108698	1.07162	0.920462	0.858945	-0.219363	0.501462
541	C -> A	(p.Arg181Ser)	non-synonymous	147218	250347	243434	130043	214349	208850	0.00117513	0.00139407	0.00182801	0.00193782	0.00173549	0.00111085	1.2846	1.65304	1.28682	0.363807	0.162231
541	C -> G	(p.Arg181Gly)	non-synonymous	147218	250347	243434	130043	214349	208850	0.000210572	0.000339529	7.3942e-05	2.30693e-05	9.33058e-05	9.57625e-05	0.27505	0.0715199	0.260025	-1.94328	0.176252
541	C -> T	(p.Arg181Cys)	non-synonymous	147218	250347	243434	130043	214349	208850	0.00271027	0.00234075	0.00200465	0.00259145	0.0023793	0.00257122	2.52551	2.38666	0.94502	-0.0815838	0.602391
542	G -> A	(p.Arg181His)	non-synonymous	147853	251262	244211	130572	215192	209727	0.00185996	0.00185464	0.00210883	0.00464878	0.0028068	0.00262246	1.8573	3.04672	1.6404	0.71405	0.121079
542	G -> C	(p.Arg181Pro)	non-synonymous	147853	251262	244211	130572	215192	209727	0.000196141	0.000306453	1.63793e-05	1.53172e-05	1.3941e-05	9.53621e-06	0.251297	0.0137934	0.054889	-4.18734	0.14504
542	G -> T	(p.Arg181Leu)	non-synonymous	147853	251262	244211	130572	215192	209727	0.00046668	0.000593007	0.000208836	0.000291027	0.000195175	0.000338535	0.529843	0.258393	0.487679	-1.036	0.0869284
543	T -> A	(p.Arg181=)	synonymous	145764	247787	241059	128745	212304	207198	0.000493949	0.000379358	0.000555881	0.000419434	0.000574648	0.000530893	0.436654	0.520214	1.19136	0.252615	0.350949
543	T -> C	(p.Arg181=)	synonymous	145764	247787	241059	128745	212304	207198	0.000747784	0.000799073	0.000298682	0.000240786	0.00020725	0.000255794	0.773429	0.250628	0.324048	-1.62572	0.00254992
543	T -> G	(p.Arg181=)	synonymous	145764	247787	241059	128745	212304	207198	4.11624e-05	3.22858e-05	5.39287e-05	1.55346e-05	5.18125e-05	7.72208e-05	0.0367241	0.0496242	1.35127	0.434315	0.398412
544	C -> A	(p.Pro182Thr)	non-synonymous	149902	254196	247318	132531	217956	213128	0.000647089	0.000723851	0.000121301	4.52724e-05	7.34093e-05	7.50723e-05	0.68547	0.0787638	0.114905	-3.12149	0.0187613
544	C -> G	(p.Pro182Ala)	non-synonymous	149902	254196	247318	132531	217956	213128	0.000153434	0.000157359	4.04338e-05	3.01816e-05	4.58808e-05	3.75361e-05	0.155396	0.0385081	0.247806	-2.01272	6.82795e-06
544	C -> T	(p.Pro182Ser)	non-synonymous	149902	254196	247318	132531	217956	213128	0.000440288	0.00055469	0.000865283	0.00113181	0.00150489	0.00266507	0.497489	1.54176	3.09909	1.63184	0.0768116
545	C -> A	(p.Pro182His)	non-synonymous	149440	253288	246474	132147	217286	212495	0.0017599	0.00181217	0.00160666	0.00205075	0.0026785	0.00210358	1.78604	2.10987	1.18132	0.240394	0.237393
545	C -> G	(p.Pro182Arg)	non-synonymous	149440	253288	246474	132147	217286	212495	0.000100375	0.00010265	4.05722e-05	7.56733e-06	3.22156e-05	4.70599e-05	0.101512	0.0318538	0.313792	-1.67212	0.00362448
545	C -> T	(p.Pro182Leu)	non-synonymous	149440	253288	246474	132147	217286	212495	0.000602248	0.00053299	0.000288063	0.00042377	0.00012426	0.00032942	0.567619	0.291378	0.513334	-0.96203	0.0181147
546	T -> A	(p.Pro182=)	synonymous	147891	250476	243788	130923	215073	210398	0.0012374	0.00101806	0.00110752	0.000527027	0.00106475	0.000641641	1.12773	0.835236	0.740635	-0.433166	0.190319
546	T -> C	(p.Pro182=)	synonymous	147891	250476	243788	130923	215073	210398	0.000926358	0.00088232	0.000430702	0.000511751	0.000771831	0.00072244	0.904339	0.609181	0.67362	-0.569992	0.0330235
546	T -> G	(p.Pro182=)	synonymous	147891	250476	243788	130923	215073	210398	0.00106159	0.000818442	0.00164897	0.00223032	0.00183194	0.00223861	0.940017	1.98746	2.11428	1.08017	0.00759475
547	T -> A	(p.Leu183Met)	non-synonymous	167625	284895	276872	146970	243839	240324	0.00153915	0.00138648	0.000328672	0.000367422	0.000488027	0.000453554	1.46281	0.409419	0.279885	-1.8371	0.0172513
547	T -> C	(p.Leu183=)	synonymous	167625	284895	276872	146970	243839	240324	0.00144966	0.00109865	0.00117383	0.00135402	0.00140667	0.000919592	1.27416	1.21353	0.952414	-0.0703387	0.799317
547	T -> G	(p.Leu183Val)	non-synonymous	167625	284895	276872	146970	243839	240324	0.000495153	0.000431738	0.000140859	0.000238144	0.000557745	0.000694895	0.463445	0.407911	0.88017	-0.184146	0.704811
548	T -> A	(p.Leu183stop)	stop	164486	278752	272074	144460	239710	236643	0.0011004	0.00129147	6.61585e-05	5.53787e-05	5.84039e-05	8.87413e-05	1.19593	0.0671706	0.0561658	-4.15416	0.0524114
548	T -> C	(p.Leu183Ser)	non-synonymous	164486	278752	272074	144460	239710	236643	0.00134966	0.00153541	0.000249932	0.000173058	0.000204414	0.000223966	1.44254	0.212843	0.147547	-2.76075	0.042134
548	T -> G	(p.Leu183Trp)	non-synonymous	164486	278752	272074	144460	239710	236643	0.000109432	9.32729e-05	3.30792e-05	1.38447e-05	5.00605e-05	5.91608e-05	0.101352	0.0390363	0.385154	-1.37649	0.0108752
549	G -> A	(p.Leu183=)	synonymous	171759	291155	284540	151403	250677	247626	0.00129251	0.00121241	0.000702889	0.000548206	0.000797839	0.00140131	1.25246	0.86256	0.688692	-0.538068	0.126593
549	G -> C	(p.Leu183Phe)	non-synonymous	171759	291155	284540	151403	250677	247626	0.000203774	0.000164861	5.62311e-05	3.30244e-05	2.39352e-05	8.48053e-05	0.184317	0.049499	0.268553	-1.89672	0.0279615
549	G -> T	(p.Leu183Phe)	non-synonymous	171759	291155	284540	151403	250677	247626	0.000448303	0.000419021	0.000133549	7.92587e-05	0.000119676	0.000117112	0.433662	0.112399	0.259186	-1.94794	0.0016019
550	A -> C	(p.Asn184His)	non-synonymous	172939	293934	286895	152458	252919	249808	7.5171e-05	0.000119074	1.7428e-05	6.55918e-06	1.18615e-05	8.00615e-06	0.0971227	0.0109637	0.112885	-3.14707	0.155085
550	A -> G	(p.Asn184Asp)	non-synonymous	172939	293934	286895	152458	252919	249808	0.00110444	0.00139827	0.000334617	0.00072151	0.000332122	0.000692532	1.25135	0.520195	0.415706	-1.26637	0.0499312
550	A -> T	(p.Asn184Tyr)	non-synonymous	172939	293934	286895	152458	252919	249808	0.000693886	0.000758674	0.00145698	0.00245969	0.00144315	0.00160924	0.72628	1.74226	2.39889	1.26237	0.0236162
551	A -> C	(p.Asn184Thr)	non-synonymous	165942	282692	275823	146397	243606	241199	0.000222969	0.00012381	3.62551e-06	0.000109292	5.74698e-05	1.65838e-05	0.17339	0.0467428	0.269582	-1.8912	0.189836
551	A -> G	(p.Asn184Ser)	non-synonymous	165942	282692	275823	146397	243606	241199	0.00119921	0.00141497	0.000645341	0.00046449	0.000270929	0.000439471	1.30709	0.455058	0.348146	-1.52224	0.0209245
551	A -> T	(p.Asn184Ile)	non-synonymous	165942	282692	275823	146397	243606	241199	0.00177773	0.00214014	0.000587333	0.000751382	0.00101804	0.000721396	1.95893	0.769537	0.392835	-1.34801	0.0500158
552	T -> A	(p.Asn184Lys)	non-synonymous	166386	283080	276078	146804	243802	241738	0.00122005	0.000960859	0.000764277	0.000722051	0.000828541	0.000558456	1.09046	0.718331	0.658743	-0.602212	0.168628
552	T -> C	(p.Asn184=)	synonymous	166386	283080	276078	146804	243802	241738	0.000967629	0.00103858	0.00216605	0.00209804	0.00150532	0.00262681	1.0031	2.09906	2.09256	1.06527	0.0163893
552	T -> G	(p.Asn184Lys)	non-synonymous	166386	283080	276078	146804	243802	241738	0.000210354	0.000229617	7.24433e-06	0	4.10169e-06	4.13671e-06	0.219986	0.00387068	0.0175952	-5.82868	0.0249733
553	A -> C	(p.Asn185His)	non-synonymous	158918	271458	264678	140535	233459	231985	4.40479e-05	7.36762e-05	1.88909e-05	2.84627e-05	2.99839e-05	5.60381e-05	0.058862	0.0333439	0.566475	-0.819916	0.295854
553	A -> G	(p.Asn185Asp)	non-synonymous	158918	271458	264678	140535	233459	231985	0.00123334	0.00125986	0.00204399	0.00303127	0.0027114	0.00191392	1.2466	2.42515	1.9454	0.96007	0.0214463
553	A -> T	(p.Asn185Tyr)	non-synonymous	158918	271458	264678	140535	233459	231985	0.000667011	0.000593094	0.000147349	0.000305974	0.000145636	0.000202599	0.630052	0.200389	0.318052	-1.65266	0.0036281
554	A -> C	(p.Asn185Thr)	non-synonymous	157809	269998	262963	139606	232130	230618	8.23781e-05	0.00015926	0.000387887	0.000616019	0.000116314	0.00014743	0.120819	0.316913	2.62303	1.39124	0.194429
554	A -> G	(p.Asn185Ser)	non-synonymous	157809	269998	262963	139606	232130	230618	0.0011723	0.00117408	0.00152873	0.00107445	0.00191272	0.000568039	1.17319	1.27099	1.08336	0.115508	0.758375
554	A -> T	(p.Asn185Ile)	non-synonymous	157809	269998	262963	139606	232130	230618	0.00116597	0.00125556	0.000209155	0.00023638	0.000262784	0.000247162	1.21077	0.23887	0.197288	-2.34162	0.0210044
555	C -> A	(p.Asn185Lys)	non-synonymous	158789	271556	264506	140608	233632	232193	0.000541599	0.000349836	0.000434773	0.000412494	0.000346699	0.000443596	0.445717	0.409391	0.918498	-0.122651	0.770042
555	C -> G	(p.Asn185Lys)	non-synonymous	158789	271556	264506	140608	233632	232193	0.000699041	0.000397708	0.000567095	0.00054051	0.000321018	0.000340234	0.548374	0.442214	0.806409	-0.310416	0.607822
555	C -> T	(p.Asn185=)	synonymous	158789	271556	264506	140608	233632	232193	0.00115247	0.00102373	0.000525508	0.00054051	0.000560711	0.000925954	1.0881	0.638171	0.586499	-0.769799	0.0183674
556	A -> C	(p.Asn186His)	non-synonymous	151010	258742	251160	133988	222451	221480	0.000105953	0.000150729	0.000278707	0.000268681	0.000395593	0.000316056	0.128341	0.314759	2.45252	1.29426	0.00861911
556	A -> G	(p.Asn186Asp)	non-synonymous	151010	258742	251160	133988	222451	221480	0.000854248	0.000881187	0.000629081	0.000679165	0.000472014	0.000763049	0.867717	0.635827	0.732758	-0.44859	0.029515
556	A -> T	(p.Asn186Tyr)	non-synonymous	151010	258742	251160	133988	222451	221480	0.000933713	0.000734322	0.00100334	0.00101502	0.000449537	0.00122359	0.834018	0.922871	1.10654	0.146051	0.669772
557	A -> C	(p.Asn186Thr)	non-synonymous	152758	261670	254281	135666	225107	224254	0.000471334	0.000588528	0.000361804	0.000272729	0.000755196	0.000914142	0.529931	0.575968	1.08687	0.120185	0.794766
557	A -> G	(p.Asn186Ser)	non-synonymous	152758	261670	254281	135666	225107	224254	0.00109978	0.00121145	0.00238712	0.0018575	0.00154593	0.00146263	1.15561	1.8133	1.56912	0.649955	0.0478088
557	A -> T	(p.Asn186Ile)	non-synonymous	152758	261670	254281	135666	225107	224254	0.00118488	0.00134521	0.00302421	0.00215972	0.00354054	0.00312592	1.26504	2.9626	2.34189	1.22768	0.00769527
558	T -> A	(p.Asn186Lys)	non-synonymous	151105	258501	250972	134202	221968	221602	0.00102578	0.00113733	0.00254212	0.00497012	0.00353204	0.00459833	1.08155	3.91065	3.61578	1.85431	0.0136443
558	T -> C	(p.Asn186=)	synonymous	151105	258501	250972	134202	221968	221602	0.00079415	0.00102514	0.000996127	0.000499247	0.000639732	0.000812267	0.909645	0.736843	0.810034	-0.303946	0.359028
558	T -> G	(p.Asn186Lys)	non-synonymous	151105	258501	250972	134202	221968	221602	0.000291188	0.000456478	2.78916e-05	0	3.60412e-05	4.51259e-06	0.373833	0.0171113	0.0457727	-4.44937	0.141507
559	T -> A	(p.Ser187Thr)	non-synonymous	150608	257635	250012	133770	221275	220911	0.000869808	0.000605508	0.000463978	0.000919489	0.000334425	0.00035761	0.737658	0.518875	0.70341	-0.507563	0.330573
559	T -> C	(p.Ser187Pro)	non-synonymous	150608	257635	250012	133770	221275	220911	0.000836609	0.000815107	0.000371982	0.000560664	0.0010801	0.000497938	0.825858	0.627672	0.760024	-0.395883	0.293259
559	T -> G	(p.Ser187Ala)	non-synonymous	150608	257635	250012	133770	221275	220911	0.000119516	0.000100918	5.99971e-05	9.71817e-05	0.000212405	6.79006e-05	0.110217	0.109371	0.992328	-0.0111105	0.982804
560	C -> A	(p.Ser187Tyr)	non-synonymous	149731	256025	248599	133121	220049	219788	0.00101515	0.00112098	0.00172969	0.00189301	0.00273575	0.00119661	1.06807	1.88877	1.76839	0.82244	0.0806454
560	C -> G	(p.Ser187Cys)	non-synonymous	149731	256025	248599	133121	220049	219788	0.000140252	0.000312469	0.000245375	0.000135215	0.000277211	9.09968e-05	0.226361	0.1872	0.826997	-0.274045	0.734327
560	C -> T	(p.Ser187Phe)	non-synonymous	149731	256025	248599	133121	220049	219788	0.00114873	0.00141783	0.0017659	0.00220852	0.00128153	0.000591479	1.28328	1.46186	1.13916	0.187967	0.657734
561	T -> A	(p.Ser187=)	synonymous	148863	254634	247198	132384	218697	218565	0.00157863	0.00174368	0.00188108	0.000740271	0.00131232	0.000988264	1.66116	1.23048	0.74074	-0.432962	0.181264
561	T -> C	(p.Ser187=)	synonymous	148863	254634	247198	132384	218697	218565	0.00169955	0.00186542	0.00119338	0.000664733	0.00095566	0.00102944	1.78249	0.960803	0.539024	-0.891579	0.00488377
561	T -> G	(p.Ser187=)	synonymous	148863	254634	247198	132384	218697	218565	0.00036275	0.000286686	2.83174e-05	2.26613e-05	4.11528e-05	2.74518e-05	0.324718	0.0298958	0.0920671	-3.44117	0.0788716
562	G -> A	(p.Glu188Lys)	non-synonymous	151405	258371	250767	134577	222265	222042	0.000733133	0.000623135	0.000271168	0.000289797	0.000454413	0.000292737	0.678134	0.327029	0.482248	-1.05215	0.0278506
562	G -> C	(p.Glu188Gln)	non-synonymous	151405	258371	250767	134577	222265	222042	3.96288e-05	4.25744e-05	4.38654e-05	3.71535e-05	6.7487e-05	4.95402e-05	0.0411016	0.0495115	1.20461	0.268569	0.289325
562	G -> T	(p.Glu188stop)	stop	151405	258371	250767	134577	222265	222042	0.000237773	0.000209002	6.38042e-05	6.68762e-05	0.000116977	0.000103584	0.223387	0.0878105	0.393086	-1.34708	0.00803098
563	A -> C	(p.Glu188Ala)	non-synonymous	157233	267196	258898	139690	229867	229987	6.35999e-05	8.60791e-05	1.93126e-05	1.43174e-05	1.74014e-05	8.69614e-06	0.0748395	0.0149319	0.199519	-2.3254	0.106246
563	A -> G	(p.Glu188Gly)	non-synonymous	157233	267196	258898	139690	229867	229987	0.000725039	0.00103669	0.000204714	0.000214761	0.000308874	0.000273929	0.880865	0.250569	0.284458	-1.81371	0.146781
563	A -> T	(p.Glu188Val)	non-synonymous	157233	267196	258898	139690	229867	229987	0.00140556	0.00125002	0.0026072	0.00312836	0.00244924	0.00199142	1.32779	2.54405	1.91601	0.938105	0.0105684
564	A -> C	(p.Glu188Asp)	non-synonymous	166103	284915	274069	146623	242835	241740	0.000252855	0.000291315	0.000182436	3.41011e-05	0.000164721	0.00013651	0.272085	0.129442	0.475741	-1.07175	0.0204493
564	A -> G	(p.Glu188=)	synonymous	166103	284915	274069	146623	242835	241740	0.00102948	0.00108804	0.00093772	0.000531977	0.00074948	0.00106726	1.05876	0.82161	0.776009	-0.365854	0.133232
564	A -> T	(p.Glu188Asp)	non-synonymous	166103	284915	274069	146623	242835	241740	0.00188437	0.00178299	0.00124056	0.00252348	0.0020796	0.00134442	1.83368	1.79702	0.980005	-0.0291392	0.912962
565	A -> C	(p.Ile189Leu)	non-synonymous	166854	286250	275289	147190	243918	242801	0.000173805	9.08297e-05	1.45302e-05	6.79394e-06	0.000295181	2.47116e-05	0.132317	0.0853042	0.644695	-0.633311	0.594611
565	A -> G	(p.Ile189Val)	non-synonymous	166854	286250	275289	147190	243918	242801	0.00100687	0.000744105	0.00042864	0.000434812	0.00047147	0.000708399	0.875487	0.51083	0.583482	-0.777241	0.167372
565	A -> T	(p.Ile189Phe)	non-synonymous	166854	286250	275289	147190	243918	242801	0.00167811	0.00156157	0.000105344	0.000183436	0.00015169	9.47278e-05	1.61984	0.1338	0.0826003	-3.59771	0.0124147
566	T -> A	(p.Ile189Asn)	non-synonymous	166045	284856	273644	146498	242523	241643	0.002144	0.00195888	7.6742e-05	8.19124e-05	7.83431e-05	8.27667e-05	2.05144	0.0799411	0.0389683	-4.68156	0.0298281
566	T -> C	(p.Ile189Thr)	non-synonymous	166045	284856	273644	146498	242523	241643	0.00109007	0.000884658	0.00014983	0.000122869	0.0001237	0.000182087	0.987362	0.144621	0.146472	-2.7713	0.0725849
566	T -> G	(p.Ile189Ser)	non-synonymous	166045	284856	273644	146498	242523	241643	0.000156584	0.000157975	1.46175e-05	6.82603e-06	1.237e-05	1.2415e-05	0.157279	0.0115571	0.0734816	-3.76647	2.78401e-07
567	T -> A	(p.Ile189=)	synonymous	163977	280471	269547	144518	239147	238393	0.00147582	0.000955536	0.00119831	0.00389571	0.00160153	0.00177019	1.21568	2.11643	1.74095	0.799875	0.246377
567	T -> C	(p.Ile189=)	synonymous	163977	280471	269547	144518	239147	238393	0.000987943	0.000959101	0.000589879	0.000643518	0.000702497	0.000809588	0.973522	0.68637	0.705038	-0.504227	0.00646938
567	T -> G	(p.Ile189Met)	non-synonymous	163977	280471	269547	144518	239147	238393	3.65905e-05	1.78272e-05	1.11298e-05	6.91955e-06	1.25446e-05	2.09738e-05	0.0272088	0.0128919	0.473814	-1.07761	0.352681
568	G -> A	(p.Ala190Thr)	non-synonymous	170958	293117	281547	150171	249386	248429	0.00252109	0.00239154	0.000546978	0.000346272	0.000553359	0.000241518	2.45631	0.422032	0.171815	-2.54107	9.53296e-05
568	G -> C	(p.Ala190Pro)	non-synonymous	170958	293117	281547	150171	249386	248429	0.000538144	0.000481037	8.52433e-05	5.32726e-05	4.41083e-05	5.23288e-05	0.50959	0.0587383	0.115266	-3.11696	0.0253488
568	G -> T	(p.Ala190Ser)	non-synonymous	170958	293117	281547	150171	249386	248429	0.00038021	0.000341161	0.000106554	0.000479453	0.000404995	0.000656123	0.360686	0.411781	1.14166	0.191137	0.688446
569	C -> A	(p.Ala190Glu)	non-synonymous	173389	296427	285147	151999	252631	251653	0.000346043	0.000468918	0.000319134	0.000414476	0.000593751	0.000488768	0.40748	0.454032	1.11424	0.156065	0.62235
569	C -> G	(p.Ala190Gly)	non-synonymous	173389	296427	285147	151999	252631	251653	0.000115348	0.000128193	4.20836e-05	5.26319e-05	4.35418e-05	8.7422e-05	0.121771	0.0564198	0.463329	-1.10989	0.00622429
569	C -> T	(p.Ala190Val)	non-synonymous	173389	296427	285147	151999	252631	251653	0.00196091	0.00182844	0.000171841	0.000210528	0.000126667	0.000226502	1.89468	0.183885	0.0970533	-3.36508	0.0131063
570	A -> C	(p.Ala190=)	synonymous	170508	291132	279925	149420	248383	247638	5.27834e-05	6.86974e-05	3.57239e-05	3.34627e-05	1.61042e-05	3.23052e-05	0.0607404	0.029399	0.48401	-1.04689	0.0958109
570	A -> G	(p.Ala190=)	synonymous	170508	291132	279925	149420	248383	247638	0.000856265	0.000814064	0.00157542	0.00106411	0.0011595	0.00153046	0.835164	1.33237	1.59534	0.673867	0.0292971
570	A -> T	(p.Ala190=)	synonymous	170508	291132	279925	149420	248383	247638	0.00143102	0.00125716	0.00130749	0.000863338	0.000519359	0.00104588	1.34409	0.934018	0.694907	-0.525107	0.0938019
571	C -> A	(p.Leu191Met)	non-synonymous	171574	293127	281957	150270	250095	249456	0.0012123	0.00153858	0.00212444	0.00158382	0.00242708	0.00179992	1.37544	1.98381	1.44231	0.528378	0.0810238
571	C -> G	(p.Leu191Val)	non-synonymous	171574	293127	281957	150270	250095	249456	0.00121813	0.00135436	0.00173785	0.00352033	0.00281893	0.00342746	1.28625	2.87614	2.23607	1.16097	0.0286965
571	C -> T	(p.Leu191=)	synonymous	171574	293127	281957	150270	250095	249456	0.0022789	0.00258591	0.00303238	0.00286817	0.00227514	0.00195225	2.4324	2.53198	1.04094	0.0578842	0.753149
572	T -> A	(p.Leu191Gln)	non-synonymous	167699	285605	274695	146816	243740	243345	0.00252238	0.00240542	8.37292e-05	0.00010898	7.79519e-05	9.86254e-05	2.4639	0.0923216	0.0374697	-4.73813	0.0142724
572	T -> C	(p.Leu191Pro)	non-synonymous	167699	285605	274695	146816	243740	243345	0.0017591	0.00180669	0.000134695	0.000122602	0.000139493	0.000172594	1.7829	0.142346	0.0798398	-3.64675	0.00199315
572	T -> G	(p.Leu191Arg)	non-synonymous	167699	285605	274695	146816	243740	243345	0.000244486	0.00018207	2.18424e-05	4.76787e-05	6.97465e-05	0.000110954	0.213278	0.0625553	0.293304	-1.76953	0.0651246
573	G -> A	(p.Leu191=)	synonymous	181130	309189	297304	158698	263715	265962	0.00225805	0.00230603	0.00412373	0.00453062	0.00444798	0.00554215	2.28204	4.66112	2.04252	1.03035	0.00429973
573	G -> C	(p.Leu191=)	synonymous	181130	309189	297304	158698	263715	265962	0.000623861	0.000656556	0.000894707	0.000447391	0.000428493	0.000522631	0.640209	0.573305	0.895498	-0.159239	0.585188
573	G -> T	(p.Leu191=)	synonymous	181130	309189	297304	158698	263715	265962	0.000690112	0.000834441	0.000800527	0.000485198	0.000618092	0.000620389	0.762277	0.631052	0.827851	-0.272556	0.278734
574	T -> A	(p.Ser192Thr)	non-synonymous	181777	310018	297368	159438	263694	266324	0.00106174	0.00104833	0.00113664	0.00147393	0.00153587	0.000822307	1.05503	1.24219	1.17739	0.235593	0.339649
574	T -> C	(p.Ser192Pro)	non-synonymous	181777	310018	297368	159438	263694	266324	0.00100673	0.00100317	0.000336284	0.00049549	0.000504372	0.000281612	1.00495	0.40444	0.402448	-1.31312	0.00174657
574	T -> G	(p.Ser192Ala)	non-synonymous	181777	310018	297368	159438	263694	266324	0.000225551	0.000299983	0.000615399	0.000439042	0.000841885	0.000304141	0.262767	0.550117	2.09355	1.06595	0.0867819
575	C -> A	(p.Ser192stop)	stop	194848	328135	315977	170231	280932	282108	0.00125739	0.000987398	9.17788e-05	5.87437e-05	0.000128145	8.50738e-05	1.12239	0.0909353	0.081019	-3.6256	0.0799232
575	C -> G	(p.Ser192stop)	stop	194848	328135	315977	170231	280932	282108	0.000200156	0.000268182	5.06366e-05	6.46181e-05	3.55958e-05	6.02606e-05	0.234169	0.0527778	0.225383	-2.14955	0.107975
575	C -> T	(p.Ser192Leu)	non-synonymous	194848	328135	315977	170231	280932	282108	0.000667187	0.000755786	0.00107603	0.000458201	0.000121026	0.000808201	0.711487	0.615864	0.865601	-0.208225	0.681025
576	A -> C	(p.Ser192=)	synonymous	195836	329410	317125	170976	281913	283090	0.00052595	0.000327859	4.09933e-05	1.16975e-05	0.000219926	0.00014483	0.426905	0.104362	0.244462	-2.03232	0.138146
576	A -> G	(p.Ser192=)	synonymous	195836	329410	317125	170976	281913	283090	0.00142466	0.00158769	0.0011352	0.00162596	0.00106061	0.00116217	1.50617	1.24599	0.827252	-0.273601	0.162937
576	A -> T	(p.Ser192=)	synonymous	195836	329410	317125	170976	281913	283090	0.000663821	0.000734647	0.000920773	0.000853921	0.00157495	0.000681762	0.699234	1.00785	1.44137	0.527438	0.213045
577	C -> A	(p.Leu193Ile)	non-synonymous	195742	329272	316840	170955	281904	283000	0.00102686	0.000941471	0.00178955	0.00122254	0.00218869	0.00139929	0.984166	1.65002	1.67656	0.745508	0.0509977
577	C -> G	(p.Leu193Val)	non-synonymous	195742	329272	316840	170955	281904	283000	0.000740771	0.000695474	0.000710138	0.000701939	0.000525001	0.000459364	0.718122	0.599111	0.834274	-0.261407	0.157986
577	C -> T	(p.Leu193=)	synonymous	195742	329272	316840	170955	281904	283000	0.00125676	0.00148509	0.0025565	0.00186014	0.00173109	0.00160424	1.37093	1.93799	1.41364	0.499411	0.0788266
578	T -> A	(p.Leu193Gln)	non-synonymous	193916	325947	313035	169276	278404	279539	0.00137688	0.00127628	0.00115642	0.0016541	0.00177081	0.00108393	1.32658	1.41631	1.06764	0.094427	0.648906
578	T -> C	(p.Leu193Pro)	non-synonymous	193916	325947	313035	169276	278404	279539	0.000556942	0.000518489	0.000562237	0.000750254	0.00100214	0.000472206	0.537716	0.69671	1.29568	0.373714	0.26869
578	T -> G	(p.Leu193Arg)	non-synonymous	193916	325947	313035	169276	278404	279539	0	2.14759e-05	1.27781e-05	1.1815e-05	7.1838e-06	7.15464e-06	0.0107379	0.0097329	0.906402	-0.141776	0.940717
579	A -> C	(p.Leu193=)	synonymous	195889	329017	315994	170910	280988	282020	3.57345e-05	3.34329e-05	9.49385e-06	0	1.42355e-05	3.54585e-06	0.0345837	0.0068188	0.197168	-2.3425	0.00170249
579	A -> G	(p.Leu193=)	synonymous	195889	329017	315994	170910	280988	282020	0.00115371	0.00114888	0.00218675	0.00304254	0.00338805	0.00244663	1.1513	2.76599	2.4025	1.26454	0.00975083
579	A -> T	(p.Leu193=)	synonymous	195889	329017	315994	170910	280988	282020	0.00153658	0.00145281	0.00118673	0.00212392	0.00234174	0.00151762	1.4947	1.7925	1.19924	0.262122	0.347293
580	A -> C	(p.Ser194Arg)	non-synonymous	188512	316348	302850	164323	269223	270396	0.000562298	0.000619571	0.000267459	0.000127797	0.000115146	0.000155328	0.590935	0.166433	0.281643	-1.82806	0.0012326
580	A -> G	(p.Ser194Gly)	non-synonymous	188512	316348	302850	164323	269223	270396	0.00104503	0.00113167	0.00165098	0.00121712	0.00169376	0.000828415	1.08835	1.34757	1.23818	0.308222	0.295473
580	A -> T	(p.Ser194Cys)	non-synonymous	188512	316348	302850	164323	269223	270396	0.00100259	0.000777625	0.000280667	0.000359049	0.000638876	0.000610216	0.890107	0.472202	0.5305	-0.914574	0.0831974
581	G -> A	(p.Ser194Asn)	non-synonymous	189187	317370	304060	164956	270436	271658	0.00352561	0.00310678	0.00186147	0.00229758	0.00177491	0.0018884	3.3162	1.95559	0.589709	-0.761924	0.0442528
581	G -> C	(p.Ser194Thr)	non-synonymous	189187	317370	304060	164956	270436	271658	0.00057615	0.000400164	0.00053279	0.000745653	0.000491798	0.000585295	0.488157	0.588884	1.20634	0.270639	0.441839
581	G -> T	(p.Ser194Ile)	non-synonymous	189187	317370	304060	164956	270436	271658	0.000866867	0.000872798	0.000351904	0.000284924	0.000617521	0.000566889	0.869833	0.45531	0.523445	-0.933889	0.014311
582	C -> A	(p.Ser194Arg)	non-synonymous	184808	309319	297032	161126	263648	264648	0.000503225	0.000504334	0.000222198	0.000260666	0.000121374	0.000166259	0.503779	0.192624	0.382358	-1.387	0.00203244
582	C -> G	(p.Ser194Arg)	non-synonymous	184808	309319	297032	161126	263648	264648	0.00167201	0.00149684	0.00201998	0.00181845	0.00198371	0.00294353	1.58442	2.19142	1.3831	0.467909	0.0945594
582	C -> T	(p.Ser194=)	synonymous	184808	309319	297032	161126	263648	264648	0.00123371	0.00108302	0.00091236	0.00285491	0.000895133	0.000736828	1.15837	1.34981	1.16527	0.220659	0.730814
583	A -> C	(p.Arg195=)	synonymous	171050	282970	270541	148889	240931	240598	0.000286466	0.00025091	0.000809489	0.000832835	0.000605983	0.000793855	0.268688	0.760541	2.83057	1.50109	0.00140614
583	A -> G	(p.Arg195Gly)	non-synonymous	171050	282970	270541	148889	240931	240598	0.000537854	0.000745662	0.0002994	0.000288806	0.000564477	0.000523695	0.641758	0.419094	0.653041	-0.614754	0.217859
583	A -> T	(p.Arg195stop)	stop	171050	282970	270541	148889	240931	240598	0.000865244	0.000565431	0.000158941	0.000154477	0.00014527	0.000187034	0.715338	0.161431	0.22567	-2.14771	0.167145
584	G -> A	(p.Arg195Lys)	non-synonymous	175974	288507	276422	153213	246282	246541	0.000358007	0.000443663	8.68238e-05	0.000326343	0.00042228	0.000162245	0.400835	0.249423	0.622258	-0.684416	0.158593
584	G -> C	(p.Arg195Thr)	non-synonymous	175974	288507	276422	153213	246282	246541	0.000545535	0.000575376	0.000517325	0.000620052	0.000665903	0.00134258	0.560456	0.786464	1.40326	0.488781	0.315742
584	G -> T	(p.Arg195Ile)	non-synonymous	175974	288507	276422	153213	246282	246541	0.00123314	0.0010537	0.00376236	0.0039357	0.00562363	0.00524456	1.14342	4.64156	4.05937	2.02126	0.00405198
585	A -> C	(p.Arg195Ser)	non-synonymous	180519	295731	283080	157132	252380	251812	9.41729e-05	5.74847e-05	0.000201357	0.000108189	0	2.77985e-05	0.0758288	0.0843361	1.11219	0.153404	0.870654
585	A -> G	(p.Arg195=)	synonymous	180519	295731	283080	157132	252380	251812	0.00107468	0.000997528	0.000579342	0.000439121	0.000245661	0.000345496	1.0361	0.402405	0.388383	-1.36445	0.00144197
585	A -> T	(p.Arg195Ser)	non-synonymous	180519	295731	283080	157132	252380	251812	0.000465325	0.000470022	0.0006182	0.000305476	0.000665663	0.000317697	0.467673	0.476759	1.01943	0.0277587	0.930499
586	A -> C	(p.Asn196His)	non-synonymous	180725	296288	283426	157324	252775	252026	9.40656e-05	3.7126e-05	7.05652e-06	0	0	0	0.0655958	0.00176413	0.0268939	-5.21658	0.266023
586	A -> G	(p.Asn196Asp)	non-synonymous	180725	296288	283426	157324	252775	252026	0.000802324	0.00072902	0.00180647	0.00212936	0.00172485	0.00134907	0.765672	1.75244	2.28876	1.19456	0.00706084
586	A -> T	(p.Asn196Tyr)	non-synonymous	180725	296288	283426	157324	252775	252026	0.000453728	0.000678394	0.000804443	0.000737332	0.000743744	0.000710244	0.566061	0.748941	1.32307	0.403894	0.344191
587	A -> C	(p.Asn196Thr)	non-synonymous	177954	293677	280112	154626	249779	249087	8.99109e-05	3.06459e-05	7.14e-06	0	0	8.02932e-06	0.0602784	0.00379233	0.0629136	-3.99048	0.306202
587	A -> G	(p.Asn196Ser)	non-synonymous	177954	293677	280112	154626	249779	249087	0.000584421	0.000578867	0.00104244	0.00123524	0.000832736	0.00070658	0.581644	0.954249	1.64061	0.714229	0.0493407
587	A -> T	(p.Asn196Ile)	non-synonymous	177954	293677	280112	154626	249779	249087	0.000854153	0.000963644	0.00047481	0.000342763	0.000232205	0.000710595	0.908899	0.440093	0.484205	-1.04631	0.0159827
588	T -> A	(p.Asn196Lys)	non-synonymous	177428	292754	279139	154168	248847	248190	0.00023108	0.000307425	0.000694994	0.000330808	0.000417927	0.000809863	0.269252	0.563398	2.09245	1.0652	0.0766202
588	T -> C	(p.Asn196=)	synonymous	177428	292754	279139	154168	248847	248190	0.00061997	0.000819801	0.00126102	0.00147891	0.00112921	0.000797776	0.719885	1.16673	1.62071	0.696629	0.064236
588	T -> G	(p.Asn196Lys)	non-synonymous	177428	292754	279139	154168	248847	248190	3.38165e-05	1.70792e-05	1.07473e-05	0	1.60741e-05	2.01459e-05	0.0254479	0.0117418	0.461407	-1.11589	0.313545
589	A -> C	(p.Lys197Gln)	non-synonymous	190419	316342	299859	164224	266975	264583	0.000120786	9.79952e-05	0.000576938	0.0010169	0.00108999	0.00072945	0.109391	0.85332	7.80066	2.9636	0.00824818
589	A -> G	(p.Lys197Glu)	non-synonymous	190419	316342	299859	164224	266975	264583	0.000672202	0.000742867	0.001414	0.0022652	0.00132597	0.00138331	0.707534	1.59712	2.2573	1.1746	0.0268409
589	A -> T	(p.Lys197stop)	stop	190419	316342	299859	164224	266975	264583	0.000456887	0.00052791	2.66792e-05	4.26247e-05	3.74567e-05	4.91339e-05	0.492398	0.0389736	0.0791506	-3.65926	0.0461572
590	A -> C	(p.Lys197Thr)	non-synonymous	190523	316627	300105	164250	267045	264837	0.000173207	0.000173706	0.000389864	0.000286149	0.000396937	0.000286969	0.173457	0.33998	1.96003	0.970873	0.0124891
590	A -> G	(p.Lys197Arg)	non-synonymous	190523	316627	300105	164250	267045	264837	0.000687581	0.000754831	0.000906349	0.000748858	0.000898725	0.00114788	0.721206	0.925452	1.2832	0.359747	0.0877824
590	A -> T	(p.Lys197Ile)	non-synonymous	190523	316627	300105	164250	267045	264837	0.00122295	0.000900113	0.00138951	0.00118721	0.000591661	0.00156323	1.06153	1.1829	1.11434	0.156186	0.673611
591	A -> C	(p.Lys197Asn)	non-synonymous	189553	314605	298030	163373	265348	263191	0.000400943	0.000330573	0.000355669	0.00134049	0.000391938	0.00148181	0.365758	0.892478	2.44008	1.28693	0.178111
591	A -> G	(p.Lys197=)	synonymous	189553	314605	298030	163373	265348	263191	0.000622517	0.000835969	0.000607321	0.000263201	0.000456005	0.000436945	0.729243	0.440868	0.604556	-0.726052	0.156831
591	A -> T	(p.Lys197Asn)	non-synonymous	189553	314605	298030	163373	265348	263191	0.000997083	0.00113793	0.000348958	0.000250959	0.000418319	0.000775102	1.06751	0.448335	0.419982	-1.2516	0.0100021
592	G -> A	(p.Val198Ile)	non-synonymous	190868	316286	299672	164428	266869	264724	0.000827797	0.000828364	0.000443819	0.000316248	0.000640764	0.000392862	0.828081	0.448423	0.541521	-0.884911	0.0119423
592	G -> C	(p.Val198Leu)	non-synonymous	190868	316286	299672	164428	266869	264724	0.000241004	0.000303523	6.00657e-05	4.25718e-05	0	1.13326e-05	0.272264	0.0284925	0.104651	-3.25635	0.0445983
592	G -> T	(p.Val198Phe)	non-synonymous	190868	316286	299672	164428	266869	264724	0.00033531	0.0001486	0.00147828	0.000456127	0.00102297	0.000849942	0.241955	0.951831	3.93392	1.97597	0.0394324
593	T -> A	(p.Val198Asp)	non-synonymous	187193	310073	293262	161088	261089	259495	0.000614339	0.000480532	9.20678e-05	0.000136571	8.42625e-05	6.93655e-05	0.547436	0.0955668	0.174572	-2.51811	0.0816173
593	T -> C	(p.Val198Ala)	non-synonymous	187193	310073	293262	161088	261089	259495	0.000544892	0.000603084	0.000153446	8.07012e-05	0.000202996	0.000204243	0.573988	0.160347	0.279355	-1.83983	0.0021023
593	T -> G	(p.Val198Gly)	non-synonymous	187193	310073	293262	161088	261089	259495	0.000165604	0.000145127	5.79686e-05	6.82857e-05	4.97915e-05	6.93655e-05	0.155366	0.0613528	0.394893	-1.34047	0.03462
594	T -> A	(p.Val198=)	synonymous	188148	311488	294565	161912	262262	260373	0.00076004	0.000924594	0.00158539	0.000926429	0.00128879	0.00105234	0.842317	1.21324	1.44035	0.526424	0.0901587
594	T -> C	(p.Val198=)	synonymous	188148	311488	294565	161912	262262	260373	0.000744095	0.00104659	0.000495646	0.000364395	0.000331729	0.000441674	0.895342	0.408361	0.456095	-1.13259	0.174693
594	T -> G	(p.Val198=)	synonymous	188148	311488	294565	161912	262262	260373	0.000111614	0.000141257	0.000162952	4.94096e-05	6.48207e-05	2.30439e-05	0.126436	0.0750566	0.593634	-0.752356	0.206026
595	T -> A	(p.Phe199Ile)	non-synonymous	183089	303526	286381	157500	255379	253394	0.000704575	0.000912607	9.428e-05	5.07937e-05	2.34945e-05	3.15714e-05	0.808591	0.0500349	0.0618791	-4.0144	0.0807501
595	T -> C	(p.Phe199Leu)	non-synonymous	183089	303526	286381	157500	255379	253394	0.000977667	0.000882956	0.00018856	2.53968e-05	0.000219282	0.000288089	0.930311	0.180332	0.19384	-2.36706	0.00102627
595	T -> G	(p.Phe199Val)	non-synonymous	183089	303526	286381	157500	255379	253394	0.000262168	0.000283337	2.79348e-05	3.1746e-05	2.34945e-05	2.36785e-05	0.272752	0.0267135	0.0979405	-3.35195	0.0227151
596	T -> A	(p.Phe199Tyr)	non-synonymous	181354	300170	283287	156025	252668	250510	0.0011359	0.00085285	0.00132375	0.00114084	0.00056596	0.000918127	0.994375	0.987169	0.992753	-0.010493	0.975234
596	T -> C	(p.Phe199Ser)	non-synonymous	181354	300170	283287	156025	252668	250510	0.000612063	0.000612986	0.000197679	0.000102548	0.000217677	0.000151691	0.612524	0.167399	0.273293	-1.87148	0.000415773
596	T -> G	(p.Phe199Cys)	non-synonymous	181354	300170	283287	156025	252668	250510	0.000170936	0.000266516	2.11799e-05	3.20461e-05	3.95776e-06	1.19756e-05	0.218726	0.0172899	0.079048	-3.66113	0.143458
597	T -> A	(p.Phe199Leu)	non-synonymous	181284	300012	283172	156006	252577	250385	0.000717107	0.000653307	4.94399e-05	8.33301e-05	0.000233592	0.000191705	0.685207	0.139517	0.203613	-2.2961	0.000695689
597	T -> C	(p.Phe199=)	synonymous	181284	300012	283172	156006	252577	250385	0.000772269	0.000903297	0.00105236	0.000923041	0.00132633	0.00112627	0.837783	1.107	1.32134	0.402006	0.0705442
597	T -> G	(p.Phe199Leu)	non-synonymous	181284	300012	283172	156006	252577	250385	4.96459e-05	6.99972e-05	1.76571e-05	1.282e-05	2.37551e-05	2.39631e-05	0.0598215	0.0195488	0.326786	-1.61358	0.138183
598	G -> A	(p.Val200Ile)	non-synonymous	181834	300548	283716	156484	253224	250976	0.00187534	0.00148396	0.000158609	0.000683776	0.000398856	0.000135471	1.67965	0.344178	0.204911	-2.28693	0.0321229
598	G -> C	(p.Val200Leu)	non-synonymous	181834	300548	283716	156484	253224	250976	0.000522455	0.00071536	0.000218528	0.000210884	5.13379e-05	0.00010758	0.618907	0.147083	0.237649	-2.0731	0.0874006
598	G -> T	(p.Val200Phe)	non-synonymous	181834	300548	283716	156484	253224	250976	0.00010999	8.31814e-05	7.0493e-05	3.83426e-05	3.94907e-05	5.57822e-05	0.0965859	0.0510271	0.528308	-0.920548	0.119113
599	T -> A	(p.Val200Asp)	non-synonymous	181401	299852	283032	156039	252582	250315	0.00133957	0.00131398	0.000229656	0.000390928	0.000455298	0.000519346	1.32678	0.398807	0.300583	-1.73416	0.000453305
599	T -> C	(p.Val200Ala)	non-synonymous	181401	299852	283032	156039	252582	250315	0.000672543	0.000573616	0.000310919	0.000108947	0.000384034	0.000195753	0.62308	0.249913	0.401094	-1.31799	0.0116564
599	T -> G	(p.Val200Gly)	non-synonymous	181401	299852	283032	156039	252582	250315	0.00010474	0.000226779	1.05995e-05	1.9226e-05	1.97956e-05	0	0.165759	0.0124053	0.0748389	-3.74007	0.23941
600	C -> A	(p.Val200=)	synonymous	181476	300028	283228	156167	252757	250490	0.00131698	0.0014232	0.00229144	0.00233724	0.00126604	0.00146513	1.37009	1.83996	1.34295	0.425406	0.188333
600	C -> G	(p.Val200=)	synonymous	181476	300028	283228	156167	252757	250490	9.36763e-05	0.000149986	4.94301e-05	8.32442e-05	0.000162211	8.78279e-05	0.121831	0.0956783	0.785336	-0.348619	0.538081
600	C -> T	(p.Val200=)	synonymous	181476	300028	283228	156167	252757	250490	0.000975336	0.00103324	0.000942703	0.00136392	0.00119482	0.00112979	1.00429	1.15781	1.15287	0.205227	0.17805
601	T -> A	(p.Phe201Ile)	non-synonymous	180316	298214	281435	155154	251106	248995	0.00149737	0.00148216	0.00093805	0.00163708	0.00206686	0.00101608	1.48976	1.41452	0.949491	-0.074773	0.797072
601	T -> C	(p.Phe201Leu)	non-synonymous	180316	298214	281435	155154	251106	248995	0.00374343	0.00317557	0.000863432	0.00194001	0.000796476	0.000923713	3.4595	1.13091	0.326899	-1.61308	0.0109355
601	T -> G	(p.Phe201Val)	non-synonymous	180316	298214	281435	155154	251106	248995	0.000482486	0.000529821	7.10644e-05	0.000251363	4.38062e-05	8.83552e-05	0.506154	0.113647	0.224531	-2.15501	0.00178438
602	T -> A	(p.Phe201Tyr)	non-synonymous	187013	307204	290960	161367	260102	257670	0.00212819	0.00207029	0.00192466	0.00271431	0.00259898	0.00273606	2.09924	2.4935	1.18781	0.248307	0.131367
602	T -> C	(p.Phe201Ser)	non-synonymous	187013	307204	290960	161367	260102	257670	0.000411736	0.000657544	0.000158097	0.000123941	0.000134563	0.000108666	0.53464	0.131317	0.245617	-2.02552	0.186114
602	T -> G	(p.Phe201Cys)	non-synonymous	187013	307204	290960	161367	260102	257670	0.000566806	0.000566399	1.37476e-05	8.67588e-05	0.000242213	3.49284e-05	0.566602	0.0944119	0.166628	-2.5853	0.00275817
603	T -> A	(p.Phe201Leu)	non-synonymous	186450	306082	289893	160888	259110	256779	0.00146956	0.00136565	0.000934828	0.000845309	0.00100343	0.000899606	1.4176	0.920794	0.649542	-0.622505	0.0180831
603	T -> C	(p.Phe201=)	synonymous	186450	306082	289893	160888	259110	256779	0.00172164	0.0017871	0.00128323	0.00110014	0.00134692	0.00141367	1.75437	1.28599	0.73302	-0.448075	0.00355638
603	T -> G	(p.Phe201Leu)	non-synonymous	186450	306082	289893	160888	259110	256779	0.000809869	0.00095726	7.93396e-05	0.000192681	0.000246999	0.000163565	0.883564	0.170646	0.193134	-2.37233	0.0300602
604	T -> A	(p.Phe202Ile)	non-synonymous	186114	305492	289414	160618	258768	256336	0.00107461	0.00110641	0.00046646	0.00072221	0.00101249	0.00106111	1.09051	0.815567	0.747876	-0.419129	0.140496
604	T -> C	(p.Phe202Leu)	non-synonymous	186114	305492	289414	160618	258768	256336	0.000666258	0.00088382	0.00285404	0.00200476	0.000954523	0.00133419	0.775039	1.78688	2.30553	1.2051	0.0906635
604	T -> G	(p.Phe202Val)	non-synonymous	186114	305492	289414	160618	258768	256336	0.000526559	0.000510652	0.000729059	0.0011767	0.00068401	0.00111962	0.518605	0.92735	1.78816	0.838477	0.0496253
605	T -> A	(p.Phe202Tyr)	non-synonymous	186104	305433	289319	160630	258734	256258	0.000327774	0.000311034	0.00037329	0.000622549	0.000517906	0.000327795	0.319404	0.460385	1.44139	0.52746	0.127454
605	T -> C	(p.Phe202Ser)	non-synonymous	186104	305433	289319	160630	258734	256258	0.000698534	0.000543491	0.00024886	0.000161863	0.000239628	0.000159995	0.621012	0.202587	0.32622	-1.61608	0.0920585
605	T -> G	(p.Phe202Cys)	non-synonymous	186104	305433	289319	160630	258734	256258	0.000204187	0.000166976	0.000432049	0.000373529	0.000351713	0.00037072	0.185581	0.382003	2.05841	1.04153	0.00577898
606	T -> A	(p.Phe202Leu)	non-synonymous	185577	304446	288505	160193	258032	255469	0.000835233	0.000863864	0.000537252	0.000761581	0.000623954	0.00099425	0.849549	0.729259	0.858408	-0.220264	0.315083
606	T -> C	(p.Phe202=)	synonymous	185577	304446	288505	160193	258032	255469	0.00141181	0.00156678	0.000582312	0.0013234	0.00109289	0.000900305	1.4893	0.974727	0.654488	-0.611561	0.043114
606	T -> G	(p.Phe202Leu)	non-synonymous	185577	304446	288505	160193	258032	255469	0.000355648	0.00038102	0.000149044	0.000443215	0.000403051	4.30581e-05	0.368334	0.259592	0.704774	-0.504767	0.345903
607	G -> A	(p.Asp203Asn)	non-synonymous	185878	304837	288876	160468	258408	255753	0.000914578	0.000951328	0.000501945	0.00091607	0.000603696	0.00110263	0.932953	0.781085	0.837217	-0.256326	0.354885
607	G -> C	(p.Asp203His)	non-synonymous	185878	304837	288876	160468	258408	255753	0.000274374	0.000436299	0.000591949	0.000373906	0.000100616	0.000183771	0.355336	0.312561	0.87962	-0.185048	0.769727
607	G -> T	(p.Asp203Tyr)	non-synonymous	185878	304837	288876	160468	258408	255753	0.000494948	0.000344446	0.00087927	0.00128375	0.000913284	0.000531763	0.419697	0.902016	2.14921	1.1038	0.0488431
608	A -> C	(p.Asp203Ala)	non-synonymous	182544	300612	284301	157825	254396	251897	0.000125997	6.98575e-05	0.000840658	0.000468874	0.000428466	0.000706638	0.0979273	0.611159	6.24095	2.64177	0.010787
608	A -> G	(p.Asp203Gly)	non-synonymous	182544	300612	284301	157825	254396	251897	0.000701201	0.00100462	0.00165318	0.00245842	0.00261403	0.0018182	0.852909	2.13596	2.50432	1.32442	0.0104397
608	A -> T	(p.Asp203Val)	non-synonymous	182544	300612	284301	157825	254396	251897	0.0015284	0.00127407	0.000998941	0.00119119	0.0021384	0.0011076	1.40123	1.35903	0.969883	-0.0441175	0.89217
609	T -> A	(p.Asp203Glu)	non-synonymous	182603	300735	284460	157928	254586	252064	0.000711927	0.000681663	0.000794488	0.000360924	0.000436002	0.000555414	0.696795	0.536707	0.770251	-0.3766	0.189672
609	T -> C	(p.Asp203=)	synonymous	182603	300735	284460	157928	254586	252064	0.00114456	0.00102416	0.000864796	0.000709184	0.000872004	0.000634759	1.08436	0.770186	0.710269	-0.493563	0.0349078
609	T -> G	(p.Asp203Glu)	non-synonymous	182603	300735	284460	157928	254586	252064	3.83345e-05	2.99267e-05	0.000101948	1.2664e-05	0.00017283	1.5869e-05	0.0341306	0.0758275	2.22169	1.15166	0.357585
610	C -> A	(p.Leu204Met)	non-synonymous	182553	300615	284378	157948	254589	252087	0.000854546	0.000871547	0.00224701	0.00232355	0.00280845	0.00292359	0.863047	2.57565	2.98437	1.57743	0.00204658
610	C -> G	(p.Leu204Val)	non-synonymous	182553	300615	284378	157948	254589	252087	0.00030676	0.000359264	0.000397358	0.00114595	0.000204251	0.000222146	0.333012	0.492425	1.4787	0.564332	0.526238
610	C -> T	(p.Leu204=)	synonymous	182553	300615	284378	157948	254589	252087	0.000361539	0.000412488	6.68125e-05	0.000177274	9.03417e-05	0.000234046	0.387013	0.142118	0.367219	-1.44529	0.00642088
611	T -> A	(p.Leu204Gln)	non-synonymous	179732	295589	279453	155438	250021	247843	0.00165802	0.00153592	0.00466626	0.00576436	0.00490359	0.005911	1.59697	5.3113	3.32586	1.73373	0.000927274
611	T -> C	(p.Leu204Pro)	non-synonymous	179732	295589	279453	155438	250021	247843	0.000929161	0.000984475	0.000604753	0.000366706	0.000275977	0.00143236	0.956818	0.669948	0.700184	-0.514195	0.356533
611	T -> G	(p.Leu204Arg)	non-synonymous	179732	295589	279453	155438	250021	247843	0.000127968	7.78107e-05	0.000314901	0.000514675	0.000291975	0.000496282	0.10289	0.404458	3.931	1.97489	0.0102225
612	G -> A	(p.Leu204=)	synonymous	200900	329495	316117	172165	282702	282742	0.000945744	0.00101367	0.00041124	0.000336886	0.000459848	0.000183913	0.979708	0.347972	0.355179	-1.49338	0.000798707
612	G -> C	(p.Leu204=)	synonymous	200900	329495	316117	172165	282702	282742	0.000572424	0.000479522	0.000423894	0.000232335	0.000459848	0.000378437	0.525973	0.373629	0.710357	-0.493384	0.10565
612	G -> T	(p.Leu204=)	synonymous	200900	329495	316117	172165	282702	282742	0.000632155	0.000667688	0.000366953	0.000592455	0.00105058	0.00105043	0.649922	0.765103	1.17722	0.235387	0.550096
613	A -> C	(p.Thr205Pro)	non-synonymous	201849	331646	317762	172924	284220	284261	0.000143672	7.83968e-05	1.88821e-05	5.78289e-06	1.05552e-05	2.11074e-05	0.111034	0.0140819	0.126825	-2.97909	0.203113
613	A -> G	(p.Thr205Ala)	non-synonymous	201849	331646	317762	172924	284220	284261	0.00128314	0.00126038	0.000937809	0.000717078	0.00110126	0.00191022	1.27176	1.16659	0.917305	-0.124527	0.713196
613	A -> T	(p.Thr205Ser)	non-synonymous	201849	331646	317762	172924	284220	284261	0.00258114	0.00230668	0.00153574	0.000809604	0.000960524	0.00130866	2.44391	1.15363	0.472044	-1.08301	0.00572543
614	C -> A	(p.Thr205Asn)	non-synonymous	205592	336976	323168	176011	288865	289434	0.002432	0.00232361	0.00476223	0.00476107	0.00465962	0.0064367	2.3778	5.1549	2.16793	1.11632	0.00691003
614	C -> G	(p.Thr205Ser)	non-synonymous	205592	336976	323168	176011	288865	289434	0.00058368	0.000572741	0.00459513	0.00462471	0.00382532	0.00484048	0.578211	4.47141	7.73319	2.95106	0.000402711
614	C -> T	(p.Thr205Ile)	non-synonymous	205592	336976	323168	176011	288865	289434	0.00195046	0.00212478	0.00267663	0.00330661	0.00251328	0.00218357	2.03762	2.67002	1.31036	0.389966	0.0711436
615	T -> A	(p.Thr205=)	synonymous	205195	336303	322474	175543	288323	288928	0.000906455	0.000889079	0.000499265	0.000746256	0.000693666	0.000481089	0.897767	0.605069	0.673971	-0.569241	0.0214875
615	T -> C	(p.Thr205=)	synonymous	205195	336303	322474	175543	288323	288928	0.00236848	0.0020874	0.00342663	0.00480224	0.00414813	0.00454785	2.22794	4.23121	1.89916	0.92536	0.00410332
615	T -> G	(p.Thr205=)	synonymous	205195	336303	322474	175543	288323	288928	0.000248544	0.000466841	0.000341113	0.000199381	0.000367643	0.000533005	0.357692	0.360286	1.00725	0.0104209	0.985902
616	G -> A	(p.Val206Ile)	non-synonymous	214174	351612	336892	183192	301179	301946	0.00198904	0.00178037	0.00131793	0.00074239	0.000859954	0.000765037	1.8847	0.921328	0.488845	-1.03255	0.00610917
616	G -> C	(p.Val206Leu)	non-synonymous	214174	351612	336892	183192	301179	301946	0.00124198	0.00121156	0.000305736	0.000327525	0.00023242	0.000390798	1.22677	0.31412	0.256054	-1.96548	1.81899e-05
616	G -> T	(p.Val206Leu)	non-synonymous	214174	351612	336892	183192	301179	301946	0.000513601	0.000563121	0.00248151	0.00331346	0.00254334	0.00309658	0.538361	2.85872	5.31005	2.40872	0.00132873
617	T -> A	(p.Val206Glu)	non-synonymous	214568	352072	337292	183522	301531	302387	0.000978711	0.000826535	0.000833106	0.000528547	0.000368121	0.000429913	0.902623	0.539922	0.59817	-0.741373	0.0504492
617	T -> C	(p.Val206Ala)	non-synonymous	214568	352072	337292	183522	301531	302387	0.000964729	0.000769729	0.000581099	0.000370528	0.000653332	0.00081022	0.867229	0.603795	0.696235	-0.522355	0.149516
617	T -> G	(p.Val206Gly)	non-synonymous	214568	352072	337292	183522	301531	302387	0.000139816	7.38485e-05	8.89437e-05	1.08979e-05	9.94923e-06	9.25966e-05	0.106832	0.0505968	0.473611	-1.07823	0.294199
618	A -> C	(p.Val206=)	synonymous	210061	345438	331133	179463	295640	296191	0.000228505	0.000162113	2.71794e-05	1.67165e-05	1.69125e-05	2.02572e-05	0.195309	0.0202664	0.103766	-3.2686	0.117713
618	A -> G	(p.Val206=)	synonymous	210061	345438	331133	179463	295640	296191	0.000947344	0.000981363	0.000501309	0.000334331	0.000500609	0.000438906	0.964353	0.443789	0.460193	-1.11969	0.000338392
618	A -> T	(p.Val206=)	synonymous	210061	345438	331133	179463	295640	296191	0.000428447	0.00057029	0.000489229	0.000367764	0.000311189	0.000243086	0.499369	0.352817	0.706526	-0.501184	0.228456
619	G -> A	(p.Asp207Asn)	non-synonymous	215923	354166	334816	184441	298529	299484	0.000727111	0.000841413	0.00446215	0.00373019	0.00270325	0.00553285	0.784262	4.10711	5.23691	2.38872	0.0110298
619	G -> C	(p.Asp207His)	non-synonymous	215923	354166	334816	184441	298529	299484	0.000634485	0.000592942	0.000158296	0.000460852	0.000542661	4.67471e-05	0.613714	0.302139	0.492312	-1.02235	0.0767119
619	G -> T	(p.Asp207Tyr)	non-synonymous	215923	354166	334816	184441	298529	299484	0.00125971	0.00101365	0.00420529	0.00652241	0.00561085	0.0039902	1.13668	5.08219	4.47109	2.16062	0.00596566
620	A -> C	(p.Asp207Ala)	non-synonymous	218454	359419	339590	186265	302230	302925	0.000119018	0.000125202	8.83418e-06	1.61061e-05	6.61748e-06	3.96138e-05	0.12211	0.0177929	0.145712	-2.77881	0.000303711
620	A -> G	(p.Asp207Gly)	non-synonymous	218454	359419	339590	186265	302230	302925	0.00129089	0.00142174	0.000639006	0.000526132	0.000949608	0.00152843	1.35631	0.910794	0.671522	-0.574494	0.140586
620	A -> T	(p.Asp207Val)	non-synonymous	218454	359419	339590	186265	302230	302925	0.00092468	0.000920931	0.00353956	0.00512174	0.00361976	0.00250887	0.922805	3.69748	4.00679	2.00245	0.0141291
621	T -> A	(p.Asp207Glu)	non-synonymous	200843	327531	309250	172168	275801	275554	0.00159328	0.00152047	0.00133872	0.00144626	0.00121827	0.000780246	1.55688	1.19588	0.768125	-0.380587	0.0872542
621	T -> C	(p.Asp207=)	synonymous	200843	327531	309250	172168	275801	275554	0.00101074	0.000998379	0.00140016	0.00110357	0.00126903	0.00173106	1.00456	1.37596	1.36971	0.453872	0.0681306
621	T -> G	(p.Asp207Glu)	non-synonymous	200843	327531	309250	172168	275801	275554	0.000159328	0.000186242	0.000132579	0.000232331	2.90064e-05	0.000148791	0.172785	0.135677	0.785235	-0.348804	0.450798
622	G -> A	(p.Asp208Asn)	non-synonymous	206927	339876	320102	176841	284459	283825	0.00117916	0.00133872	0.000846605	0.00129495	0.00125853	0.00035233	1.25894	0.938103	0.745152	-0.424393	0.248812
622	G -> C	(p.Asp208His)	non-synonymous	206927	339876	320102	176841	284459	283825	0.000135313	0.000141228	6.87281e-05	7.35124e-05	0.000376153	0.000264247	0.138271	0.19566	1.41505	0.500854	0.502349
622	G -> T	(p.Asp208Tyr)	non-synonymous	206927	339876	320102	176841	284459	283825	0.000623408	0.000753216	0.000118712	0.000192263	0.000172257	0.000162072	0.688312	0.161326	0.234379	-2.09308	0.0646601
623	A -> C	(p.Asp208Ala)	non-synonymous	204680	336467	316239	174603	281001	279984	4.88568e-05	5.64691e-05	1.58108e-05	9.16365e-05	0	0.000342877	0.0526629	0.112581	2.13777	1.0961	0.505165
623	A -> G	(p.Asp208Gly)	non-synonymous	204680	336467	316239	174603	281001	279984	0.000957592	0.00102536	0.000474325	0.000721637	0.00108185	0.00102149	0.991476	0.824824	0.831915	-0.265492	0.326118
623	A -> T	(p.Asp208Val)	non-synonymous	204680	336467	316239	174603	281001	279984	0.0012947	0.0015633	0.00242222	0.00221073	0.00222419	0.00213941	1.429	2.24914	1.57392	0.654362	0.0614021
624	T -> A	(p.Asp208Glu)	non-synonymous	205105	337169	316778	174895	281578	280685	0.00147729	0.00161343	0.00217502	0.00222991	0.00183253	0.00158184	1.54536	1.95483	1.26496	0.339095	0.0724169
624	T -> C	(p.Asp208=)	synonymous	205105	337169	316778	174895	281578	280685	0.000433924	0.000578345	0.000258856	0.000543183	0.00030187	0.000495217	0.506135	0.399782	0.789872	-0.340309	0.37048
624	T -> G	(p.Asp208Glu)	non-synonymous	205105	337169	316778	174895	281578	280685	0.000117013	0.000115669	6.31357e-06	5.71772e-06	1.42057e-05	1.42509e-05	0.116341	0.0101219	0.0870023	-3.5228	8.13739e-06
625	C -> A	(p.Gln209Lys)	non-synonymous	199635	327539	307728	169249	273076	272206	0.000851554	0.000955611	0.000971637	0.00118169	0.000974088	0.000664938	0.903583	0.948088	1.04925	0.0693649	0.726579
625	C -> G	(p.Gln209Glu)	non-synonymous	199635	327539	307728	169249	273076	272206	3.5064e-05	8.5486e-05	4.22451e-05	3.54507e-05	2.92959e-05	0.000161642	0.060275	0.0671585	1.1142	0.15601	0.873873
625	C -> T	(p.Gln209stop)	stop	199635	327539	307728	169249	273076	272206	0.000956746	0.000827382	8.12406e-05	5.90845e-05	0.000128169	0.000102863	0.892064	0.0928395	0.104073	-3.26434	0.0414515
626	A -> C	(p.Gln209Pro)	non-synonymous	196610	321438	301812	166549	267878	267148	0.000422156	0.000404433	8.61463e-05	9.00636e-05	0.000104525	0.000112297	0.413294	0.0982581	0.237744	-2.07252	0.00107744
626	A -> G	(p.Gln209Arg)	non-synonymous	196610	321438	301812	166549	267878	267148	0.00218198	0.00218705	0.000642784	0.000972687	0.000604753	0.00100319	2.18452	0.805853	0.368893	-1.43872	0.000965636
626	A -> T	(p.Gln209Leu)	non-synonymous	196610	321438	301812	166549	267878	267148	0.000996897	0.00108575	0.000450612	0.000180127	0.000182919	0.000325662	1.04132	0.28483	0.273527	-1.87024	0.000737191
627	G -> A	(p.Gln209=)	synonymous	197921	323486	303639	167780	269630	268910	0.00119745	0.00118089	0.00122514	0.00064966	0.000956867	0.000970585	1.18917	0.950563	0.799352	-0.323097	0.13558
627	G -> C	(p.Gln209His)	non-synonymous	197921	323486	303639	167780	269630	268910	0.000343571	0.000343137	5.59875e-05	0.000286089	7.41757e-05	6.69369e-05	0.343354	0.120797	0.351815	-1.50711	0.027463
627	G -> T	(p.Gln209His)	non-synonymous	197921	323486	303639	167780	269630	268910	0.000818508	0.000921215	0.000135029	7.15222e-05	0.000100137	0.000189655	0.869861	0.124086	0.14265	-2.80945	0.015335
628	T -> A	(p.Ser210Thr)	non-synonymous	196959	321690	301971	166901	268086	267606	0.00138608	0.00151077	0.00141404	0.00183941	0.00113023	0.00126305	1.44842	1.41169	0.974636	-0.0370645	0.836398
628	T -> C	(p.Ser210Pro)	non-synonymous	196959	321690	301971	166901	268086	267606	0.000898664	0.000777146	0.00114581	0.00295385	0.00126079	0.00223463	0.837905	1.89877	2.26609	1.1802	0.0881964
628	T -> G	(p.Ser210Ala)	non-synonymous	196959	321690	301971	166901	268086	267606	0.000137084	7.14974e-05	1.32463e-05	9.58652e-05	7.46029e-06	2.2421e-05	0.104291	0.0347482	0.333185	-1.5856	0.224541
629	C -> A	(p.Ser210stop)	stop	199044	324448	304587	168450	270285	269905	0.000884227	0.00109417	0.000111627	7.71742e-05	0.000107294	0.000100035	0.989196	0.0990325	0.100114	-3.32028	0.0733788
629	C -> G	(p.Ser210stop)	stop	199044	324448	304587	168450	270285	269905	0.000376801	0.000434584	5.90964e-05	4.74918e-05	4.06978e-05	5.18701e-05	0.405693	0.049789	0.122726	-3.02649	0.0478936
629	C -> T	(p.Ser210Leu)	non-synonymous	199044	324448	304587	168450	270285	269905	0.0011505	0.00097088	0.000784669	0.00115168	0.00108404	0.00156722	1.06069	1.1469	1.08128	0.112739	0.664705
630	A -> C	(p.Ser210=)	synonymous	198616	323551	303599	167613	269190	268958	0.000135941	0.000169989	0.000148222	0.000113356	0.000260039	5.94888e-05	0.152965	0.145277	0.94974	-0.0743962	0.87501
630	A -> G	(p.Ser210=)	synonymous	198616	323551	303599	167613	269190	268958	0.00256777	0.00282799	0.00445654	0.00437914	0.00427951	0.00524245	2.69788	4.58941	1.70112	0.766481	0.00179606
630	A -> T	(p.Ser210=)	synonymous	198616	323551	303599	167613	269190	268958	0.00196862	0.00193478	0.00165679	0.000882986	0.00106616	0.00099272	1.9517	1.14966	0.589058	-0.763519	0.0184341
631	G -> A	(p.Val211Ile)	non-synonymous	215001	352165	331923	180881	292844	293534	0.00202325	0.00184857	0.000961066	0.00173595	0.00257816	0.00170338	1.93591	1.74464	0.901201	-0.15008	0.610708
631	G -> C	(p.Val211Leu)	non-synonymous	215001	352165	331923	180881	292844	293534	0.000944182	0.00107336	0.000936964	0.00173042	0.00159129	0.000970927	1.00877	1.3074	1.29603	0.374102	0.248161
631	G -> T	(p.Val211Phe)	non-synonymous	215001	352165	331923	180881	292844	293534	0.000637206	0.000414578	0.000674855	0.00040358	0.000618077	0.000381557	0.525892	0.519517	0.987878	-0.0175957	0.966418
632	T -> A	(p.Val211Asp)	non-synonymous	215087	352721	332158	180829	293091	293628	0.00128785	0.00119925	0.0028932	0.00467845	0.00285577	0.00256106	1.24355	3.24712	2.61117	1.3847	0.0249053
632	T -> C	(p.Val211Ala)	non-synonymous	215087	352721	332158	180829	293091	293628	0.000897311	0.00108301	0.000755664	0.000519828	0.00098263	0.000752653	0.99016	0.752694	0.760174	-0.395599	0.169356
632	T -> G	(p.Val211Gly)	non-synonymous	215087	352721	332158	180829	293091	293628	0.000227815	0.000232478	5.41911e-05	1.10602e-05	4.77667e-05	4.0868e-05	0.230147	0.0384715	0.167161	-2.58069	0.00014856
633	T -> A	(p.Val211=)	synonymous	215003	352866	332159	180526	292867	293163	0.00126045	0.00133195	0.00230914	0.00128513	0.00183018	0.00270498	1.2962	2.03236	1.56794	0.648867	0.0949486
633	T -> C	(p.Val211=)	synonymous	215003	352866	332159	180526	292867	293163	0.000837198	0.00106839	0.000827917	0.000930614	0.000822899	0.00100968	0.952796	0.897777	0.942255	-0.0858105	0.719249
633	T -> G	(p.Val211=)	synonymous	215003	352866	332159	180526	292867	293163	0.00025581	0.000150199	0.000153541	1.10787e-05	0.000126337	0.000238775	0.203005	0.132433	0.652365	-0.61625	0.400228
634	T -> A	(p.Tyr212Asn)	non-synonymous	213552	350562	330255	179177	290897	291159	0.000210722	0.000290961	0.000151398	0.000161851	0.00122724	0.000192335	0.250841	0.433206	1.72701	0.788276	0.54287
634	T -> C	(p.Tyr212His)	non-synonymous	213552	350562	330255	179177	290897	291159	0.000426126	0.000687468	0.000578341	0.000820418	0.000687529	0.00110249	0.556797	0.797194	1.43175	0.517781	0.272168
634	T -> G	(p.Tyr212Asp)	non-synonymous	213552	350562	330255	179177	290897	291159	4.21443e-05	2.56731e-05	0.00014837	0.000111621	0.000278449	8.24292e-05	0.0339087	0.155217	4.57751	2.19456	0.0652611
635	A -> C	(p.Tyr212Ser)	non-synonymous	220945	361117	339729	184880	299427	300267	3.16821e-05	2.49227e-05	2.35482e-05	1.62267e-05	1.00191e-05	3.33037e-05	0.0283024	0.0207744	0.734017	-0.446114	0.282121
635	A -> G	(p.Tyr212Cys)	non-synonymous	220945	361117	339729	184880	299427	300267	0.000461653	0.000631374	0.000794751	0.000513847	0.000424143	0.000652752	0.546514	0.596373	1.09123	0.125958	0.700935
635	A -> T	(p.Tyr212Phe)	non-synonymous	220945	361117	339729	184880	299427	300267	0.00167462	0.00128213	0.000679954	0.000719386	0.000677962	0.000849244	1.47838	0.731636	0.494891	-1.01482	0.151264
636	T -> A	(p.Tyr212stop)	stop	223079	363080	342341	186361	301804	303174	0.00057827	0.000611435	0.000125606	9.12208e-05	9.94023e-05	0.000112147	0.594853	0.107094	0.180034	-2.47366	0.00655625
636	T -> C	(p.Tyr212=)	synonymous	223079	363080	342341	186361	301804	303174	0.000878613	0.000988763	0.000312554	0.000332688	0.000463877	0.000356231	0.933688	0.366337	0.392355	-1.34977	0.0172544
636	T -> G	(p.Tyr212stop)	stop	223079	363080	342341	186361	301804	303174	0.000116551	0.000112923	8.76319e-06	5.36593e-05	9.94023e-06	6.59687e-06	0.114737	0.0197399	0.172045	-2.53914	0.00307023
637	C -> A	(p.Pro213Thr)	non-synonymous	223286	363582	343156	186511	302351	303698	0.000886755	0.000981897	0.000950005	0.00127606	0.000797087	0.00196248	0.934326	1.24641	1.33402	0.415779	0.316177
637	C -> G	(p.Pro213Ala)	non-synonymous	223286	363582	343156	186511	302351	303698	2.23928e-05	3.85058e-05	3.78836e-05	2.68081e-05	3.30741e-05	2.96347e-05	0.0304493	0.0318501	1.04601	0.0648915	0.891525
637	C -> T	(p.Pro213Ser)	non-synonymous	223286	363582	343156	186511	302351	303698	0.000819577	0.000574836	0.000964576	0.000418206	0.000648253	0.00129405	0.697206	0.831271	1.19229	0.253733	0.586069
638	C -> A	(p.Pro213His)	non-synonymous	222466	362324	340690	185697	299905	301197	0.00169464	0.00157594	0.00142652	0.00184171	0.00113369	0.0013878	1.63529	1.44743	0.885121	-0.176054	0.304461
638	C -> G	(p.Pro213Arg)	non-synonymous	222466	362324	340690	185697	299905	301197	0.000570874	0.000538192	0.00105374	0.00100702	0.00119038	0.000820061	0.554533	1.0178	1.83542	0.876108	0.00759424
638	C -> T	(p.Pro213Leu)	non-synonymous	222466	362324	340690	185697	299905	301197	0.00068325	0.00070379	0.000707388	0.00396883	0.00121038	0.00289512	0.69352	2.19543	3.16563	1.66249	0.140351
639	T -> A	(p.Pro213=)	synonymous	215029	351218	330046	179127	289862	290948	0.00143236	0.00139799	0.00100592	0.00097696	0.00167666	0.000759586	1.41518	1.10478	0.780666	-0.357223	0.21564
639	T -> C	(p.Pro213=)	synonymous	215029	351218	330046	179127	289862	290948	0.000525511	0.000691878	0.000878665	0.000206557	0.000334642	0.000573986	0.608694	0.498463	0.818905	-0.288232	0.551273
639	T -> G	(p.Pro213=)	synonymous	215029	351218	330046	179127	289862	290948	4.65054e-05	8.5417e-05	4.54482e-05	9.49047e-05	1.03498e-05	9.62371e-05	0.0659612	0.061735	0.935928	-0.0955299	0.890924
640	A -> C	(p.Lys214Gln)	non-synonymous	203143	327244	309210	169318	272182	274394	1.96906e-05	3.05582e-05	3.55745e-05	5.90605e-06	0	6.92435e-05	0.0251244	0.027681	1.10176	0.139808	0.887157
640	A -> G	(p.Lys214Glu)	non-synonymous	203143	327244	309210	169318	272182	274394	0.00102883	0.000987031	0.000582129	0.000466578	0.000709084	0.000841855	1.00793	0.649911	0.644797	-0.633082	0.018426
640	A -> T	(p.Lys214stop)	stop	203143	327244	309210	169318	272182	274394	0.00128481	0.00101148	3.23405e-05	5.90605e-06	3.67401e-05	4.37327e-05	1.14814	0.0296798	0.0258503	-5.27368	0.0764652
641	A -> C	(p.Lys214Thr)	non-synonymous	202782	326688	308758	169059	271726	273852	0.000364924	0.000382628	0.000100402	6.5066e-05	2.94414e-05	0.000153368	0.373776	0.0870693	0.232945	-2.10194	0.000877673
641	A -> G	(p.Lys214Arg)	non-synonymous	202782	326688	308758	169059	271726	273852	0.000364924	0.000428543	0.000320639	0.000260264	0.000482103	0.000412632	0.396734	0.36891	0.929867	-0.104903	0.659168
641	A -> T	(p.Lys214Met)	non-synonymous	202782	326688	308758	169059	271726	273852	0.0025594	0.00288655	0.00238051	0.00262039	0.00286686	0.00242102	2.72297	2.57219	0.944626	-0.0821843	0.525708
642	G -> A	(p.Lys214=)	synonymous	210629	337216	322794	175314	284604	286425	0.000432039	0.000616815	0.000535946	0.000707302	0.000881927	0.000708737	0.524427	0.708478	1.35096	0.43398	0.240397
642	G -> C	(p.Lys214Asn)	non-synonymous	210629	337216	322794	175314	284604	286425	9.97014e-05	4.44819e-05	3.09795e-05	5.13365e-05	2.10819e-05	2.44392e-05	0.0720916	0.0319593	0.443315	-1.1736	0.373319
642	G -> T	(p.Lys214Asn)	non-synonymous	210629	337216	322794	175314	284604	286425	0.000683667	0.000723572	0.000873622	0.000325131	0.000569212	0.00069128	0.703619	0.614811	0.873784	-0.194651	0.499424
643	G -> A	(p.Ala215Thr)	non-synonymous	212941	340609	326274	177171	287805	289611	0.00168591	0.00196413	0.00171328	0.0020658	0.00217856	0.00293497	1.82502	2.22315	1.21815	0.284695	0.245098
643	G -> C	(p.Ala215Pro)	non-synonymous	212941	340609	326274	177171	287805	289611	0.000201934	0.000237809	9.50122e-05	0.0003443	3.12712e-05	9.32285e-05	0.219872	0.140953	0.64107	-0.641447	0.343185
643	G -> T	(p.Ala215Ser)	non-synonymous	212941	340609	326274	177171	287805	289611	0.000666851	0.000531401	0.000404568	0.000180616	0.000170254	8.28698e-05	0.599126	0.209577	0.349805	-1.51538	0.0266226
644	C -> A	(p.Ala215Glu)	non-synonymous	205892	327572	313788	171407	277139	279012	0.00066054	0.000509812	0.00107079	0.000338376	0.000469079	0.000655886	0.585176	0.633532	1.08263	0.114546	0.798037
644	C -> G	(p.Ala215Gly)	non-synonymous	205892	327572	313788	171407	277139	279012	0.000335127	0.000311382	0.000446161	0.000350044	0.000292272	0.000146947	0.323255	0.308856	0.955458	-0.0657359	0.834884
644	C -> T	(p.Ala215Val)	non-synonymous	205892	327572	313788	171407	277139	279012	0.00259845	0.00245747	0.00279488	0.00118432	0.0020892	0.00208952	2.52796	2.03948	0.806768	-0.309774	0.236595
645	A -> C	(p.Ala215=)	synonymous	203627	323787	309304	169535	273053	275115	0.00015715	9.26535e-05	0.000258645	8.25788e-05	0.000216075	9.08711e-05	0.124902	0.162043	1.29736	0.375579	0.537205
645	A -> G	(p.Ala215=)	synonymous	203627	323787	309304	169535	273053	275115	0.00112461	0.00119832	0.000827665	0.000524965	0.000560331	0.000519783	1.16146	0.608186	0.523638	-0.933358	0.00268684
645	A -> T	(p.Ala215=)	synonymous	203627	323787	309304	169535	273053	275115	0.00142908	0.00109331	0.000433231	0.000147462	0.000373554	0.000527052	1.2612	0.370325	0.293629	-1.76793	0.0705543
646	T -> A	(p.Leu216Ile)	non-synonymous	202955	323050	308975	169012	272820	274737	0.000852406	0.00087293	0.000566389	0.000822427	0.000469174	0.000615134	0.862668	0.618281	0.716708	-0.480543	0.0450985
646	T -> C	(p.Leu216=)	synonymous	202955	323050	308975	169012	272820	274737	0.000753862	0.00112057	0.000326887	0.00027217	0.0007844	0.000509578	0.937216	0.473259	0.504963	-0.985751	0.175563
646	T -> G	(p.Leu216Val)	non-synonymous	202955	323050	308975	169012	272820	274737	0.000285778	0.000188825	0.000200663	7.10009e-05	0.000106297	0.000189272	0.237301	0.141808	0.597587	-0.742778	0.246095
647	T -> A	(p.Leu216stop)	stop	202184	321427	307947	168398	271954	273805	0.000469869	0.000451113	8.76774e-05	8.90747e-05	9.19273e-05	0.000109567	0.460491	0.0945616	0.205349	-2.28385	0.00255414
647	T -> C	(p.Leu216Ser)	non-synonymous	202184	321427	307947	168398	271954	273805	0.000880386	0.000989338	0.00131841	0.00156178	0.00145613	0.00155585	0.934862	1.47304	1.57568	0.655972	0.00558521
647	T -> G	(p.Leu216stop)	stop	202184	321427	307947	168398	271954	273805	0.000316543	0.000270668	2.59785e-05	1.78149e-05	1.47084e-05	3.65223e-06	0.293606	0.0155385	0.0529231	-4.23996	0.0443823
648	A -> C	(p.Leu216Phe)	non-synonymous	187323	295701	284097	155109	250719	250230	6.93988e-05	4.05815e-05	3.51992e-06	0	7.97706e-06	0	0.0549902	0.00287425	0.0522683	-4.25792	0.166484
648	A -> G	(p.Leu216=)	synonymous	187323	295701	284097	155109	250719	250230	0.00113174	0.00096043	0.00117917	0.00133455	0.00140795	0.00143868	1.04608	1.34009	1.28105	0.35733	0.105512
648	A -> T	(p.Leu216Phe)	non-synonymous	187323	295701	284097	155109	250719	250230	0.000539176	0.000601959	0.000390712	0.000180518	0.000235323	0.000215801	0.570568	0.255589	0.447955	-1.15857	0.00525543
649	A -> C	(p.Arg217=)	synonymous	190909	300713	288109	157925	253928	253692	0.000534286	0.000535394	0.00049634	0.000664873	0.000484389	0.00138357	0.53484	0.757292	1.41592	0.501743	0.372642
649	A -> G	(p.Arg217Gly)	non-synonymous	190909	300713	288109	157925	253928	253692	0.00198524	0.001962	0.000489398	0.00108279	0.000677357	0.00111553	1.97362	0.841268	0.426256	-1.23021	0.00503523
649	A -> T	(p.Arg217stop)	stop	190909	300713	288109	157925	253928	253692	0.00136191	0.00127697	0.000100656	4.43248e-05	9.84531e-05	0.000122195	1.31944	0.0914074	0.0692777	-3.85147	0.00909021
650	G -> A	(p.Arg217Lys)	non-synonymous	195643	308264	295967	161844	260245	260052	0.000419131	0.000447668	0.000277058	0.000166827	0.000192127	0.000453755	0.433399	0.272442	0.628616	-0.669749	0.0867106
650	G -> C	(p.Arg217Thr)	non-synonymous	195643	308264	295967	161844	260245	260052	0.000219788	0.000288714	6.41963e-05	0.000148291	7.68507e-05	2.30723e-05	0.254251	0.0781026	0.307187	-1.70281	0.0458953
650	G -> T	(p.Arg217Ile)	non-synonymous	195643	308264	295967	161844	260245	260052	0.00086893	0.00107375	0.00102714	0.000877388	0.0011297	0.000672942	0.971342	0.926794	0.954138	-0.0677308	0.775798
651	A -> C	(p.Arg217Ser)	non-synonymous	183722	291127	278598	152157	244163	245120	0.000255821	0.000209531	0.000229722	0.000328608	3.68606e-05	0.000150946	0.232676	0.186534	0.801691	-0.318882	0.525616
651	A -> G	(p.Arg217=)	synonymous	183722	291127	278598	152157	244163	245120	0.000936197	0.00106826	0.000882993	0.000571778	0.000360415	0.000648662	1.00223	0.615962	0.614591	-0.7023	0.0380126
651	A -> T	(p.Arg217Ser)	non-synonymous	183722	291127	278598	152157	244163	245120	0.000772907	0.00069729	0.00115579	0.000867525	0.00124507	0.000799608	0.735099	1.017	1.38348	0.468307	0.07671
652	G -> A	(p.Asp218Asn)	non-synonymous	188339	297654	286248	155927	250698	252064	0.00208666	0.001663	0.000848914	0.000416862	0.000358998	0.000805351	1.87483	0.607531	0.324045	-1.62573	0.0456386
652	G -> C	(p.Asp218His)	non-synonymous	188339	297654	286248	155927	250698	252064	0.000281407	0.000241892	0.000415723	0.000724698	0.000837661	0.000178526	0.26165	0.539152	2.06059	1.04306	0.160291
652	G -> T	(p.Asp218Tyr)	non-synonymous	188339	297654	286248	155927	250698	252064	0.00150261	0.00133712	0.00120874	0.00221257	0.00210612	0.00257474	1.41987	2.02554	1.42657	0.512555	0.126549
653	A -> C	(p.Asp218Ala)	non-synonymous	189101	298978	287675	156585	251874	253249	0.000327867	0.000354541	0.000205093	1.91589e-05	1.98512e-05	0.000142153	0.341204	0.0965638	0.283009	-1.82108	0.0104546
653	A -> G	(p.Asp218Gly)	non-synonymous	189101	298978	287675	156585	251874	253249	0.000851397	0.000775977	0.000312853	0.000332088	0.000873453	0.000517277	0.813687	0.508918	0.625447	-0.677041	0.0980335
653	A -> T	(p.Asp218Val)	non-synonymous	189101	298978	287675	156585	251874	253249	0.000735057	0.000652222	0.000385852	0.000766357	0.000595536	0.00080948	0.693639	0.639306	0.921669	-0.117679	0.632774
654	T -> A	(p.Asp218Glu)	non-synonymous	188377	297699	287365	155952	251230	253189	0.000716648	0.000607997	0.000191394	0.000352673	0.000302512	0.00030807	0.662322	0.288662	0.435833	-1.19815	0.0334478
654	T -> C	(p.Asp218=)	synonymous	188377	297699	287365	155952	251230	253189	0.00142799	0.00156534	0.000803856	0.000929773	0.000493572	0.000556896	1.49666	0.696024	0.465051	-1.10454	0.0031145
654	T -> G	(p.Asp218Glu)	non-synonymous	188377	297699	287365	155952	251230	253189	0.000127404	8.39774e-05	0.000146156	5.77101e-05	5.17454e-05	0.00020538	0.105691	0.115248	1.09042	0.12489	0.834608
655	G -> A	(p.Glu219Lys)	non-synonymous	204902	323364	311084	168970	270768	274806	0.00139579	0.00145966	0.00280953	0.00329052	0.00171364	0.00190316	1.42772	2.42922	1.70146	0.766775	0.0744958
655	G -> C	(p.Glu219Gln)	non-synonymous	204902	323364	311084	168970	270768	274806	0.00025866	0.000395839	0.000623626	0.000337338	0.000258524	0.000502172	0.327249	0.430415	1.31525	0.395337	0.396196
655	G -> T	(p.Glu219stop)	stop	204902	323364	311084	168970	270768	274806	0.000453876	0.000432949	0.000122154	8.28549e-05	0.000107103	0.00013464	0.443412	0.111688	0.251883	-1.98918	0.000143166
656	A -> C	(p.Glu219Ala)	non-synonymous	204111	322229	310102	168158	269632	273827	6.85901e-05	9.31015e-05	1.2899e-05	0	7.41752e-06	3.28675e-05	0.0808458	0.013296	0.164461	-2.60418	0.0554765
656	A -> G	(p.Glu219Gly)	non-synonymous	204111	322229	310102	168158	269632	273827	0.00112684	0.00136549	0.00154788	0.000309233	0.000741752	0.000891074	1.24616	0.872484	0.700136	-0.514292	0.259131
656	A -> T	(p.Glu219Val)	non-synonymous	204111	322229	310102	168158	269632	273827	0.000514426	0.000539989	0.000499836	0.000362754	0.00047843	0.000306763	0.527207	0.411946	0.781373	-0.355916	0.085037
657	A -> C	(p.Glu219Asp)	non-synonymous	207871	328460	316347	171710	275310	279019	0.000365611	0.000225294	0.000151732	0.00026207	0.000214304	0.000111104	0.295453	0.184802	0.625489	-0.676944	0.329075
657	A -> G	(p.Glu219=)	synonymous	207871	328460	316347	171710	275310	279019	0.00174146	0.00139134	0.00126127	0.00175878	0.000860848	0.000770557	1.5664	1.16286	0.742379	-0.429773	0.236035
657	A -> T	(p.Glu219Asp)	non-synonymous	207871	328460	316347	171710	275310	279019	0.00174146	0.00168361	0.00195039	0.00186943	0.00189241	0.00196044	1.71254	1.91817	1.12007	0.163592	0.0227186
658	T -> A	(p.Tyr220Asn)	non-synonymous	208293	329320	317531	172077	276654	280015	0.000576112	0.00058302	8.50311e-05	9.8793e-05	0.000151814	7.14247e-05	0.579566	0.101766	0.17559	-2.50972	6.8832e-05
658	T -> C	(p.Tyr220His)	non-synonymous	208293	329320	317531	172077	276654	280015	0.00128185	0.00130572	0.00120933	0.000854269	0.00147838	0.00105709	1.29378	1.14977	0.888685	-0.170256	0.353947
658	T -> G	(p.Tyr220Asp)	non-synonymous	208293	329320	317531	172077	276654	280015	8.64167e-05	0.000170047	6.2986e-06	5.81135e-06	3.61462e-06	7.14247e-06	0.128232	0.00571676	0.0445814	-4.48741	0.209292
659	A -> C	(p.Tyr220Ser)	non-synonymous	204613	325354	312817	168978	272114	275816	0.000371433	0.000399565	2.55741e-05	1.18359e-05	2.20496e-05	2.90048e-05	0.385499	0.0221161	0.05737	-4.12356	0.0166788
659	A -> G	(p.Tyr220Cys)	non-synonymous	204613	325354	312817	168978	272114	275816	0.000977455	0.00115566	0.000342053	0.000497106	0.00051449	0.000645358	1.06656	0.499752	0.468564	-1.09368	0.0331469
659	A -> T	(p.Tyr220Phe)	non-synonymous	204613	325354	312817	168978	272114	275816	0.000581586	0.000510213	0.000533858	0.0010889	0.00079746	0.00108043	0.5459	0.875162	1.60316	0.680914	0.0856704
660	C -> A	(p.Tyr220stop)	stop	207045	328875	316591	171113	275514	279281	0.000275302	0.000261498	7.89662e-05	6.4285e-05	0.000108887	0.000125322	0.2684	0.0943651	0.351584	-1.50806	0.000386918
660	C -> G	(p.Tyr220stop)	stop	207045	328875	316591	171113	275514	279281	0.000705161	0.000632459	6.94903e-05	5.84409e-06	3.62958e-05	5.37093e-05	0.66881	0.0413349	0.0618036	-4.01616	0.0189143
660	C -> T	(p.Tyr220=)	synonymous	207045	328875	316591	171113	275514	279281	0.00216378	0.00203117	0.00153826	0.000975963	0.00172405	0.000787737	2.09747	1.2565	0.599055	-0.739238	0.0285159
661	A -> C	(p.Ile221Leu)	non-synonymous	204033	324566	312941	168522	271953	276497	1.47035e-05	4.62156e-05	3.83459e-05	2.37358e-05	0.00011399	7.95669e-05	0.0304595	0.0639097	2.09818	1.06914	0.269968
661	A -> G	(p.Ile221Val)	non-synonymous	204033	324566	312941	168522	271953	276497	0.00121059	0.00143884	0.00185338	0.00171491	0.00133479	0.00225681	1.32472	1.78997	1.35121	0.434254	0.104162
661	A -> T	(p.Ile221Phe)	non-synonymous	204033	324566	312941	168522	271953	276497	0.0008381	0.000875015	0.00182463	0.000664602	0.000606722	0.000640152	0.856557	0.934025	1.09044	0.124912	0.811397
662	T -> A	(p.Ile221Asn)	non-synonymous	203759	323988	312882	168258	271879	276624	0.00149687	0.00133956	0.00142226	0.00125997	0.00100045	0.00102666	1.41821	1.17734	0.830155	-0.268547	0.138316
662	T -> C	(p.Ile221Thr)	non-synonymous	203759	323988	312882	168258	271879	276624	0.00158521	0.00137968	0.00153412	0.00228815	0.00189423	0.00257389	1.48244	2.0726	1.3981	0.483464	0.0793366
662	T -> G	(p.Ile221Ser)	non-synonymous	203759	323988	312882	168258	271879	276624	0.000206126	0.000138894	0.00176744	0.00192561	0.00155952	0.00181112	0.17251	1.76592	10.2366	3.35567	5.99982e-05
663	C -> A	(p.Ile221=)	synonymous	202617	321474	311302	167339	270544	275206	0.000419511	0.000535035	0.000324444	0.000478071	0.000521172	0.000403334	0.477273	0.431755	0.90463	-0.144601	0.587375
663	C -> G	(p.Ile221Met)	non-synonymous	202617	321474	311302	167339	270544	275206	0.000222094	0.000332842	5.1397e-05	0.000286843	7.02289e-05	0.00019985	0.277468	0.15208	0.548099	-0.867492	0.208195
663	C -> T	(p.Ile221=)	synonymous	202617	321474	311302	167339	270544	275206	0.00144114	0.00164866	0.00083199	0.00109956	0.00075034	0.000646788	1.5449	0.832171	0.538657	-0.892562	0.017993
664	A -> C	(p.Met222Leu)	non-synonymous	189078	297671	289799	156689	251721	257809	0.000243286	0.000409848	0.000172533	0.000491419	0.000901792	0.000686555	0.326567	0.563075	1.72422	0.785947	0.249955
664	A -> G	(p.Met222Val)	non-synonymous	189078	297671	289799	156689	251721	257809	0.00103132	0.0011254	0.00133886	0.000657353	0.000595898	0.000934801	1.07836	0.881728	0.817655	-0.290437	0.335427
664	A -> T	(p.Met222Leu)	non-synonymous	189078	297671	289799	156689	251721	257809	0.00168713	0.00137736	0.00278469	0.0045185	0.00401635	0.00409606	1.53225	3.8539	2.5152	1.33067	0.00536492
665	T -> A	(p.Met222Lys)	non-synonymous	189409	297976	290207	157104	252181	258263	0.00075498	0.00075845	0.000110266	5.72869e-05	0.000122928	8.51845e-05	0.756715	0.0939163	0.12411	-3.0103	1.84743e-05
665	T -> C	(p.Met222Thr)	non-synonymous	189409	297976	290207	157104	252181	258263	0.00133045	0.00149005	0.00111644	0.00134306	0.00139979	0.000584675	1.41025	1.11099	0.787796	-0.344106	0.216268
665	T -> G	(p.Met222Arg)	non-synonymous	189409	297976	290207	157104	252181	258263	8.44733e-05	0.000140951	1.72291e-05	0	1.58616e-05	3.48482e-05	0.112712	0.0169847	0.150691	-2.73033	0.164652
666	G -> A	(p.Met222Ile)	non-synonymous	193925	304421	297054	161122	258418	264012	0.00144386	0.00147493	0.000818033	0.00130957	0.00194646	0.00242792	1.45939	1.62549	1.11381	0.155509	0.670582
666	G -> C	(p.Met222Ile)	non-synonymous	193925	304421	297054	161122	258418	264012	0.00157793	0.00140595	0.000754072	0.0016323	0.00116865	0.00148099	1.49194	1.259	0.843871	-0.244905	0.336265
666	G -> T	(p.Met222Ile)	non-synonymous	193925	304421	297054	161122	258418	264012	0.000412531	0.000486169	0.000346738	0.00065168	0.000359882	0.000219687	0.44935	0.394497	0.877928	-0.187825	0.60914
667	T -> A	(p.Ser223Thr)	non-synonymous	193701	304027	296356	160877	257774	263521	0.000893129	0.00114135	0.000226079	0.000317012	0.00036854	0.000235275	1.01724	0.286727	0.281868	-1.82691	0.0878477
[truncated: 2,888 more rows]
