# Supplementary material for: Comprehensive analysis of the functional impact of single nucleotide variants of human CHEK2
Source: PLoS Genet. 2024 Aug 15;20(8):e1011375. doi: 10.1371/journal.pgen.1011375 (PMC11349238; doi:10.1371/journal.pgen.1011375)
Supplement: S2 Table — (XLSX) [file pgen.1011375.s009.xlsx]

## Sheet: Legend
Supplemental Table 2. Function of CHEK2 protein variants.
Protein_Change	CHEK2 riginal amino acid codon number variant amino acid ("=" no change, "stop" gained stop or nonosense)
Synonymous_nonSynonymous_stop	Type of single nucleotide vairant leading the protein change
SNVs	number of unique single nucleotide variants (SNVs) leading to the protein change
Ave log2 ratio (RCS)	Rad53 complementaiton score (RCS) = average of log2 (SNV frequency after selection/SNV frequency before selection)
LogRegression_prediction	Prediciton of damaging or tolerated based on logistic regression (logit) of the RCS
LogRegression_prob	Logit probability of damaging (1.0)
ClinVar Significance	Classifications from ClinVar (https://www.ncbi.nlm.nih.gov/clinvar/) downloaded 8/2/22

## Sheet: CHEK2 Protein Variants
Protein_Change	Synonymous_nonSynonymous_stop	SNVs	Ave log2 ratio (RCS)	LogRegression_prediction	LogRegression_prob	ClinVar Significance
(p.Met1Ile)	non-synonymous	3	2.97133	damaging	0.972998	Conflicting interpretations of pathogenicity
(p.Met1Leu)	non-synonymous	2	3.66606	damaging	0.997387	Uncertain significance
(p.Met1Thr)	non-synonymous	1	2.2553	damaging	0.759841
(p.Met1Lys)	non-synonymous	1	2.8664	damaging	0.961873
(p.Met1Val)	non-synonymous	1	1.05954	tolerated	0.0516274	Uncertain significance
(p.Met1Arg)	non-synonymous	1	2.23384	damaging	0.746286
(p.Ser2Pro)	non-synonymous	1	0.582033	tolerated	0.0106342
(p.Ser2Tyr)	non-synonymous	1	-0.510773	tolerated	0.000262314
(p.Ser2=)	synonymous	3	-0.155555	tolerated	0.000876338
(p.Ser2Phe)	non-synonymous	1	-0.526791	tolerated	0.000248424	Uncertain significance
(p.Ser2Cys)	non-synonymous	1	-0.940254	tolerated	6.09843e-05
(p.Ser2Thr)	non-synonymous	1	0.696613	tolerated	0.0156161
(p.Ser2Ala)	non-synonymous	1	0.160322	tolerated	0.00255864
(p.Arg3=)	synonymous	4	0.444942	tolerated	0.00670121
(p.Arg3Gln)	non-synonymous	1	0.940079	tolerated	0.0350075	Uncertain significance
(p.Arg3Leu)	non-synonymous	1	0.0419769	tolerated	0.00171302	Uncertain significance
(p.Arg3Trp)	non-synonymous	1	0.00855481	tolerated	0.00152942	Conflicting interpretations of pathogenicity
(p.Arg3Gly)	non-synonymous	1	1.82749	tolerated	0.425155
(p.Arg3Pro)	non-synonymous	1	-2.75305	tolerated	1.28972e-07	Uncertain significance
(p.Glu4=)	synonymous	1	0.930839	tolerated	0.0339624
(p.Glu4Lys)	non-synonymous	1	1.49213	tolerated	0.191389	Uncertain significance
(p.Glu4Val)	non-synonymous	1	-1.04773	tolerated	4.23292e-05
(p.Glu4Gly)	non-synonymous	1	0.400626	tolerated	0.00576996
(p.Glu4Asp)	non-synonymous	2	-0.551417	tolerated	0.000228489
(p.Glu4stop)	stop	1	1.59017	tolerated	0.248256
(p.Glu4Ala)	non-synonymous	1	2.33326	damaging	0.804812
(p.Glu4Gln)	non-synonymous	1	0.703411	tolerated	0.0159752
(p.Ser5=)	synonymous	3	0.165611	tolerated	0.00260491
(p.Ser5stop)	stop	1	3.38453	damaging	0.993229
(p.Ser5Leu)	non-synonymous	1	-0.839928	tolerated	8.57504e-05	Conflicting interpretations of pathogenicity
(p.Ser5Pro)	non-synonymous	1	-0.748605	tolerated	0.000116941	Uncertain significance
(p.Ser5Thr)	non-synonymous	1	0.537451	tolerated	0.00915325
(p.Ser5Ala)	non-synonymous	1	1.98422	damaging	0.557455	Uncertain significance
(p.Ser5Trp)	non-synonymous	1	0.808005	tolerated	0.0226371	Uncertain significance
(p.Asp6Gly)	non-synonymous	1	-0.234823	tolerated	0.000669581
(p.Asp6Asn)	non-synonymous	1	0.267914	tolerated	0.00368358
(p.Asp6=)	synonymous	1	0.418294	tolerated	0.00612472
(p.Asp6Val)	non-synonymous	1	1.1823	tolerated	0.0763048
(p.Asp6Tyr)	non-synonymous	1	0.703993	tolerated	0.0160063	Uncertain significance
(p.Asp6Glu)	non-synonymous	2	-0.241644	tolerated	0.000654252
(p.Asp6His)	non-synonymous	1	2.21658	damaging	0.735019	Uncertain significance
(p.Asp6Ala)	non-synonymous	1	2.15758	damaging	0.694197
(p.Val7=)	synonymous	3	0.636965	tolerated	0.0127882
(p.Val7Ala)	non-synonymous	1	-0.798442	tolerated	9.87284e-05
(p.Val7Ile)	non-synonymous	1	0.124128	tolerated	0.00226326	Uncertain significance
(p.Val7Asp)	non-synonymous	1	-0.244069	tolerated	0.000648888
(p.Val7Phe)	non-synonymous	1	0.304161	tolerated	0.0041643
(p.Val7Leu)	non-synonymous	1	-0.801118	tolerated	9.78351e-05
(p.Val7Gly)	non-synonymous	1	-1.52002	tolerated	8.5077e-06
(p.Glu8Gly)	non-synonymous	1	0.396706	tolerated	0.00569405
(p.Glu8=)	synonymous	1	0.106799	tolerated	0.00213414
(p.Glu8Asp)	non-synonymous	2	0.265761	tolerated	0.00365683	Uncertain significance
(p.Glu8Val)	non-synonymous	1	0.711607	tolerated	0.0164188
(p.Glu8Lys)	non-synonymous	1	-0.262622	tolerated	0.000609274
(p.Glu8stop)	stop	1	2.26817	damaging	0.767727
(p.Glu8Ala)	non-synonymous	1	4.70123	damaging	0.999922
(p.Glu8Gln)	non-synonymous	1	1.5554	tolerated	0.226874
(p.Ala9=)	synonymous	3	0.102292	tolerated	0.00210178
(p.Ala9Thr)	non-synonymous	1	0.920575	tolerated	0.0328367	Uncertain significance
(p.Ala9Val)	non-synonymous	1	0.360804	tolerated	0.00504352	Uncertain significance
(p.Ala9Asp)	non-synonymous	1	1.54131	tolerated	0.218588
(p.Ala9Ser)	non-synonymous	1	1.06428	tolerated	0.0524218
(p.Ala9Pro)	non-synonymous	1	-1.25774	tolerated	2.07389e-05
(p.Ala9Gly)	non-synonymous	1	1.38894	tolerated	0.142876	Uncertain significance
(p.Gln10=)	synonymous	1	0.183771	tolerated	0.00277023
(p.Gln10stop)	stop	1	3.59053	damaging	0.996625	Pathogenic
(p.Gln10His)	non-synonymous	2	1.09471	tolerated	0.0578008
(p.Gln10Leu)	non-synonymous	1	0.918707	tolerated	0.0326358	Uncertain significance
(p.Gln10Arg)	non-synonymous	1	0.125743	tolerated	0.00227568
(p.Gln10Lys)	non-synonymous	1	-0.623022	tolerated	0.000179158
(p.Gln10Glu)	non-synonymous	1	0.549908	tolerated	0.00954516
(p.Gln10Pro)	non-synonymous	1	-1.48799	tolerated	9.48569e-06
(p.Gln11=)	synonymous	1	0.526697	tolerated	0.00882775
(p.Gln11stop)	stop	1	3.34212	damaging	0.992187	Pathogenic
(p.Gln11His)	non-synonymous	2	0.806619	tolerated	0.0225332
(p.Gln11Arg)	non-synonymous	1	-0.213518	tolerated	0.000719807	Uncertain significance
(p.Gln11Leu)	non-synonymous	1	-0.63037	tolerated	0.000174742
(p.Gln11Pro)	non-synonymous	1	0.131173	tolerated	0.00231796	Uncertain significance
(p.Gln11Lys)	non-synonymous	1	0.435043	tolerated	0.00648103
(p.Gln11Glu)	non-synonymous	1	0.965238	tolerated	0.0380127	Uncertain significance
(p.Ser12Tyr)	non-synonymous	1	0.520323	tolerated	0.00864028
(p.Ser12=)	synonymous	3	-0.168167	tolerated	0.000839612
(p.Ser12Phe)	non-synonymous	1	-0.130656	tolerated	0.00095362
(p.Ser12Thr)	non-synonymous	1	-1.53619	tolerated	8.0529e-06	Uncertain significance
(p.Ser12Pro)	non-synonymous	1	0.0316758	tolerated	0.0016542
(p.Ser12Cys)	non-synonymous	1	-3.11319	tolerated	3.79418e-08	Uncertain significance
(p.Ser12Ala)	non-synonymous	1	1.08804	tolerated	0.0565785
(p.His13Gln)	non-synonymous	2	0.0472314	tolerated	0.00174382
(p.His13Arg)	non-synonymous	1	-0.155215	tolerated	0.000877351	Uncertain significance
(p.His13Leu)	non-synonymous	1	0.26339	tolerated	0.00362759
(p.His13Tyr)	non-synonymous	1	2.1429	damaging	0.683504
(p.His13=)	synonymous	1	-0.164915	tolerated	0.000848932
(p.His13Asn)	non-synonymous	1	1.73465	tolerated	0.35045	Uncertain significance
(p.His13Pro)	non-synonymous	1	0.0688349	tolerated	0.00187637
(p.His13Asp)	non-synonymous	1	0.608958	tolerated	0.011641
(p.Gly14Asp)	non-synonymous	1	1.4317	tolerated	0.161606	Uncertain significance
(p.Gly14=)	synonymous	3	0.969787	tolerated	0.038582
(p.Gly14Ser)	non-synonymous	1	0.0601527	tolerated	0.00182193	Uncertain significance
(p.Gly14Val)	non-synonymous	1	1.34193	tolerated	0.124412	Uncertain significance
(p.Gly14Arg)	non-synonymous	1	0.505177	tolerated	0.00821047
(p.Gly14Ala)	non-synonymous	1	0.943949	tolerated	0.0354545
(p.Gly14Cys)	non-synonymous	1	2.01524	damaging	0.583275
(p.Ser15Asn)	non-synonymous	1	0.888402	tolerated	0.0295372
(p.Ser15=)	synonymous	1	0.46598	tolerated	0.00719413
(p.Ser15Gly)	non-synonymous	1	-0.749459	tolerated	0.000116602
(p.Ser15Cys)	non-synonymous	1	-0.0401372	tolerated	0.00129654
(p.Ser15Thr)	non-synonymous	1	0.481241	tolerated	0.00757408
(p.Ser15Ile)	non-synonymous	1	-0.0749318	tolerated	0.00115215	Uncertain significance
(p.Ser15Arg)	non-synonymous	3	1.15654	tolerated	0.0703617
(p.Ser16Asn)	non-synonymous	1	0.819533	tolerated	0.02352	Uncertain significance
(p.Ser16Cys)	non-synonymous	1	0.271442	tolerated	0.00372783
(p.Ser16Ile)	non-synonymous	1	0.724457	tolerated	0.0171389
(p.Ser16=)	synonymous	1	0.232411	tolerated	0.00326638
(p.Ser16Arg)	non-synonymous	3	-0.213625	tolerated	0.000719547
(p.Ser16Gly)	non-synonymous	1	-0.403569	tolerated	0.000377528	Uncertain significance
(p.Ser16Thr)	non-synonymous	1	0.604571	tolerated	0.0114708
(p.Ala17Val)	non-synonymous	1	0.692856	tolerated	0.0154211	Uncertain significance
(p.Ala17Thr)	non-synonymous	1	0.334738	tolerated	0.00461806
(p.Ala17=)	synonymous	3	0.150669	tolerated	0.0024763
(p.Ala17Asp)	non-synonymous	1	-0.722197	tolerated	0.000127917
(p.Ala17Ser)	non-synonymous	1	0.022909	tolerated	0.00160574	Pathogenic
(p.Ala17Pro)	non-synonymous	1	-0.207708	tolerated	0.000734146
(p.Ala17Gly)	non-synonymous	1	1.05051	tolerated	0.0501461
(p.Cys18Arg)	non-synonymous	1	0.254687	tolerated	0.00352228	Uncertain significance
(p.Cys18Ser)	non-synonymous	2	0.975575	tolerated	0.039318
(p.Cys18=)	synonymous	1	0.669032	tolerated	0.0142392
(p.Cys18Tyr)	non-synonymous	1	0.525402	tolerated	0.00878935	Uncertain significance
(p.Cys18stop)	stop	1	3.02211	damaging	0.977179
(p.Cys18Phe)	non-synonymous	1	-0.437822	tolerated	0.000336068
(p.Cys18Gly)	non-synonymous	1	1.64325	tolerated	0.283415	Uncertain significance
(p.Cys18Trp)	non-synonymous	1	-0.0491371	tolerated	0.00125754
(p.Ser19=)	synonymous	3	0.400414	tolerated	0.00576583
(p.Ser19Thr)	non-synonymous	1	0.655151	tolerated	0.0135922	Uncertain significance
(p.Ser19Leu)	non-synonymous	1	-0.272331	tolerated	0.000589515
(p.Ser19Pro)	non-synonymous	1	-0.0217021	tolerated	0.00138022
(p.Ser19stop)	stop	2	2.22268	damaging	0.739041
(p.Ser19Ala)	non-synonymous	1	-0.321021	tolerated	0.000499682
(p.Gln20stop)	stop	1	4.05059	damaging	0.999291	Pathogenic/Likely pathogenic
(p.Gln20His)	non-synonymous	2	0.527866	tolerated	0.00886258	Uncertain significance
(p.Gln20=)	synonymous	1	-0.872653	tolerated	7.67282e-05
(p.Gln20Leu)	non-synonymous	1	-0.198696	tolerated	0.000756954
(p.Gln20Arg)	non-synonymous	1	0.141569	tolerated	0.00240109	Uncertain significance
(p.Gln20Lys)	non-synonymous	1	2.20032	damaging	0.724126
(p.Gln20Glu)	non-synonymous	1	0.842115	tolerated	0.025348
(p.Gln20Pro)	non-synonymous	1	0.114719	tolerated	0.00219221
(p.Pro21=)	synonymous	3	0.541895	tolerated	0.00929119
(p.Pro21Ser)	non-synonymous	1	-0.0652541	tolerated	0.00119062
(p.Pro21Leu)	non-synonymous	1	-0.249674	tolerated	0.000636656	Uncertain significance
(p.Pro21Ala)	non-synonymous	1	0.707936	tolerated	0.0162186
(p.Pro21Arg)	non-synonymous	1	1.88982	tolerated	0.477545
(p.Pro21His)	non-synonymous	1	-0.552296	tolerated	0.000227809
(p.Pro21Thr)	non-synonymous	1	-0.125453	tolerated	0.000970611	Uncertain significance
(p.His22Arg)	non-synonymous	1	-0.180017	tolerated	0.000806508	Uncertain significance
(p.His22=)	synonymous	1	2.79894	damaging	0.952518
(p.His22Leu)	non-synonymous	1	0.278438	tolerated	0.00381714
(p.His22Gln)	non-synonymous	2	-0.0794775	tolerated	0.00113451
(p.His22Tyr)	non-synonymous	1	0.267808	tolerated	0.00368226	Uncertain significance
(p.His22Pro)	non-synonymous	1	2.90816	damaging	0.966748
(p.His22Asn)	non-synonymous	1	-0.0731876	tolerated	0.00115899
(p.His22Asp)	non-synonymous	1	0.179008	tolerated	0.00272589
(p.Gly23=)	synonymous	3	-0.58159	tolerated	0.000206232
(p.Gly23Asp)	non-synonymous	1	0.116909	tolerated	0.00220855	Uncertain significance
(p.Gly23Ser)	non-synonymous	1	0.541414	tolerated	0.00927617	Uncertain significance
(p.Gly23Cys)	non-synonymous	1	1.37708	tolerated	0.138014
(p.Gly23Ala)	non-synonymous	1	0.863403	tolerated	0.0271975	Uncertain significance
(p.Gly23Arg)	non-synonymous	1	-0.492896	tolerated	0.000278735
(p.Gly23Val)	non-synonymous	1	-0.636645	tolerated	0.000171056
(p.Ser24=)	synonymous	1	0.617603	tolerated	0.0119838
(p.Ser24Asn)	non-synonymous	1	-0.0577956	tolerated	0.00122113
(p.Ser24Ile)	non-synonymous	1	0.272152	tolerated	0.00373679
(p.Ser24Gly)	non-synonymous	1	1.07348	tolerated	0.0539958
(p.Ser24Cys)	non-synonymous	1	0.396901	tolerated	0.00569782
(p.Ser24Arg)	non-synonymous	3	0.246146	tolerated	0.00342188	Uncertain significance
(p.Ser24Thr)	non-synonymous	1	-0.229747	tolerated	0.000681219
(p.Val25Ile)	non-synonymous	1	0.807214	tolerated	0.0225778	Uncertain significance
(p.Val25Ala)	non-synonymous	1	1.40486	tolerated	0.149629	Conflicting interpretations of pathogenicity
(p.Val25Leu)	non-synonymous	1	-0.099013	tolerated	0.00106174
(p.Val25=)	synonymous	3	-0.0271947	tolerated	0.00135474
(p.Val25Asp)	non-synonymous	1	2.1752	damaging	0.706756
(p.Val25Phe)	non-synonymous	1	-0.839277	tolerated	8.59402e-05
(p.Val25Gly)	non-synonymous	1	-0.271298	tolerated	0.000591588
(p.Thr26=)	synonymous	3	-0.411757	tolerated	0.000367174
(p.Thr26Ile)	non-synonymous	1	-0.454734	tolerated	0.000317309
(p.Thr26Ala)	non-synonymous	1	0.568867	tolerated	0.0101738
(p.Thr26Ser)	non-synonymous	2	0.0733314	tolerated	0.0019052
(p.Thr26Asn)	non-synonymous	1	1.50373	tolerated	0.197562	Uncertain significance
(p.Thr26Pro)	non-synonymous	1	1.07198	tolerated	0.0537371
(p.Gln27Leu)	non-synonymous	1	-0.0910596	tolerated	0.00109079
(p.Gln27=)	synonymous	1	-0.577764	tolerated	0.00020893
(p.Gln27stop)	stop	1	3.84968	damaging	0.998598	Pathogenic
(p.Gln27His)	non-synonymous	2	-0.273377	tolerated	0.000587425
(p.Gln27Lys)	non-synonymous	1	0.315055	tolerated	0.00432063
(p.Gln27Arg)	non-synonymous	1	-1.58357	tolerated	6.85543e-06	Uncertain significance
(p.Gln27Glu)	non-synonymous	1	-1.07062	tolerated	3.91624e-05	Uncertain significance
(p.Gln27Pro)	non-synonymous	1	-0.0433646	tolerated	0.00128242	Uncertain significance
(p.Ser28Tyr)	non-synonymous	1	0.775937	tolerated	0.020348
(p.Ser28=)	synonymous	3	1.15551	tolerated	0.070133
(p.Ser28Thr)	non-synonymous	1	-0.453807	tolerated	0.000318309
(p.Ser28Phe)	non-synonymous	1	-1.06708	tolerated	3.96374e-05
(p.Ser28Pro)	non-synonymous	1	-0.4487	tolerated	0.000323878
(p.Ser28Cys)	non-synonymous	1	1.34132	tolerated	0.124188
(p.Ser28Ala)	non-synonymous	1	-2.34964	tolerated	5.07843e-07
(p.Gln29His)	non-synonymous	2	0.982508	tolerated	0.0402174
(p.Gln29Arg)	non-synonymous	1	-0.393674	tolerated	0.000390429	Uncertain significance
(p.Gln29Leu)	non-synonymous	1	1.50332	tolerated	0.19734
(p.Gln29stop)	stop	1	2.97742	damaging	0.973535	Pathogenic/Likely pathogenic
(p.Gln29=)	synonymous	1	-0.457843	tolerated	0.000313976
(p.Gln29Lys)	non-synonymous	1	-0.032019	tolerated	0.00133275
(p.Gln29Pro)	non-synonymous	1	-0.793233	tolerated	0.000100491	Uncertain significance
(p.Gln29Glu)	non-synonymous	1	0.888208	tolerated	0.0295183
(p.Gly30Cys)	non-synonymous	1	-0.230075	tolerated	0.000680461
(p.Gly30Asp)	non-synonymous	1	0.588481	tolerated	0.0108672	Uncertain significance
(p.Gly30=)	synonymous	3	0.727377	tolerated	0.0173069
(p.Gly30Ser)	non-synonymous	1	-0.557287	tolerated	0.000223979	Uncertain significance
(p.Gly30Ala)	non-synonymous	1	0.453679	tolerated	0.00690171
(p.Gly30Arg)	non-synonymous	1	3.62917	damaging	0.997039
(p.Gly30Val)	non-synonymous	1	0.521769	tolerated	0.00868247
(p.Ser31Phe)	non-synonymous	1	2.37556	damaging	0.826406	Uncertain significance
(p.Ser31Pro)	non-synonymous	1	-0.231646	tolerated	0.000676841
(p.Ser31=)	synonymous	3	-0.60731	tolerated	0.00018898
(p.Ser31Tyr)	non-synonymous	1	1.01948	tolerated	0.0453558
(p.Ser31Thr)	non-synonymous	1	1.58088	tolerated	0.242417
(p.Ser31Ala)	non-synonymous	1	-0.550529	tolerated	0.00022918
(p.Ser31Cys)	non-synonymous	1	0.547087	tolerated	0.00945499
(p.Ser32=)	synonymous	3	0.593389	tolerated	0.0110479
(p.Ser32Pro)	non-synonymous	1	-1.66339	tolerated	5.22721e-06
(p.Ser32Phe)	non-synonymous	1	-1.03217	tolerated	4.46281e-05
(p.Ser32Tyr)	non-synonymous	1	1.24629	tolerated	0.0931096
(p.Ser32Thr)	non-synonymous	1	0.870814	tolerated	0.0278717
(p.Ser32Ala)	non-synonymous	1	1.57581	tolerated	0.239265
(p.Ser32Cys)	non-synonymous	1	1.09999	tolerated	0.058785
(p.Ser33=)	synonymous	3	-0.500614	tolerated	0.000271523
(p.Ser33Pro)	non-synonymous	1	0.351023	tolerated	0.00487949
(p.Ser33Leu)	non-synonymous	1	0.23735	tolerated	0.00332148
(p.Ser33Thr)	non-synonymous	1	0.541835	tolerated	0.00928933
(p.Ser33stop)	stop	2	2.8105	damaging	0.954264	Pathogenic
(p.Ser33Ala)	non-synonymous	1	-1.38291	tolerated	1.35555e-05
(p.Gln34His)	non-synonymous	2	0.192237	tolerated	0.00285084
(p.Gln34stop)	stop	1	4.09904	damaging	0.999399	Pathogenic
(p.Gln34=)	synonymous	1	0.0417765	tolerated	0.00171185
(p.Gln34Arg)	non-synonymous	1	0.0567623	tolerated	0.00180111	Uncertain significance
(p.Gln34Leu)	non-synonymous	1	-2.1801	tolerated	9.03393e-07
(p.Gln34Lys)	non-synonymous	1	1.43281	tolerated	0.162117	Uncertain significance
(p.Gln34Glu)	non-synonymous	1	0.540487	tolerated	0.00924726
(p.Gln34Pro)	non-synonymous	1	-1.34757	tolerated	1.52845e-05
(p.Ser35=)	synonymous	3	1.12304	tolerated	0.0632721
(p.Ser35Pro)	non-synonymous	1	0.761478	tolerated	0.0193915	Uncertain significance
(p.Ser35Phe)	non-synonymous	1	-0.977553	tolerated	5.37264e-05	Uncertain significance
(p.Ser35Thr)	non-synonymous	1	-0.312453	tolerated	0.000514433
(p.Ser35Cys)	non-synonymous	1	0.479244	tolerated	0.00752324	Uncertain significance
(p.Ser35Tyr)	non-synonymous	1	0.92358	tolerated	0.0331625	Uncertain significance
(p.Ser35Ala)	non-synonymous	1	1.1738	tolerated	0.0742961
(p.Gln36His)	non-synonymous	2	0.13275	tolerated	0.00233039
(p.Gln36Arg)	non-synonymous	1	-0.375188	tolerated	0.000415727	Uncertain significance
(p.Gln36=)	synonymous	1	-1.47185	tolerated	1.00204e-05
(p.Gln36Leu)	non-synonymous	1	0.433058	tolerated	0.00643775
(p.Gln36stop)	stop	1	3.30753	damaging	0.991222	Pathogenic/Likely pathogenic
(p.Gln36Lys)	non-synonymous	1	-0.763937	tolerated	0.000111007
(p.Gln36Pro)	non-synonymous	1	0.635604	tolerated	0.01273
(p.Gln36Glu)	non-synonymous	1	-0.226577	tolerated	0.000688592
(p.Gly37Asp)	non-synonymous	1	-0.461625	tolerated	0.000309968	Uncertain significance
(p.Gly37Ser)	non-synonymous	1	-0.505337	tolerated	0.000267202	Uncertain significance
(p.Gly37Cys)	non-synonymous	1	0.37036	tolerated	0.00520909
(p.Gly37=)	synonymous	3	0.780362	tolerated	0.0206498
(p.Gly37Ala)	non-synonymous	1	-0.22178	tolerated	0.000699898
(p.Gly37Arg)	non-synonymous	1	2.82119	damaging	0.955822	Uncertain significance
(p.Gly37Val)	non-synonymous	1	0.572996	tolerated	0.010316	Uncertain significance
(p.Ile38Leu)	non-synonymous	2	0.172711	tolerated	0.00266835
(p.Ile38Val)	non-synonymous	1	0.619711	tolerated	0.0120689	Uncertain significance
(p.Ile38Thr)	non-synonymous	1	0.559144	tolerated	0.00984641	Uncertain significance
(p.Ile38Met)	non-synonymous	1	0.0441721	tolerated	0.00172582	Uncertain significance
(p.Ile38=)	synonymous	2	-0.200409	tolerated	0.000752565
(p.Ile38Lys)	non-synonymous	1	0.228316	tolerated	0.0032214
(p.Ile38Arg)	non-synonymous	1	-0.42534	tolerated	0.000350621
(p.Ser39Tyr)	non-synonymous	1	-0.401836	tolerated	0.000379756
(p.Ser39=)	synonymous	3	0.541435	tolerated	0.00927682
(p.Ser39Thr)	non-synonymous	1	0.639261	tolerated	0.0128871
(p.Ser39Phe)	non-synonymous	1	2.07298	damaging	0.630036
(p.Ser39Pro)	non-synonymous	1	0.401217	tolerated	0.00578149	Uncertain significance
(p.Ser39Ala)	non-synonymous	1	2.11738	damaging	0.664458
(p.Ser39Cys)	non-synonymous	1	0.262435	tolerated	0.00361589
(p.Ser40Asn)	non-synonymous	1	2.78118	damaging	0.949714
(p.Ser40Ile)	non-synonymous	1	-0.0273866	tolerated	0.00135386
(p.Ser40Cys)	non-synonymous	1	0.575246	tolerated	0.0103943
(p.Ser40=)	synonymous	1	-0.18921	tolerated	0.000781727
(p.Ser40Gly)	non-synonymous	1	0.173753	tolerated	0.00267778	Uncertain significance
(p.Ser40Arg)	non-synonymous	3	0.222259	tolerated	0.003156
(p.Ser40Thr)	non-synonymous	1	0.3698	tolerated	0.00519923	Uncertain significance
(p.Ser41Phe)	non-synonymous	1	0.224356	tolerated	0.00317849	Uncertain significance
(p.Ser41Pro)	non-synonymous	1	0.547963	tolerated	0.00948288
(p.Ser41=)	synonymous	3	-0.17566	tolerated	0.000818526
(p.Ser41Thr)	non-synonymous	1	0.935667	tolerated	0.0345047
(p.Ser41Tyr)	non-synonymous	1	1.14687	tolerated	0.0682431
(p.Ser41Ala)	non-synonymous	1	0.929165	tolerated	0.0337763
(p.Ser41Cys)	non-synonymous	1	0.145025	tolerated	0.00242938
(p.Ser42Tyr)	non-synonymous	1	1.78846	tolerated	0.393114
(p.Ser42Pro)	non-synonymous	1	-0.794898	tolerated	9.99242e-05
(p.Ser42=)	synonymous	3	-0.000574118	tolerated	0.00148279
(p.Ser42Phe)	non-synonymous	1	-0.875777	tolerated	7.59183e-05
(p.Ser42Thr)	non-synonymous	1	0.653982	tolerated	0.0135391	Uncertain significance
(p.Ser42Ala)	non-synonymous	1	-0.696652	tolerated	0.000139513
(p.Ser42Cys)	non-synonymous	1	0.451719	tolerated	0.00685623	Uncertain significance
(p.Thr43Ile)	non-synonymous	1	0.587473	tolerated	0.0108305
(p.Thr43Ala)	non-synonymous	1	0.902422	tolerated	0.0309335	Uncertain significance
(p.Thr43=)	synonymous	3	-0.546949	tolerated	0.000231984
(p.Thr43Ser)	non-synonymous	2	0.19028	tolerated	0.00283199
(p.Thr43Asn)	non-synonymous	1	-0.243361	tolerated	0.000650449	Uncertain significance
(p.Thr43Pro)	non-synonymous	1	2.12492	damaging	0.670145
(p.Ser44Asn)	non-synonymous	1	-0.110907	tolerated	0.00101973
(p.Ser44=)	synonymous	1	1.1772	tolerated	0.0750932
(p.Ser44Ile)	non-synonymous	1	0.124615	tolerated	0.002267
(p.Ser44Gly)	non-synonymous	1	0.685823	tolerated	0.0150625
(p.Ser44Cys)	non-synonymous	1	-0.939605	tolerated	6.11188e-05
(p.Ser44Arg)	non-synonymous	3	-0.633613	tolerated	0.000172827
(p.Ser44Thr)	non-synonymous	1	0.597328	tolerated	0.0111951	Uncertain significance
(p.Thr45Met)	non-synonymous	1	1.55797	tolerated	0.228408	Uncertain significance
(p.Thr45=)	synonymous	3	0.443887	tolerated	0.00667739
(p.Thr45Ala)	non-synonymous	1	0.250556	tolerated	0.00347336
(p.Thr45Ser)	non-synonymous	1	0.539634	tolerated	0.00922075
(p.Thr45Arg)	non-synonymous	1	3.08384	damaging	0.981416	Uncertain significance
(p.Thr45Lys)	non-synonymous	1	-0.229101	tolerated	0.000682716
(p.Thr45Pro)	non-synonymous	1	0.265927	tolerated	0.00365888
(p.Met46Ile)	non-synonymous	3	-0.030822	tolerated	0.00133817	Uncertain significance
(p.Met46Val)	non-synonymous	1	0.608779	tolerated	0.011634	Uncertain significance
(p.Met46Leu)	non-synonymous	2	-0.715413	tolerated	0.000130899	Uncertain significance
(p.Met46Lys)	non-synonymous	1	0.901346	tolerated	0.0308242
(p.Met46Thr)	non-synonymous	1	0.606643	tolerated	0.0115509
(p.Met46Arg)	non-synonymous	1	1.27998	tolerated	0.103238	Uncertain significance
(p.Pro47Ser)	non-synonymous	1	0.21643	tolerated	0.0030943
(p.Pro47=)	synonymous	3	0.551651	tolerated	0.0096013
(p.Pro47Leu)	non-synonymous	1	0.193853	tolerated	0.00286648
(p.Pro47Thr)	non-synonymous	1	1.51474	tolerated	0.203562
(p.Pro47Gln)	non-synonymous	1	1.57368	tolerated	0.237953
(p.Pro47Ala)	non-synonymous	1	-0.275248	tolerated	0.000583706
(p.Pro47Arg)	non-synonymous	1	0.840275	tolerated	0.0251941
(p.Asn48Asp)	non-synonymous	1	-0.873919	tolerated	7.6399e-05
(p.Asn48=)	synonymous	1	0.439391	tolerated	0.00657684
(p.Asn48Ile)	non-synonymous	1	-1.11347	tolerated	3.38578e-05
(p.Asn48Ser)	non-synonymous	1	0.573897	tolerated	0.0103473
(p.Asn48His)	non-synonymous	1	0.169128	tolerated	0.00263614
(p.Asn48Tyr)	non-synonymous	1	1.31278	tolerated	0.114018
(p.Asn48Lys)	non-synonymous	2	1.3561	tolerated	0.129753
(p.Asn48Thr)	non-synonymous	1	0.815081	tolerated	0.0231751
(p.Ser49=)	synonymous	3	-0.096606	tolerated	0.00107045
(p.Ser49Phe)	non-synonymous	1	1.79832	tolerated	0.40113	Uncertain significance
(p.Ser49Thr)	non-synonymous	1	1.15533	tolerated	0.0700929
(p.Ser49Pro)	non-synonymous	1	-0.195092	tolerated	0.000766273	Uncertain significance
(p.Ser49Cys)	non-synonymous	1	0.791571	tolerated	0.0214342	Uncertain significance
(p.Ser49Tyr)	non-synonymous	1	0.416247	tolerated	0.00608254
(p.Ser49Ala)	non-synonymous	1	1.54806	tolerated	0.222531
(p.Ser50=)	synonymous	1	1.06253	tolerated	0.0521277
(p.Ser50Asn)	non-synonymous	1	0.830106	tolerated	0.0243593
(p.Ser50Cys)	non-synonymous	1	0.371916	tolerated	0.00523654
(p.Ser50Ile)	non-synonymous	1	0.0465586	tolerated	0.00173984
(p.Ser50Arg)	non-synonymous	3	-0.893538	tolerated	7.14729e-05
(p.Ser50Thr)	non-synonymous	1	-0.625784	tolerated	0.000177485
(p.Ser50Gly)	non-synonymous	1	1.12402	tolerated	0.0634692
(p.Gln51Leu)	non-synonymous	1	-0.514896	tolerated	0.000258666
(p.Gln51=)	synonymous	1	0.625564	tolerated	0.0123083
(p.Gln51stop)	stop	1	3.00432	damaging	0.975791	Pathogenic
(p.Gln51His)	non-synonymous	2	-1.02699	tolerated	4.54206e-05
(p.Gln51Arg)	non-synonymous	1	1.18394	tolerated	0.0766994	Uncertain significance
(p.Gln51Lys)	non-synonymous	1	0.461205	tolerated	0.0070792	Uncertain significance
(p.Gln51Pro)	non-synonymous	1	-0.385686	tolerated	0.000401166	Uncertain significance
(p.Gln51Glu)	non-synonymous	1	2.59384	damaging	0.909039	Uncertain significance
(p.Ser52=)	synonymous	3	-0.168936	tolerated	0.000837423
(p.Ser52Pro)	non-synonymous	1	0.181476	tolerated	0.00274877
(p.Ser52Phe)	non-synonymous	1	-0.270664	tolerated	0.000592861
(p.Ser52Thr)	non-synonymous	1	0.738244	tolerated	0.0179461	Uncertain significance
(p.Ser52Tyr)	non-synonymous	1	-1.07077	tolerated	3.9143e-05	Uncertain significance
(p.Ser52Ala)	non-synonymous	1	3.66674	damaging	0.997393
(p.Ser52Cys)	non-synonymous	1	-0.697175	tolerated	0.000139265
(p.Ser53=)	synonymous	3	0.272075	tolerated	0.00373582
(p.Ser53Tyr)	non-synonymous	1	0.41742	tolerated	0.00610668
(p.Ser53Pro)	non-synonymous	1	0.532773	tolerated	0.00901021
(p.Ser53Phe)	non-synonymous	1	0.289554	tolerated	0.00396349	Uncertain significance
(p.Ser53Thr)	non-synonymous	1	0.217085	tolerated	0.00310118	Uncertain significance
(p.Ser53Ala)	non-synonymous	1	2.42219	damaging	0.847972	Uncertain significance
(p.Ser53Cys)	non-synonymous	1	1.10499	tolerated	0.0597328	Uncertain significance
(p.His54Arg)	non-synonymous	1	0.686493	tolerated	0.0150963
(p.His54=)	synonymous	1	1.1327	tolerated	0.0652446
(p.His54Tyr)	non-synonymous	1	-1.09766	tolerated	3.57257e-05
(p.His54Gln)	non-synonymous	2	0.821762	tolerated	0.0236946
(p.His54Leu)	non-synonymous	1	0.74998	tolerated	0.0186625
(p.His54Asn)	non-synonymous	1	0.678652	tolerated	0.0147053
(p.His54Asp)	non-synonymous	1	-0.229035	tolerated	0.000682868
(p.His54Pro)	non-synonymous	1	-1.91058	tolerated	2.25706e-06	Uncertain significance
(p.Ser55Phe)	non-synonymous	1	0.731153	tolerated	0.0175264	Uncertain significance
(p.Ser55Tyr)	non-synonymous	1	0.374765	tolerated	0.00528721
(p.Ser55Thr)	non-synonymous	1	0.10191	tolerated	0.00209906
(p.Ser55Pro)	non-synonymous	1	-0.387382	tolerated	0.000398862
(p.Ser55=)	synonymous	3	0.194219	tolerated	0.00287004
(p.Ser55Cys)	non-synonymous	1	-0.388572	tolerated	0.000397253	Uncertain significance
(p.Ser55Ala)	non-synonymous	1	1.30293	tolerated	0.110683	Uncertain significance
(p.Ser56Asn)	non-synonymous	1	-0.0667449	tolerated	0.00118461
(p.Ser56Ile)	non-synonymous	1	0.740878	tolerated	0.0181045
(p.Ser56=)	synonymous	1	0.795103	tolerated	0.0216873
(p.Ser56Arg)	non-synonymous	3	-1.26754	tolerated	2.00598e-05
(p.Ser56Gly)	non-synonymous	1	-0.110044	tolerated	0.00102273	Uncertain significance
(p.Ser56Cys)	non-synonymous	1	0.187445	tolerated	0.00280493
(p.Ser56Thr)	non-synonymous	1	0.824203	tolerated	0.0238872	Uncertain significance
(p.Ser57=)	synonymous	3	-0.209368	tolerated	0.00073002
(p.Ser57Tyr)	non-synonymous	1	1.22824	tolerated	0.0880613	Uncertain significance
(p.Ser57Pro)	non-synonymous	1	-0.337094	tolerated	0.00047314	Uncertain significance
(p.Ser57Phe)	non-synonymous	1	1.1299	tolerated	0.0646664	Uncertain significance
(p.Ser57Thr)	non-synonymous	1	1.45461	tolerated	0.172432
(p.Ser57Ala)	non-synonymous	1	-1.3737	tolerated	1.39859e-05
(p.Ser57Cys)	non-synonymous	1	0.459599	tolerated	0.00704095	Uncertain significance
(p.Gly58Val)	non-synonymous	1	-0.319487	tolerated	0.000502291
(p.Gly58Arg)	non-synonymous	2	1.46457	tolerated	0.177315
(p.Gly58=)	synonymous	3	1.03788	tolerated	0.0481405
(p.Gly58Glu)	non-synonymous	1	-0.824349	tolerated	9.04109e-05
(p.Gly58Trp)	non-synonymous	1	-1.24146	tolerated	2.19186e-05
(p.Gly58Ala)	non-synonymous	1	2.39824	damaging	0.837187	Uncertain significance
(p.Thr59Ala)	non-synonymous	1	0.931152	tolerated	0.0339973
(p.Thr59=)	synonymous	3	0.153392	tolerated	0.00249926
(p.Thr59Ser)	non-synonymous	1	0.46963	tolerated	0.00728325
(p.Thr59Ile)	non-synonymous	1	0.255277	tolerated	0.00352932	Uncertain significance
(p.Thr59Lys)	non-synonymous	1	1.13856	tolerated	0.0664699	Uncertain significance
(p.Thr59Arg)	non-synonymous	1	0.445006	tolerated	0.00670266
(p.Thr59Pro)	non-synonymous	1	-0.0798301	tolerated	0.00113316
(p.Leu60=)	synonymous	4	0.2797	tolerated	0.00383349
(p.Leu60Gln)	non-synonymous	1	0.832798	tolerated	0.0245777
(p.Leu60Pro)	non-synonymous	1	-0.0235841	tolerated	0.00137144
(p.Leu60Met)	non-synonymous	1	0.524449	tolerated	0.00876119
(p.Leu60Arg)	non-synonymous	1	1.75793	tolerated	0.368657	Uncertain significance
(p.Leu60Val)	non-synonymous	1	-1.58681	tolerated	6.78059e-06
(p.Ser61Gly)	non-synonymous	1	0.756412	tolerated	0.0190669	Uncertain significance
(p.Ser61=)	synonymous	1	-0.0816469	tolerated	0.00112619
(p.Ser61Asn)	non-synonymous	1	0.58457	tolerated	0.0107253	Uncertain significance
(p.Ser61Ile)	non-synonymous	1	-0.607514	tolerated	0.000188848	Uncertain significance
(p.Ser61Cys)	non-synonymous	1	-0.20778	tolerated	0.000733966
(p.Ser61Arg)	non-synonymous	3	2.17513	damaging	0.706707	Uncertain significance
(p.Ser61Thr)	non-synonymous	1	1.60768	tolerated	0.259527
(p.Ser62=)	synonymous	3	0.0328299	tolerated	0.00166069
(p.Ser62Pro)	non-synonymous	1	1.35445	tolerated	0.129121	Uncertain significance
(p.Ser62Phe)	non-synonymous	1	2.33573	damaging	0.806129	Uncertain significance
(p.Ser62Thr)	non-synonymous	1	0.345883	tolerated	0.00479542
(p.Ser62Tyr)	non-synonymous	1	1.06479	tolerated	0.052508
(p.Ser62Ala)	non-synonymous	1	-0.267027	tolerated	0.000600228
(p.Ser62Cys)	non-synonymous	1	0.289416	tolerated	0.00396163
(p.Leu63Ile)	non-synonymous	1	-0.0839006	tolerated	0.00111761
(p.Leu63Ser)	non-synonymous	1	0.2595	tolerated	0.00358014	Uncertain significance
(p.Leu63=)	synonymous	2	1.09933	tolerated	0.0586613
(p.Leu63Phe)	non-synonymous	2	0.516403	tolerated	0.00852695
(p.Leu63Val)	non-synonymous	1	-2.52751	tolerated	2.77514e-07
(p.Leu63stop)	stop	2	3.08649	damaging	0.981579
(p.Glu64Asp)	non-synonymous	2	0.0891221	tolerated	0.00200999
(p.Glu64=)	synonymous	1	0.53039	tolerated	0.00893823
(p.Glu64Val)	non-synonymous	1	0.206152	tolerated	0.00298843
(p.Glu64stop)	stop	1	3.46506	damaging	0.994841
(p.Glu64Lys)	non-synonymous	1	0.931322	tolerated	0.0340163	Conflicting interpretations of pathogenicity
(p.Glu64Gly)	non-synonymous	1	1.02198	tolerated	0.0457251	Uncertain significance
(p.Glu64Gln)	non-synonymous	1	0.717407	tolerated	0.0167401
(p.Glu64Ala)	non-synonymous	1	1.45953	tolerated	0.174834
(p.Thr65Ile)	non-synonymous	1	1.8392	tolerated	0.434904	Uncertain significance
(p.Thr65=)	synonymous	3	0.300972	tolerated	0.0041196
(p.Thr65Ala)	non-synonymous	1	0.501742	tolerated	0.00811599	Uncertain significance
(p.Thr65Arg)	non-synonymous	1	0.187864	tolerated	0.00280891	Uncertain significance
(p.Thr65Ser)	non-synonymous	1	0.164632	tolerated	0.00259629	Uncertain significance
(p.Thr65Lys)	non-synonymous	1	-0.0830373	tolerated	0.00112089	Uncertain significance
(p.Thr65Pro)	non-synonymous	1	-0.61603	tolerated	0.000183464
(p.Val66Met)	non-synonymous	1	0.263609	tolerated	0.00363028	Uncertain significance
(p.Val66Glu)	non-synonymous	1	0.19529	tolerated	0.00288047
(p.Val66=)	synonymous	3	-0.652611	tolerated	0.000162026
(p.Val66Ala)	non-synonymous	1	0.483514	tolerated	0.00763235	Uncertain significance
(p.Val66Leu)	non-synonymous	2	0.768273	tolerated	0.0198354
(p.Val66Gly)	non-synonymous	1	1.7622	tolerated	0.372039
(p.Ser67Phe)	non-synonymous	1	1.72252	tolerated	0.341127	Uncertain significance
(p.Ser67Thr)	non-synonymous	1	-0.762932	tolerated	0.000111386
(p.Ser67Pro)	non-synonymous	1	0.0492192	tolerated	0.00175562
(p.Ser67=)	synonymous	3	-0.213543	tolerated	0.000719747
(p.Ser67Tyr)	non-synonymous	1	1.24363	tolerated	0.0923507	Uncertain significance
(p.Ser67Cys)	non-synonymous	1	0.855311	tolerated	0.0264795
(p.Ser67Ala)	non-synonymous	1	1.41648	tolerated	0.154725	Uncertain significance
(p.Thr68Ile)	non-synonymous	1	-0.79546	tolerated	9.97336e-05
(p.Thr68=)	synonymous	3	0.635596	tolerated	0.0127296
(p.Thr68Ala)	non-synonymous	1	-0.490633	tolerated	0.000280885
(p.Thr68Ser)	non-synonymous	2	1.16026	tolerated	0.0711938
(p.Thr68Asn)	non-synonymous	1	0.720287	tolerated	0.0169019
(p.Thr68Pro)	non-synonymous	1	0.497433	tolerated	0.007999
(p.Gln69Arg)	non-synonymous	1	1.85475	tolerated	0.447933	Uncertain significance
(p.Gln69His)	non-synonymous	2	-0.803215	tolerated	9.71405e-05
(p.Gln69stop)	stop	1	3.4901	damaging	0.99526	Pathogenic/Likely pathogenic
(p.Gln69Leu)	non-synonymous	1	-0.596633	tolerated	0.000195959	Uncertain significance
(p.Gln69=)	synonymous	1	1.2776	tolerated	0.102492
(p.Gln69Lys)	non-synonymous	1	-1.11685	tolerated	3.3471e-05
(p.Gln69Pro)	non-synonymous	1	1.05533	tolerated	0.0509316
(p.Gln69Glu)	non-synonymous	1	0.355391	tolerated	0.00495207
(p.Glu70Asp)	non-synonymous	2	0.360961	tolerated	0.00504619
(p.Glu70Val)	non-synonymous	1	-0.0218241	tolerated	0.00137965
(p.Glu70Lys)	non-synonymous	1	1.55253	tolerated	0.225167	Uncertain significance
(p.Glu70Gly)	non-synonymous	1	0.177257	tolerated	0.00270976
(p.Glu70Gln)	non-synonymous	1	3.4953	damaging	0.995342
(p.Glu70=)	synonymous	1	0.243038	tolerated	0.00338606
(p.Glu70stop)	stop	1	2.37237	damaging	0.824847	Pathogenic
(p.Glu70Ala)	non-synonymous	1	2.31883	damaging	0.796998
(p.Leu71His)	non-synonymous	1	-1.61106	tolerated	6.24432e-06
(p.Leu71Phe)	non-synonymous	1	-1.60229	tolerated	6.43319e-06	Uncertain significance
(p.Leu71Pro)	non-synonymous	1	-1.84113	tolerated	2.85767e-06
(p.Leu71=)	synonymous	3	0.0672484	tolerated	0.00186631
(p.Leu71Ile)	non-synonymous	1	-0.710343	tolerated	0.000133173
(p.Leu71Val)	non-synonymous	1	3.67148	damaging	0.997435
(p.Leu71Arg)	non-synonymous	1	0.906795	tolerated	0.031382
(p.Tyr72stop)	stop	2	4.11422	damaging	0.999429
(p.Tyr72=)	synonymous	1	-0.494854	tolerated	0.000276887
(p.Tyr72His)	non-synonymous	1	-2.05369	tolerated	1.38799e-06	Uncertain significance
(p.Tyr72Phe)	non-synonymous	1	-0.407111	tolerated	0.000373013
(p.Tyr72Cys)	non-synonymous	1	-0.823917	tolerated	9.05438e-05	Conflicting interpretations of pathogenicity
(p.Tyr72Asn)	non-synonymous	1	-1.05362	tolerated	4.14909e-05
(p.Tyr72Asp)	non-synonymous	1	0.701118	tolerated	0.0158531
(p.Tyr72Ser)	non-synonymous	1	-0.579121	tolerated	0.000207969	Uncertain significance
(p.Ser73=)	synonymous	3	-0.717678	tolerated	0.000129896
(p.Ser73Tyr)	non-synonymous	1	-0.808275	tolerated	9.54851e-05
(p.Ser73Pro)	non-synonymous	1	0.281204	tolerated	0.00385305	Uncertain significance
(p.Ser73Thr)	non-synonymous	1	1.78252	tolerated	0.388304
(p.Ser73Phe)	non-synonymous	1	-1.61768	tolerated	6.10535e-06
(p.Ser73Ala)	non-synonymous	1	-0.275586	tolerated	0.000583035
(p.Ser73Cys)	non-synonymous	1	-0.16979	tolerated	0.000835	Uncertain significance
(p.Ile74=)	synonymous	2	-0.533824	tolerated	0.00024256
(p.Ile74Val)	non-synonymous	1	-2.01527	tolerated	1.58152e-06
(p.Ile74Asn)	non-synonymous	1	-0.161818	tolerated	0.000857904
(p.Ile74Phe)	non-synonymous	1	-0.787314	tolerated	0.000102532
(p.Ile74Thr)	non-synonymous	1	-1.63835	tolerated	5.69132e-06
(p.Ile74Leu)	non-synonymous	1	2.39085	damaging	0.833735
(p.Ile74Ser)	non-synonymous	1	-1.8433	tolerated	2.83676e-06
(p.Ile74Met)	non-synonymous	1	-0.501737	tolerated	0.000270489
(p.Pro75His)	non-synonymous	1	-0.391906	tolerated	0.000392781
(p.Pro75=)	synonymous	3	0.0176785	tolerated	0.0015775
(p.Pro75Thr)	non-synonymous	1	0.181245	tolerated	0.00274663
(p.Pro75Ala)	non-synonymous	1	1.3769	tolerated	0.13794
(p.Pro75Ser)	non-synonymous	1	-1.8409	tolerated	2.85994e-06
(p.Pro75Leu)	non-synonymous	1	-1.84477	tolerated	2.82262e-06
(p.Pro75Arg)	non-synonymous	1	-0.901405	tolerated	6.95883e-05
(p.Glu76Asp)	non-synonymous	2	-0.597087	tolerated	0.000195657
(p.Glu76Val)	non-synonymous	1	-0.557452	tolerated	0.000223853
(p.Glu76=)	synonymous	1	2.50471	damaging	0.880708
(p.Glu76Gly)	non-synonymous	1	-0.771355	tolerated	0.000108244
(p.Glu76Lys)	non-synonymous	1	-0.331705	tolerated	0.000481879	Uncertain significance
(p.Glu76stop)	stop	1	2.22858	damaging	0.742882
(p.Glu76Gln)	non-synonymous	1	0.784496	tolerated	0.0209358	Uncertain significance
(p.Glu76Ala)	non-synonymous	1	4.45542	damaging	0.999821
(p.Asp77=)	synonymous	1	0.800686	tolerated	0.0220935
(p.Asp77Asn)	non-synonymous	1	-0.723331	tolerated	0.000127425	Uncertain significance
(p.Asp77Gly)	non-synonymous	1	-0.455257	tolerated	0.000316745
(p.Asp77Tyr)	non-synonymous	1	-1.09513	tolerated	3.60337e-05
(p.Asp77Glu)	non-synonymous	2	0.862921	tolerated	0.0271542
(p.Asp77Val)	non-synonymous	1	0.497079	tolerated	0.00798944	Uncertain significance
(p.Asp77His)	non-synonymous	1	-2.1595	tolerated	9.68892e-07
(p.Asp77Ala)	non-synonymous	1	-1.397	tolerated	1.29216e-05
(p.Gln78His)	non-synonymous	2	-0.281677	tolerated	0.000571102
(p.Gln78Leu)	non-synonymous	1	0.181101	tolerated	0.00274529
(p.Gln78=)	synonymous	1	-0.321373	tolerated	0.000499085
(p.Gln78Arg)	non-synonymous	1	-0.0669582	tolerated	0.00118375
(p.Gln78stop)	stop	1	3.09848	damaging	0.982302	Pathogenic/Likely pathogenic
(p.Gln78Lys)	non-synonymous	1	0.314756	tolerated	0.00431626
(p.Gln78Pro)	non-synonymous	1	0.81852	tolerated	0.0234411
(p.Gln78Glu)	non-synonymous	1	0.433161	tolerated	0.00643998
(p.Glu79Asp)	non-synonymous	2	-0.928072	tolerated	6.35611e-05
(p.Glu79=)	synonymous	1	-0.0470152	tolerated	0.00126663
(p.Glu79stop)	stop	1	4.12348	damaging	0.999447
(p.Glu79Lys)	non-synonymous	1	-0.819084	tolerated	9.20425e-05
(p.Glu79Gly)	non-synonymous	1	-1.92144	tolerated	2.17533e-06
(p.Glu79Val)	non-synonymous	1	1.7735	tolerated	0.381055
(p.Glu79Gln)	non-synonymous	1	0.966813	tolerated	0.0382089
(p.Glu79Ala)	non-synonymous	1	-0.914851	tolerated	6.6481e-05
(p.Pro80=)	synonymous	3	0.463559	tolerated	0.00713562
(p.Pro80His)	non-synonymous	1	0.0344959	tolerated	0.0016701	Uncertain significance
(p.Pro80Ser)	non-synonymous	1	0.63906	tolerated	0.0128784	Uncertain significance
(p.Pro80Leu)	non-synonymous	1	2.0563	damaging	0.616732
(p.Pro80Ala)	non-synonymous	1	0.622012	tolerated	0.0121625
(p.Pro80Thr)	non-synonymous	1	1.04007	tolerated	0.0484834
(p.Pro80Arg)	non-synonymous	1	0.0240741	tolerated	0.00161209
(p.Glu81=)	synonymous	1	-0.360194	tolerated	0.000437443
(p.Glu81Gly)	non-synonymous	1	0.928579	tolerated	0.0337115
(p.Glu81Asp)	non-synonymous	2	0.164524	tolerated	0.00259533
(p.Glu81Lys)	non-synonymous	1	-0.905808	tolerated	6.8555e-05	Uncertain significance
(p.Glu81Val)	non-synonymous	1	0.0069823	tolerated	0.00152129
(p.Glu81stop)	stop	1	1.8543	tolerated	0.447553
(p.Glu81Ala)	non-synonymous	1	-1.13644	tolerated	3.1316e-05
(p.Glu81Gln)	non-synonymous	1	0.898984	tolerated	0.0305853
(p.Asp82=)	synonymous	1	-0.455061	tolerated	0.000316957
(p.Asp82Gly)	non-synonymous	1	1.05665	tolerated	0.0511488
(p.Asp82Tyr)	non-synonymous	1	0.517897	tolerated	0.00856998
(p.Asp82Val)	non-synonymous	1	0.862149	tolerated	0.027085
(p.Asp82Glu)	non-synonymous	2	-0.233973	tolerated	0.000671515
(p.Asp82Asn)	non-synonymous	1	-0.617966	tolerated	0.000182262
(p.Asp82His)	non-synonymous	1	2.01594	damaging	0.583845
(p.Asp82Ala)	non-synonymous	1	0.419165	tolerated	0.00614277
(p.Gln83His)	non-synonymous	2	0.351231	tolerated	0.00488292
(p.Gln83Arg)	non-synonymous	1	-0.0406723	tolerated	0.00129419
(p.Gln83=)	synonymous	1	0.645859	tolerated	0.0131753
(p.Gln83Leu)	non-synonymous	1	0.0298232	tolerated	0.00164384
(p.Gln83stop)	stop	1	3.56427	damaging	0.996312	Pathogenic
(p.Gln83Pro)	non-synonymous	1	1.85468	tolerated	0.447875
(p.Gln83Lys)	non-synonymous	1	-1.20551	tolerated	2.47657e-05
(p.Gln83Glu)	non-synonymous	1	-0.108525	tolerated	0.00102801
(p.Glu84stop)	stop	1	4.63854	damaging	0.999904
(p.Glu84Asp)	non-synonymous	2	0.640661	tolerated	0.0129477
(p.Glu84Gly)	non-synonymous	1	0.214361	tolerated	0.0030727
(p.Glu84=)	synonymous	1	1.47745	tolerated	0.183792
(p.Glu84Lys)	non-synonymous	1	-1.47219	tolerated	1.00088e-05
(p.Glu84Ala)	non-synonymous	1	4.17581	damaging	0.999537
(p.Glu84Val)	non-synonymous	1	0.851052	tolerated	0.0261091
(p.Glu84Gln)	non-synonymous	1	0.713305	tolerated	0.0165122
(p.Pro85Ser)	non-synonymous	1	-0.165214	tolerated	0.00084807	Uncertain significance
(p.Pro85=)	synonymous	3	0.471092	tolerated	0.00731926
(p.Pro85His)	non-synonymous	1	0.740528	tolerated	0.0180834	Uncertain significance
(p.Pro85Leu)	non-synonymous	1	0.731241	tolerated	0.0175316	Benign/Likely benign
(p.Pro85Arg)	non-synonymous	1	-0.157765	tolerated	0.000869789	Uncertain significance
(p.Pro85Thr)	non-synonymous	1	1.29004	tolerated	0.106444	Uncertain significance
(p.Pro85Ala)	non-synonymous	1	0.917271	tolerated	0.0324821
(p.Glu86Lys)	non-synonymous	1	-0.198864	tolerated	0.000756523	Uncertain significance
(p.Glu86Asp)	non-synonymous	2	-0.200192	tolerated	0.00075312	Uncertain significance
(p.Glu86Val)	non-synonymous	1	-0.344841	tolerated	0.000460855
(p.Glu86Gly)	non-synonymous	1	0.469646	tolerated	0.00728366
(p.Glu86stop)	stop	1	0.203762	tolerated	0.00296433
(p.Glu86=)	synonymous	1	-0.142325	tolerated	0.000916589
(p.Glu86Gln)	non-synonymous	1	1.5259	tolerated	0.209777	Uncertain significance
(p.Glu86Ala)	non-synonymous	1	-0.583309	tolerated	0.000205032
(p.Glu87Gly)	non-synonymous	1	-0.170465	tolerated	0.000833087
(p.Glu87Asp)	non-synonymous	2	0.502452	tolerated	0.00813544
(p.Glu87=)	synonymous	1	2.09238	damaging	0.645262
(p.Glu87Lys)	non-synonymous	1	-0.57967	tolerated	0.000207582
(p.Glu87stop)	stop	1	3.19276	damaging	0.98709
(p.Glu87Val)	non-synonymous	1	-0.0798536	tolerated	0.00113307
(p.Glu87Gln)	non-synonymous	1	1.94731	damaging	0.526333
(p.Glu87Ala)	non-synonymous	1	0.859361	tolerated	0.0268365
(p.Pro88Ser)	non-synonymous	1	-0.241742	tolerated	0.000654034
(p.Pro88His)	non-synonymous	1	-0.0864854	tolerated	0.00110785
(p.Pro88Leu)	non-synonymous	1	-0.562869	tolerated	0.000219772
(p.Pro88=)	synonymous	3	0.128398	tolerated	0.00229626
(p.Pro88Thr)	non-synonymous	1	0.709637	tolerated	0.0163111
(p.Pro88Ala)	non-synonymous	1	-0.206349	tolerated	0.000737542
(p.Pro88Arg)	non-synonymous	1	-0.193731	tolerated	0.00076982
(p.Thr89Ile)	non-synonymous	1	0.770905	tolerated	0.02001	Uncertain significance
(p.Thr89=)	synonymous	3	1.1615	tolerated	0.0714711
(p.Thr89Ser)	non-synonymous	2	0.290184	tolerated	0.00397194
(p.Thr89Ala)	non-synonymous	1	0.403813	tolerated	0.0058324
(p.Thr89Pro)	non-synonymous	1	0.138348	tolerated	0.00237502
(p.Thr89Asn)	non-synonymous	1	-0.335124	tolerated	0.000476316	Uncertain significance
(p.Pro90His)	non-synonymous	1	0.124673	tolerated	0.00226745
(p.Pro90Leu)	non-synonymous	1	1.04783	tolerated	0.0497146	Uncertain significance
(p.Pro90Ser)	non-synonymous	1	-0.941529	tolerated	6.07207e-05	Uncertain significance
(p.Pro90=)	synonymous	3	0.801824	tolerated	0.0221772
(p.Pro90Thr)	non-synonymous	1	1.27149	tolerated	0.100596	Uncertain significance
(p.Pro90Arg)	non-synonymous	1	0.0393987	tolerated	0.0016981
(p.Pro90Ala)	non-synonymous	1	1.35801	tolerated	0.130486
(p.Ala91Thr)	non-synonymous	1	0.395784	tolerated	0.00567635
(p.Ala91Val)	non-synonymous	1	-0.161941	tolerated	0.000857544	Uncertain significance
(p.Ala91=)	synonymous	3	0.783734	tolerated	0.0208828
(p.Ala91Ser)	non-synonymous	1	0.148075	tolerated	0.00245463
(p.Ala91Pro)	non-synonymous	1	0.905965	tolerated	0.0312964	Uncertain significance
(p.Ala91Asp)	non-synonymous	1	-0.763422	tolerated	0.000111201	Uncertain significance
(p.Ala91Gly)	non-synonymous	1	1.98873	damaging	0.561226
(p.Pro92=)	synonymous	3	1.05901	tolerated	0.0515388
(p.Pro92Ser)	non-synonymous	1	1.27913	tolerated	0.10297	Uncertain significance
(p.Pro92Leu)	non-synonymous	1	-0.340198	tolerated	0.000468179	Uncertain significance
(p.Pro92Thr)	non-synonymous	1	0.283483	tolerated	0.00388289	Uncertain significance
(p.Pro92His)	non-synonymous	1	2.59272	damaging	0.908725	Uncertain significance
(p.Pro92Arg)	non-synonymous	1	2.42866	damaging	0.850787	Uncertain significance
(p.Pro92Ala)	non-synonymous	1	1.39833	tolerated	0.146829
(p.Trp93stop)	stop	2	3.76861	damaging	0.998154	Pathogenic/Likely pathogenic
(p.Trp93Arg)	non-synonymous	2	2.47967	damaging	0.871476	Uncertain significance
(p.Trp93Leu)	non-synonymous	1	2.80809	damaging	0.953905
(p.Trp93Cys)	non-synonymous	2	2.95769	damaging	0.971753	Uncertain significance
(p.Trp93Gly)	non-synonymous	1	0.896284	tolerated	0.0303145
(p.Trp93Ser)	non-synonymous	1	0.615347	tolerated	0.0118934	Uncertain significance
(p.Ala94Thr)	non-synonymous	1	4.45843	damaging	0.999823	Uncertain significance
(p.Ala94Asp)	non-synonymous	1	4.02292	damaging	0.999221
(p.Ala94Val)	non-synonymous	1	3.87292	damaging	0.998704	Uncertain significance
(p.Ala94=)	synonymous	3	-0.395215	tolerated	0.000388392
(p.Ala94Pro)	non-synonymous	1	4.07604	damaging	0.99935	Uncertain significance
(p.Ala94Gly)	non-synonymous	1	0.158535	tolerated	0.0025432
(p.Ala94Ser)	non-synonymous	1	1.15277	tolerated	0.0695275	Uncertain significance
(p.Arg95Gln)	non-synonymous	1	1.05727	tolerated	0.0512508	Uncertain significance
(p.Arg95stop)	stop	1	3.67547	damaging	0.997469	Pathogenic
(p.Arg95=)	synonymous	4	-0.114666	tolerated	0.00100681
(p.Arg95Pro)	non-synonymous	1	3.02888	damaging	0.977686	Uncertain significance
(p.Arg95Leu)	non-synonymous	1	-0.629013	tolerated	0.000175549	Uncertain significance
(p.Arg95Gly)	non-synonymous	1	0.906587	tolerated	0.0313605	Uncertain significance
(p.Leu96Ser)	non-synonymous	1	2.72568	damaging	0.939907
(p.Leu96Ile)	non-synonymous	1	0.00869919	tolerated	0.00153017
(p.Leu96=)	synonymous	2	0.769548	tolerated	0.0199198
(p.Leu96stop)	stop	2	5.22476	damaging	0.999987
(p.Leu96Phe)	non-synonymous	2	0.337099	tolerated	0.00465507	Uncertain significance
(p.Leu96Val)	non-synonymous	1	-0.385704	tolerated	0.000401142
(p.Trp97Arg)	non-synonymous	2	-2.00581	tolerated	1.63321e-06
(p.Trp97stop)	stop	2	2.49898	damaging	0.878648	Pathogenic
(p.Trp97Cys)	non-synonymous	2	-1.06358	tolerated	4.01107e-05
(p.Trp97Leu)	non-synonymous	1	-1.7682	tolerated	3.66124e-06
(p.Trp97Gly)	non-synonymous	1	3.72203	damaging	0.997839
(p.Trp97Ser)	non-synonymous	1	2.23287	damaging	0.745662
(p.Ala98Val)	non-synonymous	1	0.156571	tolerated	0.00252633	Uncertain significance
(p.Ala98Thr)	non-synonymous	1	-0.0333597	tolerated	0.0013267	Uncertain significance
(p.Ala98=)	synonymous	3	-0.0488566	tolerated	0.00125874
(p.Ala98Gly)	non-synonymous	1	-0.330478	tolerated	0.000483889
(p.Ala98Pro)	non-synonymous	1	1.03523	tolerated	0.0477293
(p.Ala98Ser)	non-synonymous	1	-0.783116	tolerated	0.000104005
(p.Ala98Asp)	non-synonymous	1	1.27223	tolerated	0.100825	Uncertain significance
(p.Leu99Pro)	non-synonymous	1	-0.356228	tolerated	0.000443375	Uncertain significance
(p.Leu99=)	synonymous	3	0.244598	tolerated	0.003404
(p.Leu99His)	non-synonymous	1	-1.76291	tolerated	3.72765e-06	Uncertain significance
(p.Leu99Ile)	non-synonymous	1	0.110177	tolerated	0.00215871
(p.Leu99Phe)	non-synonymous	1	-3.04256	tolerated	4.82318e-08	Uncertain significance
(p.Leu99Arg)	non-synonymous	1	0.345628	tolerated	0.00479128	Uncertain significance
(p.Leu99Val)	non-synonymous	1	-0.450693	tolerated	0.000321693
(p.Gln100His)	non-synonymous	2	0.306677	tolerated	0.00419989
(p.Gln100Arg)	non-synonymous	1	0.706135	tolerated	0.0161213	Uncertain significance
(p.Gln100stop)	stop	1	4.01617	damaging	0.999203	Pathogenic
(p.Gln100Leu)	non-synonymous	1	1.12013	tolerated	0.0626887
(p.Gln100=)	synonymous	1	0.0601896	tolerated	0.00182216
(p.Gln100Lys)	non-synonymous	1	0.734712	tolerated	0.0177358	Uncertain significance
(p.Gln100Glu)	non-synonymous	1	2.05747	damaging	0.617672
(p.Gln100Pro)	non-synonymous	1	3.17113	damaging	0.986119
(p.Asp101Tyr)	non-synonymous	1	0.0300552	tolerated	0.00164513	Uncertain significance
(p.Asp101Glu)	non-synonymous	2	1.06123	tolerated	0.0519093	Uncertain significance
(p.Asp101Asn)	non-synonymous	1	1.00626	tolerated	0.0434501
(p.Asp101Gly)	non-synonymous	1	0.850229	tolerated	0.026038	Uncertain significance
(p.Asp101=)	synonymous	1	-0.423448	tolerated	0.00035288
(p.Asp101Val)	non-synonymous	1	-0.334407	tolerated	0.000477476
(p.Asp101His)	non-synonymous	1	-2.4338	tolerated	3.81546e-07
(p.Asp101Ala)	non-synonymous	1	0.421697	tolerated	0.0061955
(p.Gly102Glu)	non-synonymous	1	0.856148	tolerated	0.0265529
(p.Gly102Arg)	non-synonymous	2	0.175982	tolerated	0.00269808	Uncertain significance
(p.Gly102Val)	non-synonymous	1	-0.839752	tolerated	8.58016e-05	Uncertain significance
(p.Gly102=)	synonymous	3	0.144179	tolerated	0.00242242
(p.Gly102stop)	stop	1	2.88166	damaging	0.96373	Pathogenic
(p.Gly102Ala)	non-synonymous	1	-1.01973	tolerated	4.65547e-05	Uncertain significance
(p.Phe103Leu)	non-synonymous	3	0.626702	tolerated	0.0123554
(p.Phe103Tyr)	non-synonymous	1	-1.05924	tolerated	4.07062e-05
(p.Phe103Ile)	non-synonymous	1	0.549281	tolerated	0.00952505	Uncertain significance
(p.Phe103Ser)	non-synonymous	1	-0.673751	tolerated	0.000150799	Uncertain significance
(p.Phe103=)	synonymous	1	0.205275	tolerated	0.00297957
(p.Phe103Val)	non-synonymous	1	2.79789	damaging	0.952357
(p.Phe103Cys)	non-synonymous	1	0.615646	tolerated	0.0119053
(p.Ala104Thr)	non-synonymous	1	0.152706	tolerated	0.00249346
(p.Ala104=)	synonymous	3	-0.143697	tolerated	0.000912329
(p.Ala104Val)	non-synonymous	1	1.35369	tolerated	0.128831
(p.Ala104Gly)	non-synonymous	1	0.428715	tolerated	0.00634405
(p.Ala104Asp)	non-synonymous	1	-0.483	tolerated	0.000288262
(p.Ala104Ser)	non-synonymous	1	1.44904	tolerated	0.169748	Uncertain significance
(p.Ala104Pro)	non-synonymous	1	-0.234368	tolerated	0.000670616	Uncertain significance
(p.Asn105Ile)	non-synonymous	1	1.46258	tolerated	0.176332
(p.Asn105Ser)	non-synonymous	1	-0.48425	tolerated	0.000287042
(p.Asn105Lys)	non-synonymous	2	0.288076	tolerated	0.00394371	Uncertain significance
(p.Asn105Asp)	non-synonymous	1	-1.41684	tolerated	1.20796e-05
(p.Asn105Tyr)	non-synonymous	1	-0.559061	tolerated	0.000222634
(p.Asn105=)	synonymous	1	0.344805	tolerated	0.00477797
(p.Asn105His)	non-synonymous	1	2.91986	damaging	0.968003	Uncertain significance
(p.Asn105Thr)	non-synonymous	1	0.996522	tolerated	0.042096
(p.Leu106Pro)	non-synonymous	1	3.33337	damaging	0.991954	Uncertain significance
(p.Leu106His)	non-synonymous	1	0.680537	tolerated	0.0147984
(p.Leu106Ile)	non-synonymous	1	0.368325	tolerated	0.00517337
(p.Leu106Phe)	non-synonymous	1	1.33233	tolerated	0.120902
(p.Leu106=)	synonymous	3	0.459811	tolerated	0.00704597
(p.Leu106Arg)	non-synonymous	1	0.802468	tolerated	0.0222246	Uncertain significance
(p.Leu106Val)	non-synonymous	1	2.70527	damaging	0.935868	Uncertain significance
(p.Glu107Asp)	non-synonymous	2	-0.0331476	tolerated	0.00132765
(p.Glu107Val)	non-synonymous	1	0.115426	tolerated	0.00219747
(p.Glu107Lys)	non-synonymous	1	0.833495	tolerated	0.0246345	Uncertain significance
(p.Glu107Gln)	non-synonymous	1	2.08536	damaging	0.639784
(p.Glu107=)	synonymous	1	-1.20882	tolerated	2.44892e-05
(p.Glu107Gly)	non-synonymous	1	0.470953	tolerated	0.00731581	Uncertain significance
(p.Glu107stop)	stop	1	3.38584	damaging	0.993259
(p.Glu107Ala)	non-synonymous	1	3.12882	damaging	0.984007
(p.Cys108Tyr)	non-synonymous	1	4.539	damaging	0.999865	Uncertain significance
(p.Cys108stop)	stop	1	3.10059	damaging	0.982426
(p.Cys108Ser)	non-synonymous	2	3.36992	damaging	0.992887
(p.Cys108Trp)	non-synonymous	1	3.33763	damaging	0.992068
(p.Cys108Arg)	non-synonymous	1	1.90823	damaging	0.493163	Uncertain significance
(p.Cys108=)	synonymous	1	0.277654	tolerated	0.00380704
(p.Cys108Phe)	non-synonymous	1	-1.41454	tolerated	1.21743e-05
(p.Cys108Gly)	non-synonymous	1	2.90654	damaging	0.966572
(p.Val109Ala)	non-synonymous	1	0.611643	tolerated	0.0117464
(p.Val109Met)	non-synonymous	1	0.603792	tolerated	0.0114408	Uncertain significance
(p.Val109Glu)	non-synonymous	1	0.773712	tolerated	0.0201979
(p.Val109=)	synonymous	3	0.0738666	tolerated	0.00190866
(p.Val109Leu)	non-synonymous	2	-0.645027	tolerated	0.000166255	Uncertain significance
(p.Val109Gly)	non-synonymous	1	1.24284	tolerated	0.0921247
(p.Asn110Asp)	non-synonymous	1	1.62699	tolerated	0.272329	Uncertain significance
(p.Asn110Lys)	non-synonymous	2	0.550115	tolerated	0.00955181
(p.Asn110Ser)	non-synonymous	1	0.519926	tolerated	0.00862875	Uncertain significance
(p.Asn110Ile)	non-synonymous	1	-1.60994	tolerated	6.26814e-06
(p.Asn110Tyr)	non-synonymous	1	0.167914	tolerated	0.00262532
(p.Asn110=)	synonymous	1	2.08134	damaging	0.636638
(p.Asn110His)	non-synonymous	1	5.32097	damaging	0.999991
(p.Asn110Thr)	non-synonymous	1	-0.604753	tolerated	0.000190628	Uncertain significance
(p.Asp111=)	synonymous	1	0.454797	tolerated	0.0069278
(p.Asp111Glu)	non-synonymous	2	-0.334517	tolerated	0.000477299
(p.Asp111Val)	non-synonymous	1	-0.241977	tolerated	0.000653513
(p.Asp111Asn)	non-synonymous	1	-0.438151	tolerated	0.000335692	Uncertain significance
(p.Asp111Gly)	non-synonymous	1	0.484612	tolerated	0.00766064	Uncertain significance
(p.Asp111Tyr)	non-synonymous	1	-1.35435	tolerated	1.49364e-05	Uncertain significance
(p.Asp111His)	non-synonymous	1	1.4154	tolerated	0.154245
(p.Asp111Ala)	non-synonymous	1	-1.08525	tolerated	3.72637e-05
(p.Asn112=)	synonymous	1	-0.45771	tolerated	0.000314118
(p.Asn112Ser)	non-synonymous	1	-0.388781	tolerated	0.000396972	Conflicting interpretations of pathogenicity
(p.Asn112Asp)	non-synonymous	1	1.19856	tolerated	0.0802919
(p.Asn112Tyr)	non-synonymous	1	0.270753	tolerated	0.00371914
(p.Asn112Ile)	non-synonymous	1	0.796929	tolerated	0.0218194
(p.Asn112His)	non-synonymous	1	3.25345	damaging	0.98947
(p.Asn112Thr)	non-synonymous	1	1.10713	tolerated	0.0601414
(p.Asn112Lys)	non-synonymous	2	-0.35084	tolerated	0.000451562
(p.Tyr113=)	synonymous	1	-0.687968	tolerated	0.00014369
(p.Tyr113Phe)	non-synonymous	1	-2.3202	tolerated	5.61249e-07
(p.Tyr113stop)	stop	2	3.75613	damaging	0.998075	Pathogenic
(p.Tyr113Cys)	non-synonymous	1	1.84363	tolerated	0.438608	Uncertain significance
(p.Tyr113Asn)	non-synonymous	1	-0.778861	tolerated	0.000105519	Uncertain significance
(p.Tyr113His)	non-synonymous	1	1.45163	tolerated	0.170994	Uncertain significance
(p.Tyr113Asp)	non-synonymous	1	3.11409	damaging	0.983201
(p.Tyr113Ser)	non-synonymous	1	1.87412	tolerated	0.464252	Uncertain significance
(p.Trp114Arg)	non-synonymous	2	0.322358	tolerated	0.00442869
(p.Trp114stop)	stop	2	4.03506	damaging	0.999253	Pathogenic/Likely pathogenic
(p.Trp114Leu)	non-synonymous	1	-0.778155	tolerated	0.000105772	Uncertain significance
(p.Trp114Cys)	non-synonymous	2	-0.509972	tolerated	0.000263028	Uncertain significance
(p.Trp114Ser)	non-synonymous	1	-0.877844	tolerated	7.53871e-05
(p.Trp114Gly)	non-synonymous	1	0.226401	tolerated	0.00320058	Uncertain significance
(p.Phe115Tyr)	non-synonymous	1	3.90163	damaging	0.998825
(p.Phe115=)	synonymous	1	-0.0955306	tolerated	0.00107436
(p.Phe115Ile)	non-synonymous	1	0.666089	tolerated	0.0140995	Uncertain significance
(p.Phe115Ser)	non-synonymous	1	2.59733	damaging	0.910016	Uncertain significance
(p.Phe115Leu)	non-synonymous	3	0.188513	tolerated	0.00281509
(p.Phe115Cys)	non-synonymous	1	1.08781	tolerated	0.0565366	Uncertain significance
(p.Phe115Val)	non-synonymous	1	1.17234	tolerated	0.0739545	Uncertain significance
(p.Gly116Arg)	non-synonymous	2	3.45971	damaging	0.994747
(p.Gly116Glu)	non-synonymous	1	3.89112	damaging	0.998782	Uncertain significance
(p.Gly116=)	synonymous	3	0.399827	tolerated	0.00575441
(p.Gly116Val)	non-synonymous	1	2.47221	damaging	0.868613
(p.Gly116Trp)	non-synonymous	1	1.78212	tolerated	0.387982
(p.Gly116Ala)	non-synonymous	1	3.58004	damaging	0.996504	Uncertain significance
(p.Arg117=)	synonymous	2	0.406282	tolerated	0.00588126
(p.Arg117Lys)	non-synonymous	1	-1.50074	tolerated	9.08357e-06	Uncertain significance
(p.Arg117Ser)	non-synonymous	2	-0.18316	tolerated	0.000797949
(p.Arg117Gly)	non-synonymous	1	1.19527	tolerated	0.0794696	Pathogenic/Likely pathogenic
(p.Arg117Met)	non-synonymous	1	0.910866	tolerated	0.0318052	Uncertain significance
(p.Arg117Trp)	non-synonymous	1	0.577309	tolerated	0.0104667
(p.Arg117Thr)	non-synonymous	1	2.48431	damaging	0.873234
(p.Asp118Gly)	non-synonymous	1	0.223327	tolerated	0.00316743	Uncertain significance
(p.Asp118=)	synonymous	1	0.311652	tolerated	0.00427119
(p.Asp118Val)	non-synonymous	1	0.710035	tolerated	0.0163328
(p.Asp118Tyr)	non-synonymous	1	1.5362	tolerated	0.215634	Uncertain significance
(p.Asp118Asn)	non-synonymous	1	0.0241041	tolerated	0.00161226	Uncertain significance
(p.Asp118His)	non-synonymous	1	2.43673	damaging	0.854234
(p.Asp118Glu)	non-synonymous	2	-0.124272	tolerated	0.000974511	Uncertain significance
(p.Asp118Ala)	non-synonymous	1	0.994028	tolerated	0.0417557
(p.Lys119=)	synonymous	1	1.89242	tolerated	0.479744
(p.Lys119Arg)	non-synonymous	1	1.40065	tolerated	0.147821	Conflicting interpretations of pathogenicity
(p.Lys119Asn)	non-synonymous	2	-1.21756	tolerated	2.37724e-05
(p.Lys119stop)	stop	1	3.33133	damaging	0.991898
(p.Lys119Glu)	non-synonymous	1	0.946589	tolerated	0.0357624	Uncertain significance
(p.Lys119Ile)	non-synonymous	1	0.306446	tolerated	0.00419662
(p.Lys119Thr)	non-synonymous	1	-0.11735	tolerated	0.000997675
(p.Lys119Gln)	non-synonymous	1	0.141948	tolerated	0.00240418	Uncertain significance
(p.Ser120Gly)	non-synonymous	1	0.860649	tolerated	0.0269511
(p.Ser120Asn)	non-synonymous	1	1.2398	tolerated	0.0912646	Uncertain significance
(p.Ser120Ile)	non-synonymous	1	-0.620917	tolerated	0.000180444
(p.Ser120Arg)	non-synonymous	3	0.51411	tolerated	0.00846135
(p.Ser120=)	synonymous	1	-0.391407	tolerated	0.000393447
(p.Ser120Cys)	non-synonymous	1	0.193343	tolerated	0.00286154
(p.Ser120Thr)	non-synonymous	1	-0.0907159	tolerated	0.00109206
(p.Cys121Arg)	non-synonymous	1	0.450777	tolerated	0.00683447	Uncertain significance
(p.Cys121Tyr)	non-synonymous	1	0.8652	tolerated	0.0273595	Uncertain significance
(p.Cys121stop)	stop	1	2.70754	damaging	0.936329	Pathogenic
(p.Cys121Gly)	non-synonymous	1	0.0124188	tolerated	0.0015496
(p.Cys121=)	synonymous	1	0.356098	tolerated	0.00496392
(p.Cys121Ser)	non-synonymous	2	0.370973	tolerated	0.00521988
(p.Cys121Phe)	non-synonymous	1	-0.0974229	tolerated	0.00106748	Uncertain significance
(p.Cys121Trp)	non-synonymous	1	0.306035	tolerated	0.00419079
(p.Glu122Gly)	non-synonymous	1	0.185266	tolerated	0.0027843
(p.Glu122Asp)	non-synonymous	2	0.0450189	tolerated	0.00173078
(p.Glu122=)	synonymous	1	-0.973408	tolerated	5.44882e-05
(p.Glu122Lys)	non-synonymous	1	-0.386448	tolerated	0.000400129
(p.Glu122stop)	stop	1	3.02046	damaging	0.977054
(p.Glu122Val)	non-synonymous	1	1.10155	tolerated	0.05908
(p.Glu122Gln)	non-synonymous	1	0.095269	tolerated	0.00205232
(p.Glu122Ala)	non-synonymous	1	-1.87041	tolerated	2.58716e-06
(p.Tyr123=)	synonymous	1	1.00537	tolerated	0.0433248
(p.Tyr123stop)	stop	2	4.35581	damaging	0.999749
(p.Tyr123His)	non-synonymous	1	-1.66179	tolerated	5.25562e-06
(p.Tyr123Asn)	non-synonymous	1	0.119749	tolerated	0.00222992
(p.Tyr123Cys)	non-synonymous	1	1.42189	tolerated	0.157144	Uncertain significance
(p.Tyr123Phe)	non-synonymous	1	0.200212	tolerated	0.0029289
(p.Tyr123Asp)	non-synonymous	1	1.49313	tolerated	0.191916
(p.Tyr123Ser)	non-synonymous	1	-0.661351	tolerated	0.000157287
(p.Cys124Tyr)	non-synonymous	1	1.06452	tolerated	0.0524626	Uncertain significance
(p.Cys124=)	synonymous	1	0.297513	tolerated	0.00407168
(p.Cys124Ser)	non-synonymous	2	-0.165886	tolerated	0.000846139
(p.Cys124Phe)	non-synonymous	1	-0.0601445	tolerated	0.00121144	Uncertain significance
(p.Cys124Arg)	non-synonymous	1	-0.767825	tolerated	0.00010955	Uncertain significance
(p.Cys124stop)	stop	1	3.57019	damaging	0.996385	Pathogenic
(p.Cys124Gly)	non-synonymous	1	-0.594828	tolerated	0.000197164
(p.Cys124Trp)	non-synonymous	1	-0.743736	tolerated	0.000118892	Uncertain significance
(p.Phe125Tyr)	non-synonymous	1	2.02004	damaging	0.587232
(p.Phe125Ile)	non-synonymous	1	-1.22654	tolerated	2.30584e-05
(p.Phe125Ser)	non-synonymous	1	3.46199	damaging	0.994787	Uncertain significance
(p.Phe125=)	synonymous	1	0.842196	tolerated	0.0253548
(p.Phe125Cys)	non-synonymous	1	-0.710558	tolerated	0.000133075	Uncertain significance
(p.Phe125Leu)	non-synonymous	3	0.729812	tolerated	0.0174481
(p.Phe125Val)	non-synonymous	1	0.0385043	tolerated	0.00169296
(p.Asp126Asn)	non-synonymous	1	0.199631	tolerated	0.00292314
(p.Asp126Gly)	non-synonymous	1	-0.759894	tolerated	0.000112542	Uncertain significance
(p.Asp126Val)	non-synonymous	1	-0.861866	tolerated	7.95922e-05
(p.Asp126Glu)	non-synonymous	2	-0.319956	tolerated	0.000501491
(p.Asp126His)	non-synonymous	1	-0.288705	tolerated	0.000557635
(p.Asp126Tyr)	non-synonymous	1	0.439715	tolerated	0.00658404	Uncertain significance
(p.Asp126=)	synonymous	1	0.281077	tolerated	0.00385139
(p.Asp126Ala)	non-synonymous	1	-0.319001	tolerated	0.00050312
(p.Glu127Val)	non-synonymous	1	0.40177	tolerated	0.00579231
(p.Glu127Gly)	non-synonymous	1	1.08259	tolerated	0.0555982
(p.Glu127=)	synonymous	1	0.237308	tolerated	0.003321
(p.Glu127Lys)	non-synonymous	1	-0.411128	tolerated	0.000367959
(p.Glu127Asp)	non-synonymous	2	0.888757	tolerated	0.0295718
(p.Glu127stop)	stop	1	2.74649	damaging	0.943778
(p.Glu127Gln)	non-synonymous	1	1.63996	tolerated	0.281147
(p.Glu127Ala)	non-synonymous	1	-0.313701	tolerated	0.000512258
(p.Pro128Ser)	non-synonymous	1	0.25977	tolerated	0.00358341
(p.Pro128=)	synonymous	3	0.348247	tolerated	0.0048339
(p.Pro128Leu)	non-synonymous	1	-2.30355	tolerated	5.93931e-07	Uncertain significance
(p.Pro128Gln)	non-synonymous	1	-1.63041	tolerated	5.84687e-06
(p.Pro128Ala)	non-synonymous	1	-1.41286	tolerated	1.2244e-05
(p.Pro128Thr)	non-synonymous	1	2.04144	damaging	0.60473	Uncertain significance
(p.Pro128Arg)	non-synonymous	1	-0.37934	tolerated	0.000409905
(p.Leu129=)	synonymous	4	-0.0475563	tolerated	0.00126431
(p.Leu129Met)	non-synonymous	1	1.04609	tolerated	0.0494349
(p.Leu129Pro)	non-synonymous	1	-0.22685	tolerated	0.000687954	Uncertain significance
(p.Leu129Gln)	non-synonymous	1	-0.24879	tolerated	0.000638571
(p.Leu129Val)	non-synonymous	1	0.157777	tolerated	0.00253667
(p.Leu129Arg)	non-synonymous	1	-0.544532	tolerated	0.000233896
(p.Leu130=)	synonymous	4	-0.724583	tolerated	0.000126884
(p.Leu130Met)	non-synonymous	1	0.681573	tolerated	0.0148498
(p.Leu130Pro)	non-synonymous	1	-1.73638	tolerated	4.07926e-06	Uncertain significance
(p.Leu130Gln)	non-synonymous	1	1.02215	tolerated	0.0457505
(p.Leu130Val)	non-synonymous	1	1.858	tolerated	0.45066
(p.Leu130Arg)	non-synonymous	1	-0.341587	tolerated	0.000465975
(p.Lys131=)	synonymous	1	0.357732	tolerated	0.00499142
(p.Lys131Glu)	non-synonymous	1	-0.895441	tolerated	7.10125e-05	Uncertain significance
(p.Lys131Asn)	non-synonymous	2	-1.63665	tolerated	5.7243e-06
(p.Lys131Arg)	non-synonymous	1	1.31672	tolerated	0.115377	Uncertain significance
(p.Lys131stop)	stop	1	3.40025	damaging	0.993579	Pathogenic
(p.Lys131Ile)	non-synonymous	1	0.149622	tolerated	0.00246753	Uncertain significance
(p.Lys131Thr)	non-synonymous	1	-0.269718	tolerated	0.00059477
(p.Lys131Gln)	non-synonymous	1	2.75083	damaging	0.944555
(p.Arg132Gly)	non-synonymous	1	-0.809721	tolerated	9.50173e-05
(p.Arg132stop)	stop	1	4.33413	damaging	0.999729
(p.Arg132=)	synonymous	2	0.393647	tolerated	0.00563552
(p.Arg132Ser)	non-synonymous	2	0.634128	tolerated	0.0126671
(p.Arg132Lys)	non-synonymous	1	1.10537	tolerated	0.0598048	Uncertain significance
(p.Arg132Ile)	non-synonymous	1	-0.686199	tolerated	0.000144555	Uncertain significance
(p.Arg132Thr)	non-synonymous	1	0.219789	tolerated	0.00312971
(p.Thr133=)	synonymous	3	0.238785	tolerated	0.00333765
(p.Thr133Ile)	non-synonymous	1	-0.270755	tolerated	0.000592678	Uncertain significance
(p.Thr133Ala)	non-synonymous	1	-1.87417	tolerated	2.55429e-06	Uncertain significance
(p.Thr133Lys)	non-synonymous	1	-0.0947334	tolerated	0.00107727
(p.Thr133Ser)	non-synonymous	1	0.520285	tolerated	0.00863916
(p.Thr133Arg)	non-synonymous	1	0.41962	tolerated	0.00615222
(p.Thr133Pro)	non-synonymous	1	0.217709	tolerated	0.00310774
(p.Asp134Glu)	non-synonymous	2	0.29702	tolerated	0.00406489
(p.Asp134Asn)	non-synonymous	1	0.289846	tolerated	0.00396741
(p.Asp134Tyr)	non-synonymous	1	1.12723	tolerated	0.06412
(p.Asp134Val)	non-synonymous	1	-0.79754	tolerated	9.90316e-05	Uncertain significance
(p.Asp134=)	synonymous	1	-0.265403	tolerated	0.000603547
(p.Asp134Gly)	non-synonymous	1	-0.518531	tolerated	0.000255492	Uncertain significance
(p.Asp134His)	non-synonymous	1	1.61961	tolerated	0.267392	Uncertain significance
(p.Asp134Ala)	non-synonymous	1	-2.81197	tolerated	1.05575e-07
(p.Lys135Ile)	non-synonymous	1	0.221919	tolerated	0.00315237
(p.Lys135Glu)	non-synonymous	1	-1.16115	tolerated	2.8794e-05	Uncertain significance
(p.Lys135Arg)	non-synonymous	1	-0.282447	tolerated	0.000569611
(p.Lys135=)	synonymous	1	0.780501	tolerated	0.0206594
(p.Lys135stop)	stop	1	3.94544	damaging	0.998987
(p.Lys135Asn)	non-synonymous	2	0.0967671	tolerated	0.00206277
(p.Lys135Thr)	non-synonymous	1	-0.887714	tolerated	7.29013e-05
(p.Lys135Gln)	non-synonymous	1	2.43717	damaging	0.85442
(p.Tyr136=)	synonymous	1	0.408683	tolerated	0.00592914
(p.Tyr136His)	non-synonymous	1	-0.729045	tolerated	0.000124976	Uncertain significance
(p.Tyr136Cys)	non-synonymous	1	-1.37764	tolerated	1.38003e-05	Uncertain significance
(p.Tyr136Asn)	non-synonymous	1	-0.107583	tolerated	0.0010313
(p.Tyr136stop)	stop	2	3.42594	damaging	0.994112	Pathogenic
(p.Tyr136Ser)	non-synonymous	1	-1.75217	tolerated	3.8662e-06
(p.Tyr136Phe)	non-synonymous	1	0.614333	tolerated	0.011853
(p.Tyr136Asp)	non-synonymous	1	1.94519	damaging	0.524534	Uncertain significance
(p.Arg137stop)	stop	1	3.71096	damaging	0.997756	Pathogenic
(p.Arg137Leu)	non-synonymous	1	1.23533	tolerated	0.0900142	Uncertain significance
(p.Arg137=)	synonymous	4	-0.038841	tolerated	0.00130225
(p.Arg137Gln)	non-synonymous	1	-1.23115	tolerated	2.26999e-05	Conflicting interpretations of pathogenicity
(p.Arg137Pro)	non-synonymous	1	-0.332635	tolerated	0.000480359
(p.Arg137Gly)	non-synonymous	1	-1.2425	tolerated	2.18411e-05	Uncertain significance
(p.Thr138Ile)	non-synonymous	1	-0.792869	tolerated	0.000100615	Uncertain significance
(p.Thr138Ser)	non-synonymous	1	1.22266	tolerated	0.086551
(p.Thr138=)	synonymous	3	0.601054	tolerated	0.0113361
(p.Thr138Ala)	non-synonymous	1	-0.89098	tolerated	7.20969e-05	Uncertain significance
(p.Thr138Arg)	non-synonymous	1	-0.62369	tolerated	0.000178752
(p.Thr138Pro)	non-synonymous	1	3.29945	damaging	0.99098
(p.Thr138Lys)	non-synonymous	1	-0.625385	tolerated	0.000177726
(p.Tyr139=)	synonymous	1	-0.23328	tolerated	0.000673097
(p.Tyr139His)	non-synonymous	1	1.8096	tolerated	0.410368	Uncertain significance
(p.Tyr139Cys)	non-synonymous	1	-0.00291853	tolerated	0.00147104	Uncertain significance
(p.Tyr139Asn)	non-synonymous	1	3.65669	damaging	0.997303	Uncertain significance
(p.Tyr139Phe)	non-synonymous	1	0.0397359	tolerated	0.00170005
(p.Tyr139stop)	stop	2	2.43205	damaging	0.852241	Pathogenic
(p.Tyr139Ser)	non-synonymous	1	2.85503	damaging	0.960431
(p.Tyr139Asp)	non-synonymous	1	-5.20372	tolerated	3.1231e-11	Uncertain significance
(p.Ser140Asn)	non-synonymous	1	0.117311	tolerated	0.00221156	Uncertain significance
(p.Ser140=)	synonymous	1	0.635538	tolerated	0.0127271
(p.Ser140Cys)	non-synonymous	1	1.55357	tolerated	0.225785
(p.Ser140Gly)	non-synonymous	1	0.151681	tolerated	0.00248481	Uncertain significance
(p.Ser140Ile)	non-synonymous	1	3.31306	damaging	0.991384
(p.Ser140Thr)	non-synonymous	1	0.988772	tolerated	0.041047	Uncertain significance
(p.Ser140Arg)	non-synonymous	3	1.39832	tolerated	0.146826	Uncertain significance
(p.Lys141Met)	non-synonymous	1	-1.89632	tolerated	2.36914e-06
(p.Lys141Glu)	non-synonymous	1	-0.545485	tolerated	0.00023314	Uncertain significance
(p.Lys141Arg)	non-synonymous	1	0.654887	tolerated	0.0135802
(p.Lys141Asn)	non-synonymous	2	-0.791801	tolerated	0.000100981
(p.Lys141Gln)	non-synonymous	1	-1.73976	tolerated	4.03269e-06	Uncertain significance
(p.Lys141Thr)	non-synonymous	1	-0.19689	tolerated	0.000761609	Uncertain significance
(p.Lys141=)	synonymous	1	0.119696	tolerated	0.00222951
(p.Lys141stop)	stop	1	2.23021	damaging	0.743941
(p.Lys142Asn)	non-synonymous	2	0.593267	tolerated	0.0110434
(p.Lys142stop)	stop	1	3.1166	damaging	0.983341
(p.Lys142Glu)	non-synonymous	1	-0.0403526	tolerated	0.00129559	Uncertain significance
(p.Lys142Arg)	non-synonymous	1	-1.90284	tolerated	2.31721e-06
(p.Lys142Ile)	non-synonymous	1	-0.466937	tolerated	0.000304426
(p.Lys142=)	synonymous	1	0.729807	tolerated	0.0174479
(p.Lys142Thr)	non-synonymous	1	-1.57784	tolerated	6.99036e-06
(p.Lys142Gln)	non-synonymous	1	1.64694	tolerated	0.285967
(p.His143=)	synonymous	1	-0.348263	tolerated	0.000455531
(p.His143Tyr)	non-synonymous	1	3.73151	damaging	0.997907	Conflicting interpretations of pathogenicity
(p.His143Arg)	non-synonymous	1	2.36916	damaging	0.823268	Uncertain significance
(p.His143Gln)	non-synonymous	2	-0.339549	tolerated	0.000469212	Uncertain significance
(p.His143Asp)	non-synonymous	1	3.43221	damaging	0.994236
(p.His143Leu)	non-synonymous	1	2.23333	damaging	0.745955	Uncertain significance
(p.His143Asn)	non-synonymous	1	2.00203	damaging	0.57232
(p.His143Pro)	non-synonymous	1	3.5704	damaging	0.996387
(p.Phe144Tyr)	non-synonymous	1	0.657268	tolerated	0.0136889	Uncertain significance
(p.Phe144Ile)	non-synonymous	1	4.27152	damaging	0.999665
(p.Phe144Ser)	non-synonymous	1	2.45878	damaging	0.863315
(p.Phe144=)	synonymous	1	1.10971	tolerated	0.0606389
(p.Phe144Leu)	non-synonymous	3	1.36032	tolerated	0.131379	Uncertain significance
(p.Phe144Val)	non-synonymous	1	5.73524	damaging	0.999998
(p.Phe144Cys)	non-synonymous	1	1.15157	tolerated	0.0692656	Uncertain significance
(p.Arg145Leu)	non-synonymous	1	1.73857	tolerated	0.353487
(p.Arg145Gln)	non-synonymous	1	-0.0402193	tolerated	0.00129618	Uncertain significance
(p.Arg145=)	synonymous	4	0.939151	tolerated	0.0349012
(p.Arg145Trp)	non-synonymous	1	2.00425	damaging	0.57417	Likely pathogenic
(p.Arg145Pro)	non-synonymous	1	3.55374	damaging	0.996178	Uncertain significance
(p.Arg145Gly)	non-synonymous	1	-0.296467	tolerated	0.00054313	Uncertain significance
(p.Ile146Asn)	non-synonymous	1	4.17919	damaging	0.999542
(p.Ile146Thr)	non-synonymous	1	3.18473	damaging	0.986737
(p.Ile146=)	synonymous	2	1.02692	tolerated	0.0464623
(p.Ile146Val)	non-synonymous	1	0.777553	tolerated	0.0204577	Uncertain significance
(p.Ile146Phe)	non-synonymous	1	2.96512	damaging	0.972438	Uncertain significance
(p.Ile146Ser)	non-synonymous	1	5.28726	damaging	0.999989
(p.Ile146Leu)	non-synonymous	1	2.50445	damaging	0.880613	Uncertain significance
(p.Ile146Met)	non-synonymous	1	1.38454	tolerated	0.141059
(p.Phe147Ile)	non-synonymous	1	0.425137	tolerated	0.00626788
(p.Phe147Leu)	non-synonymous	3	0.399011	tolerated	0.00573857
(p.Phe147=)	synonymous	1	0.291343	tolerated	0.00398755
(p.Phe147Ser)	non-synonymous	1	-0.603637	tolerated	0.000191352
(p.Phe147Tyr)	non-synonymous	1	-1.38987	tolerated	1.32387e-05
(p.Phe147Val)	non-synonymous	1	-0.348495	tolerated	0.000455172
(p.Phe147Cys)	non-synonymous	1	0.0684901	tolerated	0.00187418
(p.Arg148Gly)	non-synonymous	1	1.38091	tolerated	0.139569	Uncertain significance
(p.Arg148Met)	non-synonymous	1	2.48931	damaging	0.875102
(p.Arg148Ser)	non-synonymous	2	2.43585	damaging	0.853862
(p.Arg148Trp)	non-synonymous	1	0.683113	tolerated	0.0149265
(p.Arg148Lys)	non-synonymous	1	-0.438746	tolerated	0.000335015	Uncertain significance
(p.Arg148=)	synonymous	2	0.95046	tolerated	0.0362188
(p.Arg148Thr)	non-synonymous	1	2.86269	damaging	0.961409	Uncertain significance
(p.Glu149Lys)	non-synonymous	1	-2.19171	tolerated	8.68442e-07	Uncertain significance
(p.Glu149Gly)	non-synonymous	1	-0.384651	tolerated	0.000402578	Uncertain significance
(p.Glu149Asp)	non-synonymous	2	-0.0185313	tolerated	0.00139515
(p.Glu149=)	synonymous	1	-0.660784	tolerated	0.00015759
(p.Glu149Val)	non-synonymous	1	-0.980375	tolerated	5.32138e-05
(p.Glu149stop)	stop	1	2.6837	damaging	0.931327
(p.Glu149Gln)	non-synonymous	1	0.166566	tolerated	0.00261336	Uncertain significance
(p.Glu149Ala)	non-synonymous	1	0.394159	tolerated	0.00564528
(p.Val150=)	synonymous	3	0.380223	tolerated	0.00538562
(p.Val150Met)	non-synonymous	1	0.924085	tolerated	0.0332176
(p.Val150Leu)	non-synonymous	2	1.08283	tolerated	0.0556416
(p.Val150Glu)	non-synonymous	1	-0.510786	tolerated	0.000262302
(p.Val150Gly)	non-synonymous	1	-1.26632	tolerated	2.01432e-05	Uncertain significance
(p.Val150Ala)	non-synonymous	1	0.162319	tolerated	0.00257602	Uncertain significance
(p.Gly151Asp)	non-synonymous	1	-1.0245	tolerated	4.58054e-05	Uncertain significance
(p.Gly151Ser)	non-synonymous	1	-0.635839	tolerated	0.000171526	Uncertain significance
(p.Gly151Ala)	non-synonymous	1	1.16162	tolerated	0.0714979
(p.Gly151Cys)	non-synonymous	1	0.482564	tolerated	0.00760794	Uncertain significance
(p.Gly151=)	synonymous	3	-0.785735	tolerated	0.000103084
(p.Gly151Arg)	non-synonymous	1	0.385263	tolerated	0.00547813
(p.Gly151Val)	non-synonymous	1	1.04771	tolerated	0.0496951
(p.Pro152His)	non-synonymous	1	1.83074	tolerated	0.427852
(p.Pro152=)	synonymous	3	1.1415	tolerated	0.0670916
(p.Pro152Ser)	non-synonymous	1	0.874918	tolerated	0.028252
(p.Pro152Thr)	non-synonymous	1	0.428515	tolerated	0.00633977	Uncertain significance
(p.Pro152Leu)	non-synonymous	1	0.509732	tolerated	0.00833747	Uncertain significance
(p.Pro152Ala)	non-synonymous	1	-0.218338	tolerated	0.000708125
(p.Pro152Arg)	non-synonymous	1	-3.71559	tolerated	4.90109e-09
(p.Lys153=)	synonymous	1	1.69609	tolerated	0.321239
(p.Lys153Asn)	non-synonymous	2	-0.792277	tolerated	0.000100818
(p.Lys153Arg)	non-synonymous	1	-0.55684	tolerated	0.000224319	Uncertain significance
(p.Lys153Glu)	non-synonymous	1	1.14357	tolerated	0.0675336	Uncertain significance
(p.Lys153Thr)	non-synonymous	1	0.406874	tolerated	0.00589301
(p.Lys153stop)	stop	1	3.05007	damaging	0.979204
(p.Lys153Ile)	non-synonymous	1	0.735465	tolerated	0.0177805
(p.Lys153Gln)	non-synonymous	1	-0.0414022	tolerated	0.00129099
(p.Asn154Ser)	non-synonymous	1	0.61038	tolerated	0.0116967	Uncertain significance
(p.Asn154Asp)	non-synonymous	1	0.922686	tolerated	0.0330653
(p.Asn154Tyr)	non-synonymous	1	2.6726	damaging	0.928876	Uncertain significance
(p.Asn154Ile)	non-synonymous	1	2.45983	damaging	0.863738	Uncertain significance
(p.Asn154=)	synonymous	1	-0.0477472	tolerated	0.00126349
(p.Asn154Lys)	non-synonymous	2	0.927044	tolerated	0.033542	Uncertain significance
(p.Asn154Thr)	non-synonymous	1	1.4267	tolerated	0.159319
(p.Asn154His)	non-synonymous	1	-0.649553	tolerated	0.000163718
(p.Ser155=)	synonymous	3	0.211779	tolerated	0.00304594
(p.Ser155Tyr)	non-synonymous	1	1.98576	damaging	0.558746
(p.Ser155Thr)	non-synonymous	1	0.732103	tolerated	0.0175821
(p.Ser155Phe)	non-synonymous	1	2.35634	damaging	0.816839
(p.Ser155Pro)	non-synonymous	1	0.798972	tolerated	0.021968	Uncertain significance
(p.Ser155Ala)	non-synonymous	1	2.20542	damaging	0.727572	Uncertain significance
(p.Ser155Cys)	non-synonymous	1	-1.8664	tolerated	2.62265e-06
(p.Tyr156Cys)	non-synonymous	1	1.71301	tolerated	0.333906
(p.Tyr156stop)	stop	2	3.58255	damaging	0.996533	Pathogenic/Likely pathogenic
(p.Tyr156His)	non-synonymous	1	1.25722	tolerated	0.096294	Uncertain significance
(p.Tyr156=)	synonymous	1	0.764574	tolerated	0.0195925
(p.Tyr156Phe)	non-synonymous	1	0.00587923	tolerated	0.00151561	Uncertain significance
(p.Tyr156Asn)	non-synonymous	1	-0.196129	tolerated	0.00076358
(p.Tyr156Asp)	non-synonymous	1	1.54772	tolerated	0.222332
(p.Tyr156Ser)	non-synonymous	1	-1.82679	tolerated	3.00037e-06
(p.Ile157Asn)	non-synonymous	1	-0.908884	tolerated	6.78423e-05
(p.Ile157=)	synonymous	2	1.11018	tolerated	0.0607317
(p.Ile157Phe)	non-synonymous	1	0.844608	tolerated	0.0255581
(p.Ile157Val)	non-synonymous	1	-0.421916	tolerated	0.000354722	Uncertain significance
(p.Ile157Thr)	non-synonymous	1	1.59095	tolerated	0.24875	Conflicting interpretations of pathogenicity; risk factor
(p.Ile157Ser)	non-synonymous	1	1.61935	tolerated	0.267219	Likely pathogenic
(p.Ile157Leu)	non-synonymous	1	4.77517	damaging	0.99994
(p.Ile157Met)	non-synonymous	1	2.48514	damaging	0.873545
(p.Ala158Thr)	non-synonymous	1	-0.570284	tolerated	0.000214306	Uncertain significance
(p.Ala158=)	synonymous	3	0.470779	tolerated	0.00731152
(p.Ala158Val)	non-synonymous	1	0.188296	tolerated	0.00281303	Uncertain significance
(p.Ala158Pro)	non-synonymous	1	-0.305824	tolerated	0.000526144
(p.Ala158Glu)	non-synonymous	1	0.350275	tolerated	0.00486716
(p.Ala158Ser)	non-synonymous	1	-0.993522	tolerated	5.08894e-05
(p.Ala158Gly)	non-synonymous	1	0.109832	tolerated	0.00215619	Uncertain significance
(p.Tyr159=)	synonymous	1	-0.0218905	tolerated	0.00137934
(p.Tyr159His)	non-synonymous	1	-0.418338	tolerated	0.000359059	Conflicting interpretations of pathogenicity
(p.Tyr159Asn)	non-synonymous	1	0.372191	tolerated	0.00524141
(p.Tyr159Phe)	non-synonymous	1	-0.0537455	tolerated	0.00123803
(p.Tyr159stop)	stop	2	3.45289	damaging	0.994624
(p.Tyr159Cys)	non-synonymous	1	-0.29678	tolerated	0.000542552	Uncertain significance
(p.Tyr159Ser)	non-synonymous	1	3.40254	damaging	0.993628
(p.Tyr159Asp)	non-synonymous	1	2.78259	damaging	0.949942
(p.Ile160Met)	non-synonymous	1	1.65903	tolerated	0.29443	Conflicting interpretations of pathogenicity
(p.Ile160=)	synonymous	2	0.520693	tolerated	0.00865104
(p.Ile160Lys)	non-synonymous	1	3.02353	damaging	0.977286
(p.Ile160Thr)	non-synonymous	1	2.10229	damaging	0.652933	Uncertain significance
(p.Ile160Leu)	non-synonymous	2	0.248651	tolerated	0.00345103
(p.Ile160Val)	non-synonymous	1	-0.709212	tolerated	0.000133686	Uncertain significance
(p.Ile160Arg)	non-synonymous	1	3.48421	damaging	0.995165	Uncertain significance
(p.Glu161Asp)	non-synonymous	2	2.31763	damaging	0.796335
(p.Glu161stop)	stop	1	4.058	damaging	0.999309
(p.Glu161Gly)	non-synonymous	1	2.37665	damaging	0.826938	Uncertain significance
(p.Glu161Lys)	non-synonymous	1	1.68266	tolerated	0.311374
(p.Glu161=)	synonymous	1	0.783056	tolerated	0.0208358
(p.Glu161Val)	non-synonymous	1	1.96886	damaging	0.544545
(p.Glu161Gln)	non-synonymous	1	-0.0502901	tolerated	0.00125263	Uncertain significance
(p.Glu161Ala)	non-synonymous	1	0.718191	tolerated	0.016784
(p.Asp162Gly)	non-synonymous	1	1.58065	tolerated	0.24227	Uncertain significance
(p.Asp162Tyr)	non-synonymous	1	3.73431	damaging	0.997927	Uncertain significance
(p.Asp162Glu)	non-synonymous	2	3.22042	damaging	0.988234	Uncertain significance
(p.Asp162Asn)	non-synonymous	1	-1.02066	tolerated	4.64078e-05	Uncertain significance
(p.Asp162Val)	non-synonymous	1	1.97742	damaging	0.551745	Uncertain significance
(p.Asp162=)	synonymous	1	-0.331386	tolerated	0.000482401
(p.Asp162His)	non-synonymous	1	0.731602	tolerated	0.0175527
(p.Asp162Ala)	non-synonymous	1	1.21721	tolerated	0.0850977
(p.His163Tyr)	non-synonymous	1	0.412839	tolerated	0.00601293
(p.His163=)	synonymous	1	-0.205273	tolerated	0.00074024
(p.His163Arg)	non-synonymous	1	-0.720122	tolerated	0.000128821	Uncertain significance
(p.His163Gln)	non-synonymous	2	0.199423	tolerated	0.00292109
(p.His163Leu)	non-synonymous	1	-0.178679	tolerated	0.000810179
(p.His163Asn)	non-synonymous	1	-0.521895	tolerated	0.000252589
(p.His163Asp)	non-synonymous	1	1.20046	tolerated	0.0807708
(p.His163Pro)	non-synonymous	1	3.1908	damaging	0.987005
(p.Ser164Asn)	non-synonymous	1	3.71269	damaging	0.997769	Uncertain significance
(p.Ser164Ile)	non-synonymous	1	4.46438	damaging	0.999826
(p.Ser164Cys)	non-synonymous	1	2.49877	damaging	0.87857	Uncertain significance
(p.Ser164Gly)	non-synonymous	1	-0.114382	tolerated	0.00100778	Uncertain significance
(p.Ser164Arg)	non-synonymous	3	2.65475	damaging	0.924764
(p.Ser164Thr)	non-synonymous	1	4.58244	damaging	0.999884	Uncertain significance
(p.Ser164=)	synonymous	1	0.411485	tolerated	0.00598552
(p.Gly165Asp)	non-synonymous	1	-0.7689	tolerated	0.000109151	Uncertain significance
(p.Gly165=)	synonymous	3	0.138589	tolerated	0.00237696
(p.Gly165Ser)	non-synonymous	1	1.30372	tolerated	0.110947
(p.Gly165Val)	non-synonymous	1	0.621254	tolerated	0.0121316
(p.Gly165Cys)	non-synonymous	1	1.25458	tolerated	0.0955175
(p.Gly165Arg)	non-synonymous	1	0.553316	tolerated	0.00965525
(p.Gly165Ala)	non-synonymous	1	1.31288	tolerated	0.114053
(p.Asn166Ile)	non-synonymous	1	0.0199983	tolerated	0.00158996
(p.Asn166=)	synonymous	1	0.0162405	tolerated	0.00156982
(p.Asn166Asp)	non-synonymous	1	1.83741	tolerated	0.433411	Uncertain significance
(p.Asn166Lys)	non-synonymous	2	0.899867	tolerated	0.0306744	Uncertain significance
(p.Asn166Ser)	non-synonymous	1	0.120837	tolerated	0.00223815	Uncertain significance
(p.Asn166Tyr)	non-synonymous	1	0.210489	tolerated	0.00303266
(p.Asn166His)	non-synonymous	1	-0.738793	tolerated	0.000120905	Uncertain significance
(p.Asn166Thr)	non-synonymous	1	2.42408	damaging	0.848801
(p.Gly167Arg)	non-synonymous	2	1.6896	tolerated	0.316456	Conflicting interpretations of pathogenicity
(p.Gly167=)	synonymous	3	0.149866	tolerated	0.00246956
(p.Gly167Glu)	non-synonymous	1	2.8503	damaging	0.959816	Uncertain significance
(p.Gly167Val)	non-synonymous	1	2.363	damaging	0.820199
(p.Gly167stop)	stop	1	2.24244	damaging	0.751775
(p.Gly167Ala)	non-synonymous	1	-0.142449	tolerated	0.000916203
(p.Thr168Ile)	non-synonymous	1	-2.09157	tolerated	1.2204e-06	Uncertain significance
(p.Thr168Ser)	non-synonymous	2	0.994196	tolerated	0.0417785
(p.Thr168=)	synonymous	3	0.547369	tolerated	0.00946395
(p.Thr168Ala)	non-synonymous	1	0.220084	tolerated	0.00313283	Uncertain significance
(p.Thr168Asn)	non-synonymous	1	2.34967	damaging	0.813425	Uncertain significance
(p.Thr168Pro)	non-synonymous	1	0.590847	tolerated	0.0109539	Uncertain significance
(p.Phe169=)	synonymous	1	2.19031	damaging	0.717278
(p.Phe169Ile)	non-synonymous	1	1.37341	tolerated	0.136539	Uncertain significance
(p.Phe169Tyr)	non-synonymous	1	1.5475	tolerated	0.222202
(p.Phe169Ser)	non-synonymous	1	2.39387	damaging	0.83515	Uncertain significance
(p.Phe169Leu)	non-synonymous	3	-0.00790062	tolerated	0.00144639
(p.Phe169Val)	non-synonymous	1	3.10286	damaging	0.982559	Uncertain significance
(p.Phe169Cys)	non-synonymous	1	6.25918	damaging	1	Uncertain significance
(p.Val170=)	synonymous	3	1.01507	tolerated	0.0447113
(p.Val170Ile)	non-synonymous	1	-0.492075	tolerated	0.000279514
(p.Val170Ala)	non-synonymous	1	0.961196	tolerated	0.0375137
(p.Val170Glu)	non-synonymous	1	1.31942	tolerated	0.116316
(p.Val170Leu)	non-synonymous	2	-0.258077	tolerated	0.000618749
(p.Val170Gly)	non-synonymous	1	2.12253	damaging	0.668346
(p.Asn171Asp)	non-synonymous	1	-0.0462744	tolerated	0.00126982
(p.Asn171Tyr)	non-synonymous	1	3.87119	damaging	0.998697
(p.Asn171=)	synonymous	1	0.281483	tolerated	0.00385669
(p.Asn171Ile)	non-synonymous	1	3.36942	damaging	0.992875
(p.Asn171Ser)	non-synonymous	1	2.00559	damaging	0.575285	Uncertain significance
(p.Asn171Lys)	non-synonymous	2	0.760958	tolerated	0.0193579
(p.Asn171His)	non-synonymous	1	2.76879	damaging	0.947665	Uncertain significance
(p.Asn171Thr)	non-synonymous	1	2.33759	damaging	0.807113
(p.Thr172Ile)	non-synonymous	1	4.19886	damaging	0.999572	Uncertain significance
(p.Thr172=)	synonymous	3	0.182532	tolerated	0.00275862
(p.Thr172Ser)	non-synonymous	1	0.898042	tolerated	0.0304905
(p.Thr172Ala)	non-synonymous	1	1.59183	tolerated	0.249309	Uncertain significance
(p.Thr172Arg)	non-synonymous	1	-0.202155	tolerated	0.000748118
(p.Thr172Lys)	non-synonymous	1	1.14277	tolerated	0.0673617
(p.Thr172Pro)	non-synonymous	1	2.60329	damaging	0.91166
(p.Glu173Lys)	non-synonymous	1	-1.65094	tolerated	5.45304e-06	Uncertain significance
(p.Glu173=)	synonymous	1	-1.12339	tolerated	3.27352e-05
(p.Glu173Asp)	non-synonymous	2	-0.667171	tolerated	0.000154208
(p.Glu173Gly)	non-synonymous	1	0.0847035	tolerated	0.0019801	Uncertain significance
(p.Glu173stop)	stop	1	3.0274	damaging	0.977576
(p.Glu173Val)	non-synonymous	1	1.89691	tolerated	0.483552	Uncertain significance
(p.Glu173Gln)	non-synonymous	1	2.41019	damaging	0.842643
(p.Glu173Ala)	non-synonymous	1	0.419471	tolerated	0.00614911
(p.Leu174=)	synonymous	3	0.931142	tolerated	0.0339962
(p.Leu174His)	non-synonymous	1	0.0381057	tolerated	0.00169067
(p.Leu174Phe)	non-synonymous	1	0.449697	tolerated	0.00680961	Uncertain significance
(p.Leu174Ile)	non-synonymous	1	1.13947	tolerated	0.0666614	Uncertain significance
(p.Leu174Pro)	non-synonymous	1	0.15121	tolerated	0.00248084	Uncertain significance
(p.Leu174Val)	non-synonymous	1	2.93358	damaging	0.969416	Uncertain significance
(p.Leu174Arg)	non-synonymous	1	-0.853879	tolerated	8.17811e-05
(p.Val175Ile)	non-synonymous	1	0.348844	tolerated	0.00484366
(p.Val175Ala)	non-synonymous	1	0.674668	tolerated	0.0145105	Uncertain significance
(p.Val175=)	synonymous	3	0.451772	tolerated	0.00685744
(p.Val175Leu)	non-synonymous	2	1.44239	tolerated	0.166591	Uncertain significance
(p.Val175Glu)	non-synonymous	1	2.06287	damaging	0.621998
(p.Val175Gly)	non-synonymous	1	0.65422	tolerated	0.0135498
(p.Gly176Trp)	non-synonymous	1	2.40683	damaging	0.841124	Uncertain significance
(p.Gly176Val)	non-synonymous	1	0.808212	tolerated	0.0226527
(p.Gly176Glu)	non-synonymous	1	0.127033	tolerated	0.00228566	Uncertain significance
(p.Gly176Arg)	non-synonymous	2	0.153091	tolerated	0.00249671	Uncertain significance
(p.Gly176=)	synonymous	3	0.663902	tolerated	0.0139966
(p.Gly176Ala)	non-synonymous	1	-0.887278	tolerated	7.30093e-05
(p.Lys177Arg)	non-synonymous	1	0.566409	tolerated	0.01009
(p.Lys177Ile)	non-synonymous	1	-1.0509	tolerated	4.18772e-05
(p.Lys177stop)	stop	1	3.87837	damaging	0.998728	Pathogenic
(p.Lys177Asn)	non-synonymous	2	2.41313	damaging	0.843962
(p.Lys177Glu)	non-synonymous	1	0.784313	tolerated	0.020923	Uncertain significance
(p.Lys177=)	synonymous	1	0.0796756	tolerated	0.00194663
(p.Lys177Gln)	non-synonymous	1	0.0460712	tolerated	0.00173697
(p.Lys177Thr)	non-synonymous	1	0.210578	tolerated	0.00303357	Uncertain significance
(p.Gly178stop)	stop	1	4.03351	damaging	0.999249
(p.Gly178=)	synonymous	3	0.367329	tolerated	0.00515598
(p.Gly178Val)	non-synonymous	1	2.16841	damaging	0.701953	Uncertain significance
(p.Gly178Arg)	non-synonymous	2	0.260461	tolerated	0.0035918	Uncertain significance
(p.Gly178Glu)	non-synonymous	1	0.119887	tolerated	0.00223096	Uncertain significance
(p.Gly178Ala)	non-synonymous	1	-0.827266	tolerated	8.95194e-05
(p.Lys179stop)	stop	1	5.53849	damaging	0.999995
(p.Lys179Arg)	non-synonymous	1	0.19632	tolerated	0.00289054
(p.Lys179Glu)	non-synonymous	1	0.12156	tolerated	0.00224365
(p.Lys179=)	synonymous	1	-0.0502686	tolerated	0.00125272
(p.Lys179Thr)	non-synonymous	1	0.642135	tolerated	0.0130119
(p.Lys179Ile)	non-synonymous	1	-0.486607	tolerated	0.000284753
(p.Lys179Gln)	non-synonymous	1	0.823921	tolerated	0.0238649
(p.Lys179Asn)	non-synonymous	2	0.300507	tolerated	0.00411313
(p.Arg180His)	non-synonymous	1	1.88091	tolerated	0.469996	Conflicting interpretations of pathogenicity
(p.Arg180Cys)	non-synonymous	1	0.50222	tolerated	0.00812906	Conflicting interpretations of pathogenicity
(p.Arg180=)	synonymous	3	-0.49659	tolerated	0.00027526
(p.Arg180Gly)	non-synonymous	1	3.13152	damaging	0.984151
(p.Arg180Ser)	non-synonymous	1	0.277369	tolerated	0.00380336
(p.Arg180Leu)	non-synonymous	1	-1.13249	tolerated	3.17389e-05	Uncertain significance
(p.Arg180Pro)	non-synonymous	1	-1.2375	tolerated	2.22157e-05	Uncertain significance
(p.Arg181Cys)	non-synonymous	1	0.0815838	tolerated	0.00195927	Uncertain significance
(p.Arg181His)	non-synonymous	1	-0.71405	tolerated	0.000131506	Conflicting interpretations of pathogenicity
(p.Arg181Ser)	non-synonymous	1	-0.363807	tolerated	0.000432108
(p.Arg181=)	synonymous	3	0.603722	tolerated	0.0114381
(p.Arg181Leu)	non-synonymous	1	1.036	tolerated	0.0478486
(p.Arg181Gly)	non-synonymous	1	1.94328	damaging	0.522918	Uncertain significance
(p.Arg181Pro)	non-synonymous	1	4.18734	damaging	0.999554
(p.Pro182His)	non-synonymous	1	-0.240394	tolerated	0.000657034	Uncertain significance
(p.Pro182=)	synonymous	3	-0.207522	tolerated	0.000734609
(p.Pro182Thr)	non-synonymous	1	3.12149	damaging	0.983611	Uncertain significance
(p.Pro182Leu)	non-synonymous	1	0.96203	tolerated	0.0376162
(p.Pro182Ser)	non-synonymous	1	-1.63184	tolerated	5.81855e-06	Uncertain significance
(p.Pro182Ala)	non-synonymous	1	2.01272	damaging	0.581187
(p.Pro182Arg)	non-synonymous	1	1.67212	tolerated	0.303749	Uncertain significance
(p.Leu183Met)	non-synonymous	1	1.8371	tolerated	0.433149
(p.Leu183=)	synonymous	2	0.283341	tolerated	0.00388102
(p.Leu183Ser)	non-synonymous	1	2.76075	damaging	0.946294	Uncertain significance
(p.Leu183stop)	stop	1	4.15416	damaging	0.999501
(p.Leu183Val)	non-synonymous	1	0.184146	tolerated	0.00277375
(p.Leu183Phe)	non-synonymous	2	1.93247	damaging	0.513752
(p.Leu183Trp)	non-synonymous	1	1.37649	tolerated	0.137776
(p.Asn184Ile)	non-synonymous	1	1.34801	tolerated	0.126678
(p.Asn184Lys)	non-synonymous	2	0.85958	tolerated	0.0268559
(p.Asn184Ser)	non-synonymous	1	1.52224	tolerated	0.20772	Likely benign
(p.Asn184Asp)	non-synonymous	1	1.26637	tolerated	0.0990321
(p.Asn184=)	synonymous	1	-1.06527	tolerated	3.98811e-05
(p.Asn184Tyr)	non-synonymous	1	-1.26237	tolerated	2.04158e-05
(p.Asn184Thr)	non-synonymous	1	1.8912	tolerated	0.478715
(p.Asn184His)	non-synonymous	1	3.14707	damaging	0.984955
(p.Asn185Asp)	non-synonymous	1	-0.96007	tolerated	5.7014e-05
(p.Asn185Ile)	non-synonymous	1	2.34162	damaging	0.809239
(p.Asn185Ser)	non-synonymous	1	-0.115508	tolerated	0.00100393	Uncertain significance
(p.Asn185=)	synonymous	1	0.769799	tolerated	0.0199364
(p.Asn185Lys)	non-synonymous	2	0.223195	tolerated	0.00316602	Uncertain significance
(p.Asn185Tyr)	non-synonymous	1	1.65266	tolerated	0.289955
(p.Asn185His)	non-synonymous	1	0.819916	tolerated	0.02355
(p.Asn185Thr)	non-synonymous	1	-1.39124	tolerated	1.31773e-05
(p.Asn186Ile)	non-synonymous	1	-1.22768	tolerated	2.29694e-05	Uncertain significance
(p.Asn186Ser)	non-synonymous	1	-0.649955	tolerated	0.000163495	Conflicting interpretations of pathogenicity
(p.Asn186Lys)	non-synonymous	2	-1.43231	tolerated	1.1461e-05
(p.Asn186Asp)	non-synonymous	1	0.44859	tolerated	0.00678422	Uncertain significance
(p.Asn186Tyr)	non-synonymous	1	-0.146051	tolerated	0.000905068	Uncertain significance
(p.Asn186=)	synonymous	1	0.303946	tolerated	0.00416127
(p.Asn186Thr)	non-synonymous	1	-0.120185	tolerated	0.000988123
(p.Asn186His)	non-synonymous	1	-1.29426	tolerated	1.83191e-05	Conflicting interpretations of pathogenicity
(p.Ser187=)	synonymous	3	0.762609	tolerated	0.0194647
(p.Ser187Phe)	non-synonymous	1	-0.187967	tolerated	0.000785032
(p.Ser187Tyr)	non-synonymous	1	-0.82244	tolerated	9.09991e-05	Uncertain significance
(p.Ser187Thr)	non-synonymous	1	0.507563	tolerated	0.00827676
(p.Ser187Pro)	non-synonymous	1	0.395883	tolerated	0.00567824
(p.Ser187Ala)	non-synonymous	1	0.0111105	tolerated	0.00154274
(p.Ser187Cys)	non-synonymous	1	0.274045	tolerated	0.00376082
(p.Glu188Asp)	non-synonymous	2	0.128394	tolerated	0.00229623
(p.Glu188Val)	non-synonymous	1	-0.938105	tolerated	6.14312e-05
(p.Glu188=)	synonymous	1	0.365854	tolerated	0.00513035
(p.Glu188Gly)	non-synonymous	1	1.81371	tolerated	0.413755	Uncertain significance
(p.Glu188Lys)	non-synonymous	1	1.05215	tolerated	0.0504122	Uncertain significance
(p.Glu188Gln)	non-synonymous	1	-0.268569	tolerated	0.000597095
(p.Glu188stop)	stop	1	1.34708	tolerated	0.126331
(p.Glu188Ala)	non-synonymous	1	2.3254	damaging	0.800588
(p.Ile189Asn)	non-synonymous	1	4.68156	damaging	0.999917
(p.Ile189Phe)	non-synonymous	1	3.59771	damaging	0.996707
(p.Ile189=)	synonymous	2	-0.356467	tolerated	0.000443014
(p.Ile189Thr)	non-synonymous	1	2.7713	damaging	0.948087	Uncertain significance
(p.Ile189Val)	non-synonymous	1	0.777241	tolerated	0.0204365	Uncertain significance
(p.Ile189Leu)	non-synonymous	1	0.633311	tolerated	0.0126324
(p.Ile189Ser)	non-synonymous	1	3.76647	damaging	0.998141	Uncertain significance
(p.Ile189Met)	non-synonymous	1	1.07761	tolerated	0.0547167
(p.Ala190Thr)	non-synonymous	1	2.54107	damaging	0.893088	Uncertain significance
(p.Ala190Val)	non-synonymous	1	3.36508	damaging	0.992769	Uncertain significance
(p.Ala190=)	synonymous	3	-0.0354961	tolerated	0.00131712
(p.Ala190Pro)	non-synonymous	1	3.11696	damaging	0.983361
(p.Ala190Glu)	non-synonymous	1	-0.156065	tolerated	0.000874823
(p.Ala190Ser)	non-synonymous	1	-0.191137	tolerated	0.00077663
(p.Ala190Gly)	non-synonymous	1	1.10989	tolerated	0.0606748	Uncertain significance
(p.Leu191Gln)	non-synonymous	1	4.73813	damaging	0.999931
(p.Leu191=)	synonymous	4	-0.457145	tolerated	0.000314721
(p.Leu191Pro)	non-synonymous	1	3.64675	damaging	0.997211	Uncertain significance
(p.Leu191Val)	non-synonymous	1	-1.16097	tolerated	2.88121e-05	Uncertain significance
(p.Leu191Met)	non-synonymous	1	-0.528378	tolerated	0.000247088
(p.Leu191Arg)	non-synonymous	1	1.76953	tolerated	0.377877
(p.Ser192=)	synonymous	3	0.158645	tolerated	0.00254414
(p.Ser192stop)	stop	2	3.23869	damaging	0.988935	Pathogenic
(p.Ser192Thr)	non-synonymous	1	-0.235593	tolerated	0.000667834
(p.Ser192Pro)	non-synonymous	1	1.31312	tolerated	0.114137
(p.Ser192Leu)	non-synonymous	1	0.208225	tolerated	0.00300949	Uncertain significance
(p.Ser192Ala)	non-synonymous	1	-1.06595	tolerated	3.97886e-05
(p.Leu193Gln)	non-synonymous	1	-0.094427	tolerated	0.00107839
(p.Leu193=)	synonymous	4	-0.682716	tolerated	0.000146276
(p.Leu193Ile)	non-synonymous	1	-0.745508	tolerated	0.000118178
(p.Leu193Val)	non-synonymous	1	0.261407	tolerated	0.00360333
(p.Leu193Pro)	non-synonymous	1	-0.373714	tolerated	0.000417813	Uncertain significance
(p.Leu193Arg)	non-synonymous	1	0.141776	tolerated	0.00240278
(p.Ser194Asn)	non-synonymous	1	0.761924	tolerated	0.0194203	Uncertain significance
(p.Ser194Arg)	non-synonymous	3	0.0710011	tolerated	0.00189021
(p.Ser194=)	synonymous	1	-0.220659	tolerated	0.000702566
(p.Ser194Gly)	non-synonymous	1	-0.308222	tolerated	0.000521877
(p.Ser194Cys)	non-synonymous	1	0.914574	tolerated	0.0321954	Conflicting interpretations of pathogenicity
(p.Ser194Ile)	non-synonymous	1	0.933889	tolerated	0.0343041
(p.Ser194Thr)	non-synonymous	1	-0.270639	tolerated	0.000592912
(p.Arg195Ile)	non-synonymous	1	-2.02126	tolerated	1.54969e-06
(p.Arg195=)	synonymous	2	0.166036	tolerated	0.00260867
(p.Arg195stop)	stop	1	2.14771	damaging	0.687031
(p.Arg195Thr)	non-synonymous	1	-0.488781	tolerated	0.000282658
(p.Arg195Gly)	non-synonymous	1	0.614754	tolerated	0.0118698	Uncertain significance
(p.Arg195Ser)	non-synonymous	2	-0.0459593	tolerated	0.00127118
(p.Arg195Lys)	non-synonymous	1	0.684416	tolerated	0.0149917
(p.Asn196Asp)	non-synonymous	1	-1.19456	tolerated	2.57041e-05	Uncertain significance
(p.Asn196Ile)	non-synonymous	1	1.04631	tolerated	0.0494704
(p.Asn196=)	synonymous	1	-0.696629	tolerated	0.000139524
(p.Asn196Ser)	non-synonymous	1	-0.714229	tolerated	0.000131426	Uncertain significance
(p.Asn196Tyr)	non-synonymous	1	-0.403894	tolerated	0.000377111
(p.Asn196Lys)	non-synonymous	2	-0.964665	tolerated	5.6131e-05
(p.Asn196His)	non-synonymous	1	5.21658	damaging	0.999986
(p.Asn196Thr)	non-synonymous	1	3.99048	damaging	0.999131
(p.Lys197Ile)	non-synonymous	1	-0.156186	tolerated	0.000874463	Uncertain significance
(p.Lys197Asn)	non-synonymous	2	0.0961999	tolerated	0.00205881
(p.Lys197Arg)	non-synonymous	1	-0.359747	tolerated	0.000438108	Uncertain significance
(p.Lys197Glu)	non-synonymous	1	-1.1746	tolerated	2.75082e-05	Uncertain significance
(p.Lys197=)	synonymous	1	0.726052	tolerated	0.0172305
(p.Lys197stop)	stop	1	3.65926	damaging	0.997326
(p.Lys197Gln)	non-synonymous	1	-2.9636	tolerated	6.30729e-08
(p.Lys197Thr)	non-synonymous	1	-0.970873	tolerated	5.49596e-05
(p.Val198Ile)	non-synonymous	1	0.884911	tolerated	0.0291991	Uncertain significance
(p.Val198=)	synonymous	3	0.135784	tolerated	0.00235447
(p.Val198Asp)	non-synonymous	1	2.51811	damaging	0.885408
(p.Val198Ala)	non-synonymous	1	1.83983	tolerated	0.435428	Uncertain significance
(p.Val198Phe)	non-synonymous	1	-1.97597	tolerated	1.80746e-06
(p.Val198Leu)	non-synonymous	1	3.25635	damaging	0.989572	Uncertain significance
(p.Val198Gly)	non-synonymous	1	1.34047	tolerated	0.123871	Uncertain significance
(p.Phe199Tyr)	non-synonymous	1	0.010493	tolerated	0.00153951
(p.Phe199Leu)	non-synonymous	3	2.30341	damaging	0.788388
(p.Phe199=)	synonymous	1	-0.402006	tolerated	0.000379536
(p.Phe199Ile)	non-synonymous	1	4.0144	damaging	0.999198
(p.Phe199Ser)	non-synonymous	1	1.87148	tolerated	0.462023
(p.Phe199Val)	non-synonymous	1	3.35195	damaging	0.992442	Uncertain significance
(p.Phe199Cys)	non-synonymous	1	3.66113	damaging	0.997343
(p.Val200Ile)	non-synonymous	1	2.28693	damaging	0.778899	Uncertain significance
(p.Val200Asp)	non-synonymous	1	1.73416	tolerated	0.350074
(p.Val200=)	synonymous	3	-0.309479	tolerated	0.000519654
(p.Val200Ala)	non-synonymous	1	1.31799	tolerated	0.115819	Conflicting interpretations of pathogenicity
(p.Val200Leu)	non-synonymous	1	2.0731	damaging	0.630131
(p.Val200Phe)	non-synonymous	1	0.920548	tolerated	0.0328338	Uncertain significance
(p.Val200Gly)	non-synonymous	1	3.74007	damaging	0.997967
(p.Phe201Leu)	non-synonymous	3	1.37415	tolerated	0.136835	Uncertain significance
(p.Phe201Tyr)	non-synonymous	1	-0.248307	tolerated	0.000639618
(p.Phe201=)	synonymous	1	0.448075	tolerated	0.00677243
(p.Phe201Ile)	non-synonymous	1	0.074773	tolerated	0.00191454	Uncertain significance
(p.Phe201Cys)	non-synonymous	1	2.5853	damaging	0.906611	Uncertain significance
(p.Phe201Val)	non-synonymous	1	2.15501	damaging	0.69234	Uncertain significance
(p.Phe201Ser)	non-synonymous	1	2.02552	damaging	0.591731	Uncertain significance
(p.Phe202=)	synonymous	1	0.611561	tolerated	0.0117432
(p.Phe202Ile)	non-synonymous	1	0.419129	tolerated	0.00614203
(p.Phe202Leu)	non-synonymous	3	-0.477982	tolerated	0.000293218
(p.Phe202Ser)	non-synonymous	1	1.61608	tolerated	0.26505
(p.Phe202Val)	non-synonymous	1	-0.838477	tolerated	8.61743e-05
(p.Phe202Tyr)	non-synonymous	1	-0.52746	tolerated	0.00024786
(p.Phe202Cys)	non-synonymous	1	-1.04153	tolerated	4.32309e-05	Uncertain significance
(p.Asp203Val)	non-synonymous	1	0.0441175	tolerated	0.0017255	Uncertain significance
(p.Asp203=)	synonymous	1	0.493563	tolerated	0.00789533
(p.Asp203Asn)	non-synonymous	1	0.256326	tolerated	0.00354187	Uncertain significance
(p.Asp203Glu)	non-synonymous	2	0.254933	tolerated	0.00352522
(p.Asp203Gly)	non-synonymous	1	-1.32442	tolerated	1.65352e-05	Uncertain significance
(p.Asp203Tyr)	non-synonymous	1	-1.1038	tolerated	3.49877e-05
(p.Asp203His)	non-synonymous	1	0.185048	tolerated	0.00278224
(p.Asp203Ala)	non-synonymous	1	-2.64177	tolerated	1.88234e-07	Uncertain significance
(p.Leu204Gln)	non-synonymous	1	-1.73373	tolerated	4.11612e-06
(p.Leu204=)	synonymous	4	0.642485	tolerated	0.0130271
(p.Leu204Pro)	non-synonymous	1	0.514195	tolerated	0.00846375	Uncertain significance
(p.Leu204Met)	non-synonymous	1	-1.57743	tolerated	7.00013e-06
(p.Leu204Val)	non-synonymous	1	-0.564332	tolerated	0.000218683
(p.Leu204Arg)	non-synonymous	1	-1.97489	tolerated	1.81406e-06
(p.Thr205Ser)	non-synonymous	2	-0.896304	tolerated	7.08045e-05	Uncertain significance
(p.Thr205Asn)	non-synonymous	1	-1.11632	tolerated	3.35317e-05
(p.Thr205=)	synonymous	3	-0.577062	tolerated	0.000209428
(p.Thr205Ile)	non-synonymous	1	-0.389966	tolerated	0.000395378	Uncertain significance
(p.Thr205Ala)	non-synonymous	1	0.124527	tolerated	0.00226632	Uncertain significance
(p.Thr205Pro)	non-synonymous	1	2.97909	damaging	0.973682
(p.Val206Ile)	non-synonymous	1	1.03255	tolerated	0.0473181	Uncertain significance
(p.Val206Leu)	non-synonymous	2	-0.845999	tolerated	8.4e-05
(p.Val206Glu)	non-synonymous	1	0.741373	tolerated	0.0181344
(p.Val206=)	synonymous	3	1.02216	tolerated	0.0457516
(p.Val206Ala)	non-synonymous	1	0.522355	tolerated	0.00869961	Uncertain significance
(p.Val206Gly)	non-synonymous	1	1.07823	tolerated	0.0548257
(p.Asp207Glu)	non-synonymous	2	0.37738	tolerated	0.00533414	Uncertain significance
(p.Asp207Gly)	non-synonymous	1	0.574494	tolerated	0.0103681
(p.Asp207Tyr)	non-synonymous	1	-2.16062	tolerated	9.65187e-07
(p.Asp207=)	synonymous	1	-0.453872	tolerated	0.000318239
(p.Asp207Val)	non-synonymous	1	-2.00245	tolerated	1.65197e-06
(p.Asp207Asn)	non-synonymous	1	-2.38872	tolerated	4.447e-07
(p.Asp207His)	non-synonymous	1	1.02235	tolerated	0.0457806
(p.Asp207Ala)	non-synonymous	1	2.77881	damaging	0.949328
(p.Asp208Glu)	non-synonymous	2	-0.241828	tolerated	0.000653843	Uncertain significance
(p.Asp208Asn)	non-synonymous	1	0.424393	tolerated	0.00625216
(p.Asp208Val)	non-synonymous	1	-0.654362	tolerated	0.000161066	Uncertain significance
(p.Asp208Gly)	non-synonymous	1	0.265492	tolerated	0.0036535
(p.Asp208Tyr)	non-synonymous	1	2.09308	damaging	0.645813	Uncertain significance
(p.Asp208=)	synonymous	1	0.340309	tolerated	0.00470588
(p.Asp208His)	non-synonymous	1	-0.500854	tolerated	0.000271302
(p.Asp208Ala)	non-synonymous	1	-1.0961	tolerated	3.5915e-05
(p.Gln209Arg)	non-synonymous	1	1.43872	tolerated	0.164867
(p.Gln209=)	synonymous	1	0.323097	tolerated	0.00443978
(p.Gln209Leu)	non-synonymous	1	1.87024	tolerated	0.460979
(p.Gln209stop)	stop	1	3.26434	damaging	0.989848	Pathogenic/Likely pathogenic
(p.Gln209Lys)	non-synonymous	1	-0.0693649	tolerated	0.00117412
(p.Gln209His)	non-synonymous	2	2.30867	damaging	0.791357
(p.Gln209Pro)	non-synonymous	1	2.07252	damaging	0.629674
(p.Gln209Glu)	non-synonymous	1	-0.15601	tolerated	0.000874984
(p.Ser210=)	synonymous	3	-0.293083	tolerated	0.000549406
(p.Ser210Thr)	non-synonymous	1	0.0370645	tolerated	0.00168471
(p.Ser210Leu)	non-synonymous	1	-0.112739	tolerated	0.00101341	Uncertain significance
(p.Ser210stop)	stop	2	3.22849	damaging	0.988549
(p.Ser210Pro)	non-synonymous	1	-1.1802	tolerated	2.69892e-05
(p.Ser210Ala)	non-synonymous	1	1.5856	tolerated	0.245373
(p.Val211Ile)	non-synonymous	1	0.15008	tolerated	0.00247136
(p.Val211Asp)	non-synonymous	1	-1.3847	tolerated	1.34732e-05
(p.Val211=)	synonymous	3	-0.320783	tolerated	0.000500086
(p.Val211Leu)	non-synonymous	1	-0.374102	tolerated	0.000417262
(p.Val211Ala)	non-synonymous	1	0.395599	tolerated	0.0056728
(p.Val211Phe)	non-synonymous	1	0.0175957	tolerated	0.00157706	Uncertain significance
(p.Val211Gly)	non-synonymous	1	2.58069	damaging	0.905277
(p.Tyr212Phe)	non-synonymous	1	1.01482	tolerated	0.044675
(p.Tyr212=)	synonymous	1	1.34977	tolerated	0.127341
(p.Tyr212stop)	stop	2	2.48405	damaging	0.873133
(p.Tyr212His)	non-synonymous	1	-0.517781	tolerated	0.000256144
(p.Tyr212Cys)	non-synonymous	1	-0.125958	tolerated	0.000968949	Uncertain significance
(p.Tyr212Asn)	non-synonymous	1	-0.788276	tolerated	0.000102197
(p.Tyr212Asp)	non-synonymous	1	-2.19456	tolerated	8.60071e-07
(p.Tyr212Ser)	non-synonymous	1	0.446114	tolerated	0.00672777
(p.Pro213His)	non-synonymous	1	0.176054	tolerated	0.00269873	Uncertain significance
(p.Pro213=)	synonymous	3	0.327884	tolerated	0.00451225
(p.Pro213Thr)	non-synonymous	1	-0.415779	tolerated	0.000362193
(p.Pro213Ser)	non-synonymous	1	-0.253733	tolerated	0.000627942
(p.Pro213Leu)	non-synonymous	1	-1.66249	tolerated	5.24316e-06	Uncertain significance
(p.Pro213Arg)	non-synonymous	1	-0.876108	tolerated	7.58328e-05	Uncertain significance
(p.Pro213Ala)	non-synonymous	1	-0.0648915	tolerated	0.00119208
(p.Lys214Met)	non-synonymous	1	0.0821843	tolerated	0.00196326
(p.Lys214stop)	stop	1	5.27368	damaging	0.999989
(p.Lys214Glu)	non-synonymous	1	0.633082	tolerated	0.0126228
(p.Lys214Asn)	non-synonymous	2	0.262265	tolerated	0.0036138
(p.Lys214=)	synonymous	1	-0.43398	tolerated	0.000340481
(p.Lys214Arg)	non-synonymous	1	0.104903	tolerated	0.00212047
(p.Lys214Thr)	non-synonymous	1	2.10194	damaging	0.652663
(p.Lys214Gln)	non-synonymous	1	-0.139808	tolerated	0.000924454
(p.Ala215Val)	non-synonymous	1	0.309774	tolerated	0.00424413	Uncertain significance
(p.Ala215Thr)	non-synonymous	1	-0.284695	tolerated	0.00056528	Uncertain significance
(p.Ala215=)	synonymous	3	1.15938	tolerated	0.0709961
(p.Ala215Ser)	non-synonymous	1	1.51538	tolerated	0.203912
(p.Ala215Glu)	non-synonymous	1	-0.114546	tolerated	0.00100721
(p.Ala215Gly)	non-synonymous	1	0.0657359	tolerated	0.00185676
(p.Ala215Pro)	non-synonymous	1	0.641447	tolerated	0.0129819
(p.Leu216=)	synonymous	2	0.129247	tolerated	0.00230288
(p.Leu216Ser)	non-synonymous	1	-0.655972	tolerated	0.000160187
(p.Leu216Ile)	non-synonymous	1	0.480543	tolerated	0.00755627
(p.Leu216Phe)	non-synonymous	2	1.27519	tolerated	0.101738
(p.Leu216stop)	stop	2	2.77593	damaging	0.948856
(p.Leu216Val)	non-synonymous	1	0.742778	tolerated	0.0182196	Uncertain significance
(p.Arg217Gly)	non-synonymous	1	1.23021	tolerated	0.0885984
(p.Arg217stop)	stop	1	3.85147	damaging	0.998607
(p.Arg217=)	synonymous	2	0.162584	tolerated	0.00257833
(p.Arg217Ile)	non-synonymous	1	0.0677308	tolerated	0.00186936	Uncertain significance
(p.Arg217Ser)	non-synonymous	2	-0.314531	tolerated	0.000510815
(p.Arg217Lys)	non-synonymous	1	0.669749	tolerated	0.0142734
(p.Arg217Thr)	non-synonymous	1	1.70281	tolerated	0.326241
(p.Asp218Asn)	non-synonymous	1	1.62573	tolerated	0.271484
(p.Asp218Tyr)	non-synonymous	1	-0.512555	tolerated	0.000260731	Uncertain significance
(p.Asp218=)	synonymous	1	1.10454	tolerated	0.059647
(p.Asp218Gly)	non-synonymous	1	0.677041	tolerated	0.0146262	Uncertain significance
(p.Asp218Glu)	non-synonymous	2	0.927097	tolerated	0.0335478
(p.Asp218Val)	non-synonymous	1	0.117679	tolerated	0.00221432
(p.Asp218Ala)	non-synonymous	1	1.82108	tolerated	0.419841
(p.Asp218His)	non-synonymous	1	-1.04306	tolerated	4.30073e-05
(p.Glu219=)	synonymous	1	0.429773	tolerated	0.00636675
(p.Glu219Asp)	non-synonymous	2	-0.0666751	tolerated	0.00118489
(p.Glu219Lys)	non-synonymous	1	-0.766775	tolerated	0.000109942
(p.Glu219Gly)	non-synonymous	1	0.514292	tolerated	0.00846654
(p.Glu219Val)	non-synonymous	1	0.355916	tolerated	0.00496087
(p.Glu219stop)	stop	1	1.98918	damaging	0.561601	Pathogenic
(p.Glu219Gln)	non-synonymous	1	-0.395337	tolerated	0.00038823	Uncertain significance
(p.Glu219Ala)	non-synonymous	1	2.60418	damaging	0.911903
(p.Tyr220=)	synonymous	1	0.739238	tolerated	0.0180057
(p.Tyr220His)	non-synonymous	1	0.170256	tolerated	0.00264624	Uncertain significance
(p.Tyr220Cys)	non-synonymous	1	1.09368	tolerated	0.0576109	Uncertain significance
(p.Tyr220stop)	stop	2	2.78795	damaging	0.950801
(p.Tyr220Phe)	non-synonymous	1	-0.680914	tolerated	0.000147174
(p.Tyr220Asn)	non-synonymous	1	2.50972	damaging	0.882484	Uncertain significance
(p.Tyr220Ser)	non-synonymous	1	4.12356	damaging	0.999447
(p.Tyr220Asp)	non-synonymous	1	4.48741	damaging	0.999839
(p.Ile221Asn)	non-synonymous	1	0.268547	tolerated	0.00369148
(p.Ile221Thr)	non-synonymous	1	-0.483464	tolerated	0.000287809
(p.Ile221=)	synonymous	2	0.677994	tolerated	0.0146729
(p.Ile221Val)	non-synonymous	1	-0.434254	tolerated	0.000340165	Uncertain significance
(p.Ile221Phe)	non-synonymous	1	-0.124912	tolerated	0.000972395
(p.Ile221Leu)	non-synonymous	1	-1.06914	tolerated	3.93602e-05	Uncertain significance
(p.Ile221Ser)	non-synonymous	1	-3.35567	tolerated	1.66473e-08
(p.Ile221Met)	non-synonymous	1	0.867492	tolerated	0.0275675	Conflicting interpretations of pathogenicity
(p.Met222Leu)	non-synonymous	2	-1.24868	tolerated	2.13877e-05
(p.Met222Ile)	non-synonymous	3	0.0525702	tolerated	0.00177568
(p.Met222Thr)	non-synonymous	1	0.344106	tolerated	0.00476669	Uncertain significance
(p.Met222Val)	non-synonymous	1	0.290437	tolerated	0.00397534	Uncertain significance
(p.Met222Lys)	non-synonymous	1	3.0103	damaging	0.976267	Uncertain significance
(p.Met222Arg)	non-synonymous	1	2.73033	damaging	0.940793
(p.Ser223=)	synonymous	3	-0.777138	tolerated	0.000106138
(p.Ser223Leu)	non-synonymous	1	1.55699	tolerated	0.22782
(p.Ser223Pro)	non-synonymous	1	2.25235	damaging	0.758003
(p.Ser223Thr)	non-synonymous	1	1.82691	tolerated	0.424671
(p.Ser223stop)	stop	2	1.90759	damaging	0.492622
(p.Ser223Ala)	non-synonymous	1	-1.42663	tolerated	1.16845e-05
(p.Lys224Ile)	non-synonymous	1	1.99232	damaging	0.564232
(p.Lys224Glu)	non-synonymous	1	-1.89976	tolerated	2.34158e-06	Uncertain significance
(p.Lys224Asn)	non-synonymous	2	-0.821648	tolerated	9.12443e-05
(p.Lys224stop)	stop	1	3.11367	damaging	0.983177
(p.Lys224Thr)	non-synonymous	1	-1.09201	tolerated	3.64183e-05
(p.Lys224Arg)	non-synonymous	1	-0.814781	tolerated	9.33978e-05
(p.Lys224=)	synonymous	1	0.112739	tolerated	0.00217755
(p.Lys224Gln)	non-synonymous	1	-0.615701	tolerated	0.000183669
(p.Thr225Ile)	non-synonymous	1	0.0438477	tolerated	0.00172392
(p.Thr225=)	synonymous	3	0.341133	tolerated	0.00471901
(p.Thr225Ala)	non-synonymous	1	0.400475	tolerated	0.00576702	Uncertain significance
(p.Thr225Asn)	non-synonymous	1	2.71918	damaging	0.938646
(p.Thr225Ser)	non-synonymous	2	1.46587	tolerated	0.177961
(p.Thr225Pro)	non-synonymous	1	0.573529	tolerated	0.0103345	Uncertain significance
(p.Leu226Pro)	non-synonymous	1	3.57773	damaging	0.996476	Uncertain significance
(p.Leu226His)	non-synonymous	1	4.32481	damaging	0.999721
(p.Leu226=)	synonymous	3	-0.265002	tolerated	0.000604369
(p.Leu226Ile)	non-synonymous	1	-1.47289	tolerated	9.98506e-06
(p.Leu226Phe)	non-synonymous	1	4.18578	damaging	0.999552
(p.Leu226Arg)	non-synonymous	1	3.27992	damaging	0.990367
(p.Leu226Val)	non-synonymous	1	2.79289	damaging	0.951581
(p.Gly227=)	synonymous	3	1.17494	tolerated	0.0745621
(p.Gly227Arg)	non-synonymous	2	2.66748	damaging	0.927717	Uncertain significance
(p.Gly227Glu)	non-synonymous	1	3.54034	damaging	0.996001	Uncertain significance
(p.Gly227stop)	stop	1	2.33777	damaging	0.80721
(p.Gly227Val)	non-synonymous	1	1.67447	tolerated	0.305441	Uncertain significance
(p.Gly227Ala)	non-synonymous	1	0.114488	tolerated	0.0021905
(p.Ser228Gly)	non-synonymous	1	1.90324	tolerated	0.488928	Uncertain significance
(p.Ser228Asn)	non-synonymous	1	0.556137	tolerated	0.00974732	Uncertain significance
(p.Ser228Cys)	non-synonymous	1	0.491314	tolerated	0.0078357	Uncertain significance
(p.Ser228Arg)	non-synonymous	3	0.41726	tolerated	0.00610337
(p.Ser228=)	synonymous	1	0.898935	tolerated	0.0305803
(p.Ser228Ile)	non-synonymous	1	2.17507	damaging	0.706662
(p.Ser228Thr)	non-synonymous	1	0.257211	tolerated	0.00355251
(p.Gly229Asp)	non-synonymous	1	4.45123	damaging	0.999818	Uncertain significance
(p.Gly229Ser)	non-synonymous	1	4.02211	damaging	0.999219	Uncertain significance
(p.Gly229=)	synonymous	3	0.082929	tolerated	0.00196823
(p.Gly229Cys)	non-synonymous	1	2.91739	damaging	0.967742	Uncertain significance
(p.Gly229Val)	non-synonymous	1	3.11037	damaging	0.982991	Uncertain significance
(p.Gly229Ala)	non-synonymous	1	3.73594	damaging	0.997938	Uncertain significance
(p.Gly229Arg)	non-synonymous	1	2.24049	damaging	0.750539	Uncertain significance
(p.Ala230Val)	non-synonymous	1	2.17512	damaging	0.706696	Uncertain significance
(p.Ala230=)	synonymous	3	-0.15614	tolerated	0.000874598
(p.Ala230Thr)	non-synonymous	1	3.2521	damaging	0.989422	Uncertain significance
(p.Ala230Asp)	non-synonymous	1	2.78339	damaging	0.950072	Uncertain significance
(p.Ala230Pro)	non-synonymous	1	2.97452	damaging	0.97328	Uncertain significance
(p.Ala230Ser)	non-synonymous	1	0.628973	tolerated	0.0124499	Uncertain significance
(p.Ala230Gly)	non-synonymous	1	-1.53209	tolerated	8.16586e-06
(p.Cys231Tyr)	non-synonymous	1	-0.0510872	tolerated	0.00124925	Uncertain significance
(p.Cys231stop)	stop	1	3.74592	damaging	0.998007
(p.Cys231Arg)	non-synonymous	1	3.4681	damaging	0.994894	Uncertain significance
(p.Cys231=)	synonymous	1	-0.822407	tolerated	9.10092e-05
(p.Cys231Ser)	non-synonymous	2	-0.8589	tolerated	8.03982e-05
(p.Cys231Gly)	non-synonymous	1	4.20269	damaging	0.999577
(p.Cys231Phe)	non-synonymous	1	-2.3649	tolerated	4.82183e-07	Uncertain significance
(p.Cys231Trp)	non-synonymous	1	1.03693	tolerated	0.0479937
(p.Gly232stop)	stop	1	4.33915	damaging	0.999734
(p.Gly232Arg)	non-synonymous	2	2.73169	damaging	0.941049	Uncertain significance
(p.Gly232=)	synonymous	3	1.11655	tolerated	0.0619779
(p.Gly232Val)	non-synonymous	1	2.58323	damaging	0.906014	Uncertain significance
(p.Gly232Glu)	non-synonymous	1	3.31417	damaging	0.991416	Uncertain significance
(p.Gly232Ala)	non-synonymous	1	-1.58857	tolerated	6.74012e-06
(p.Glu233Asp)	non-synonymous	2	0.790953	tolerated	0.0213902
(p.Glu233=)	synonymous	1	0.312478	tolerated	0.00428312
(p.Glu233Val)	non-synonymous	1	-1.95272	tolerated	1.95599e-06
(p.Glu233stop)	stop	1	3.06941	damaging	0.980501	Pathogenic
(p.Glu233Gly)	non-synonymous	1	-0.0646985	tolerated	0.00119286	Uncertain significance
(p.Glu233Lys)	non-synonymous	1	0.0923414	tolerated	0.00203205
(p.Glu233Gln)	non-synonymous	1	1.75256	tolerated	0.364425
(p.Glu233Ala)	non-synonymous	1	2.84072	damaging	0.958541	Uncertain significance
(p.Val234Ile)	non-synonymous	1	3.73495	damaging	0.997931
(p.Val234=)	synonymous	3	0.0834989	tolerated	0.00197203
(p.Val234Ala)	non-synonymous	1	1.3032	tolerated	0.110771
(p.Val234Gly)	non-synonymous	1	3.13122	damaging	0.984135	Uncertain significance
(p.Val234Leu)	non-synonymous	2	2.35849	damaging	0.817927
(p.Val234Glu)	non-synonymous	1	1.69508	tolerated	0.320495
(p.Lys235Glu)	non-synonymous	1	0.226776	tolerated	0.00320464	Uncertain significance
(p.Lys235stop)	stop	1	4.92278	damaging	0.999963
(p.Lys235=)	synonymous	1	0.433678	tolerated	0.00645123
(p.Lys235Arg)	non-synonymous	1	1.05701	tolerated	0.0512076	Uncertain significance
(p.Lys235Asn)	non-synonymous	2	2.24269	damaging	0.751934
(p.Lys235Met)	non-synonymous	1	1.92936	damaging	0.511112
(p.Lys235Thr)	non-synonymous	1	3.90737	damaging	0.998847
(p.Lys235Gln)	non-synonymous	1	3.08879	damaging	0.981721
(p.Leu236=)	synonymous	4	-0.0228143	tolerated	0.00137503
(p.Leu236Pro)	non-synonymous	1	2.90479	damaging	0.966379	Conflicting interpretations of pathogenicity
(p.Leu236Gln)	non-synonymous	1	1.51693	tolerated	0.204771	Uncertain significance
(p.Leu236Met)	non-synonymous	1	0.0558716	tolerated	0.00179567
(p.Leu236Val)	non-synonymous	1	4.17035	damaging	0.999528	Uncertain significance
(p.Leu236Arg)	non-synonymous	1	-1.02966	tolerated	4.50099e-05
(p.Ala237Thr)	non-synonymous	1	0.328135	tolerated	0.00451608	Uncertain significance
(p.Ala237=)	synonymous	3	0.249656	tolerated	0.00346279
(p.Ala237Val)	non-synonymous	1	0.088923	tolerated	0.00200864	Uncertain significance
(p.Ala237Asp)	non-synonymous	1	2.67926	damaging	0.930355	Uncertain significance
(p.Ala237Ser)	non-synonymous	1	0.78862	tolerated	0.0212249	Uncertain significance
(p.Ala237Gly)	non-synonymous	1	1.42281	tolerated	0.157557
(p.Ala237Pro)	non-synonymous	1	2.69386	damaging	0.933502
(p.Phe238Leu)	non-synonymous	3	-0.613333	tolerated	0.000185153
(p.Phe238Tyr)	non-synonymous	1	1.6123	tolerated	0.262554
(p.Phe238=)	synonymous	1	1.89389	tolerated	0.480993
(p.Phe238Ser)	non-synonymous	1	-1.35002	tolerated	1.51577e-05	Uncertain significance
(p.Phe238Ile)	non-synonymous	1	-2.40228	tolerated	4.24668e-07
(p.Phe238Val)	non-synonymous	1	-2.75364	tolerated	1.28717e-07
(p.Phe238Cys)	non-synonymous	1	-1.24883	tolerated	2.13766e-05
(p.Glu239Val)	non-synonymous	1	-0.416321	tolerated	0.000361526	Uncertain significance
(p.Glu239=)	synonymous	1	-0.407708	tolerated	0.000372258
(p.Glu239Lys)	non-synonymous	1	0.267391	tolerated	0.00367706	Uncertain significance
(p.Glu239Asp)	non-synonymous	2	0.956325	tolerated	0.0369208
(p.Glu239Gly)	non-synonymous	1	1.26187	tolerated	0.0976785	Uncertain significance
(p.Glu239stop)	stop	1	2.82231	damaging	0.955983	Pathogenic
(p.Glu239Gln)	non-synonymous	1	0.572128	tolerated	0.0102859	Uncertain significance
(p.Glu239Ala)	non-synonymous	1	1.38321	tolerated	0.140512
(p.Arg240Met)	non-synonymous	1	-1.55457	tolerated	7.56536e-06
(p.Arg240Lys)	non-synonymous	1	-0.0102502	tolerated	0.0014349	Uncertain significance
(p.Arg240Gly)	non-synonymous	1	-0.431581	tolerated	0.000343267	Uncertain significance
(p.Arg240Trp)	non-synonymous	1	0.369151	tolerated	0.00518784
(p.Arg240=)	synonymous	2	-0.76424	tolerated	0.000110892
(p.Arg240Ser)	non-synonymous	2	-0.0226002	tolerated	0.00137602
(p.Arg240Thr)	non-synonymous	1	0.656786	tolerated	0.0136668	Uncertain significance
(p.Lys241=)	synonymous	1	0.278773	tolerated	0.00382148
(p.Lys241Ile)	non-synonymous	1	0.260982	tolerated	0.00359815
(p.Lys241Arg)	non-synonymous	1	-0.0881663	tolerated	0.00110155
(p.Lys241Asn)	non-synonymous	2	-0.358978	tolerated	0.000439252
(p.Lys241stop)	stop	1	3.06825	damaging	0.980425
(p.Lys241Glu)	non-synonymous	1	0.634886	tolerated	0.0126994	Uncertain significance
(p.Lys241Thr)	non-synonymous	1	1.50578	tolerated	0.19867
(p.Lys241Gln)	non-synonymous	1	1.9651	damaging	0.541369
(p.Thr242Ser)	non-synonymous	1	0.371894	tolerated	0.00523616
(p.Thr242Ile)	non-synonymous	1	0.304347	tolerated	0.00416692	Uncertain significance
(p.Thr242=)	synonymous	3	0.458318	tolerated	0.00701059
(p.Thr242Ala)	non-synonymous	1	-0.156256	tolerated	0.000874255
(p.Thr242Lys)	non-synonymous	1	2.93117	damaging	0.969172
(p.Thr242Arg)	non-synonymous	1	1.67199	tolerated	0.303657
(p.Thr242Pro)	non-synonymous	1	0.330258	tolerated	0.00454862
(p.Cys243Tyr)	non-synonymous	1	-1.31352	tolerated	1.7159e-05	Uncertain significance
(p.Cys243Arg)	non-synonymous	1	-0.493895	tolerated	0.000277791	Uncertain significance
(p.Cys243stop)	stop	1	3.44536	damaging	0.994486
(p.Cys243Ser)	non-synonymous	2	0.0082994	tolerated	0.0015281
(p.Cys243=)	synonymous	1	1.10134	tolerated	0.0590407
(p.Cys243Gly)	non-synonymous	1	-1.79424	tolerated	3.35121e-06	Uncertain significance
(p.Cys243Phe)	non-synonymous	1	0.30012	tolerated	0.00410775
(p.Cys243Trp)	non-synonymous	1	2.06369	damaging	0.622655
(p.Lys244Glu)	non-synonymous	1	-0.0492059	tolerated	0.00125725
(p.Lys244Met)	non-synonymous	1	0.0636808	tolerated	0.00184386
(p.Lys244Arg)	non-synonymous	1	-0.100632	tolerated	0.00105592	Uncertain significance
(p.Lys244Asn)	non-synonymous	2	0.217559	tolerated	0.00310615
(p.Lys244=)	synonymous	1	0.351147	tolerated	0.00488153
(p.Lys244stop)	stop	1	4.19094	damaging	0.99956
(p.Lys244Thr)	non-synonymous	1	-0.699912	tolerated	0.000137976	Uncertain significance
(p.Lys244Gln)	non-synonymous	1	4.03802	damaging	0.99926
(p.Lys245Arg)	non-synonymous	1	1.20878	tolerated	0.0828934
(p.Lys245=)	synonymous	1	-0.60277	tolerated	0.000191916
(p.Lys245Thr)	non-synonymous	1	1.8656	tolerated	0.457064
(p.Lys245Asn)	non-synonymous	2	-0.321751	tolerated	0.000498445
(p.Lys245stop)	stop	1	3.60337	damaging	0.996769	Pathogenic
(p.Lys245Glu)	non-synonymous	1	0.27174	tolerated	0.00373159
(p.Lys245Ile)	non-synonymous	1	1.52768	tolerated	0.210783
(p.Lys245Gln)	non-synonymous	1	-1.58874	tolerated	6.73621e-06
(p.Val246Ile)	non-synonymous	1	0.902116	tolerated	0.0309024	Uncertain significance
(p.Val246=)	synonymous	3	0.411312	tolerated	0.00598201
(p.Val246Ala)	non-synonymous	1	0.426333	tolerated	0.00629323
(p.Val246Glu)	non-synonymous	1	0.202026	tolerated	0.00294696
(p.Val246Leu)	non-synonymous	2	1.82309	tolerated	0.421505
(p.Val246Gly)	non-synonymous	1	1.16236	tolerated	0.0716651
(p.Ala247Val)	non-synonymous	1	4.41174	damaging	0.999792	Uncertain significance
(p.Ala247Thr)	non-synonymous	1	3.76465	damaging	0.99813	Uncertain significance
(p.Ala247=)	synonymous	3	-0.779289	tolerated	0.000105366
(p.Ala247Ser)	non-synonymous	1	2.84939	damaging	0.959697
(p.Ala247Asp)	non-synonymous	1	2.59406	damaging	0.909101	Uncertain significance
(p.Ala247Pro)	non-synonymous	1	3.62451	damaging	0.996992	Uncertain significance
(p.Ala247Gly)	non-synonymous	1	0.401499	tolerated	0.00578699
(p.Ile248Val)	non-synonymous	1	-0.118393	tolerated	0.000994149	Uncertain significance
(p.Ile248Met)	non-synonymous	1	0.164401	tolerated	0.00259426
(p.Ile248Leu)	non-synonymous	2	2.05512	damaging	0.615787	Uncertain significance
(p.Ile248Thr)	non-synonymous	1	1.86475	tolerated	0.456343	Uncertain significance
(p.Ile248=)	synonymous	2	0.428764	tolerated	0.00634509
(p.Ile248Lys)	non-synonymous	1	2.24952	damaging	0.756238	Uncertain significance
(p.Ile248Arg)	non-synonymous	1	3.54006	damaging	0.995997	Uncertain significance
(p.Lys249stop)	stop	1	2.57239	damaging	0.90283
(p.Lys249Glu)	non-synonymous	1	3.09043	damaging	0.98182
(p.Lys249Met)	non-synonymous	1	3.81934	damaging	0.998446	Uncertain significance
(p.Lys249=)	synonymous	1	0.69013	tolerated	0.0152811
(p.Lys249Gln)	non-synonymous	1	3.18559	damaging	0.986776	Uncertain significance
(p.Lys249Arg)	non-synonymous	1	1.55309	tolerated	0.225497
(p.Lys249Asn)	non-synonymous	2	3.2506	damaging	0.989369	Uncertain significance
(p.Lys249Thr)	non-synonymous	1	5.15224	damaging	0.999983
(p.Ile250Asn)	non-synonymous	1	1.56559	tolerated	0.233002
(p.Ile250Phe)	non-synonymous	1	-0.366975	tolerated	0.000427484
(p.Ile250Thr)	non-synonymous	1	0.97557	tolerated	0.0393174	Uncertain significance
(p.Ile250Val)	non-synonymous	1	2.30252	damaging	0.787888
(p.Ile250=)	synonymous	2	0.566818	tolerated	0.0101039
(p.Ile250Leu)	non-synonymous	1	-0.513297	tolerated	0.000260075
(p.Ile250Ser)	non-synonymous	1	1.783	tolerated	0.388698
(p.Ile250Met)	non-synonymous	1	0.772486	tolerated	0.0201156
(p.Ile251Phe)	non-synonymous	1	2.58455	damaging	0.906395	Uncertain significance
(p.Ile251Asn)	non-synonymous	1	1.72667	tolerated	0.344303	Uncertain significance
(p.Ile251Val)	non-synonymous	1	0.280511	tolerated	0.00384402
(p.Ile251Thr)	non-synonymous	1	0.825976	tolerated	0.024028	Uncertain significance
(p.Ile251=)	synonymous	2	-0.0854106	tolerated	0.0011119
(p.Ile251Met)	non-synonymous	1	2.74974	damaging	0.94436
(p.Ile251Leu)	non-synonymous	1	0.0639671	tolerated	0.00184565
(p.Ile251Ser)	non-synonymous	1	0.926681	tolerated	0.033502
(p.Ser252=)	synonymous	1	0.655511	tolerated	0.0136086
(p.Ser252Asn)	non-synonymous	1	0.902643	tolerated	0.030956	Conflicting interpretations of pathogenicity
(p.Ser252Cys)	non-synonymous	1	-1.17854	tolerated	2.71421e-05
(p.Ser252Ile)	non-synonymous	1	-0.495013	tolerated	0.000276738
(p.Ser252Gly)	non-synonymous	1	0.210872	tolerated	0.0030366	Uncertain significance
(p.Ser252Arg)	non-synonymous	3	0.262511	tolerated	0.00361682
(p.Ser252Thr)	non-synonymous	1	0.867268	tolerated	0.0275471
(p.Lys253Ile)	non-synonymous	1	1.1873	tolerated	0.0775121
(p.Lys253Arg)	non-synonymous	1	0.125203	tolerated	0.00227152
(p.Lys253Asn)	non-synonymous	2	0.163899	tolerated	0.00258984
(p.Lys253=)	synonymous	1	1.16131	tolerated	0.0714301
(p.Lys253stop)	stop	1	3.41508	damaging	0.993892	Pathogenic/Likely pathogenic
(p.Lys253Glu)	non-synonymous	1	1.40986	tolerated	0.151804	Uncertain significance
(p.Lys253Gln)	non-synonymous	1	-0.211729	tolerated	0.000724193
(p.Lys253Thr)	non-synonymous	1	0.23108	tolerated	0.0032517
(p.Arg254Met)	non-synonymous	1	0.636617	tolerated	0.0127733
(p.Arg254Trp)	non-synonymous	1	2.13019	damaging	0.674093
(p.Arg254Gly)	non-synonymous	1	0.411306	tolerated	0.0059819
(p.Arg254=)	synonymous	2	1.74536	tolerated	0.358773
(p.Arg254Lys)	non-synonymous	1	-1.50839	tolerated	8.85054e-06	Uncertain significance
(p.Arg254Ser)	non-synonymous	2	0.0410582	tolerated	0.00170769	Uncertain significance
(p.Arg254Thr)	non-synonymous	1	0.546957	tolerated	0.00945085
(p.Lys255=)	synonymous	1	-1.40693	tolerated	1.24932e-05
(p.Lys255Arg)	non-synonymous	1	0.342426	tolerated	0.00473969	Uncertain significance
(p.Lys255Glu)	non-synonymous	1	0.678697	tolerated	0.0147075
(p.Lys255Met)	non-synonymous	1	0.643852	tolerated	0.013087
(p.Lys255Asn)	non-synonymous	2	1.22842	tolerated	0.0881099
(p.Lys255stop)	stop	1	1.99315	damaging	0.564926	Pathogenic
(p.Lys255Gln)	non-synonymous	1	0.843128	tolerated	0.0254331
(p.Lys255Thr)	non-synonymous	1	0.949498	tolerated	0.0361048
(p.Phe256Ser)	non-synonymous	1	1.232	tolerated	0.0890925
(p.Phe256Tyr)	non-synonymous	1	1.14606	tolerated	0.0680686
(p.Phe256=)	synonymous	1	0.246005	tolerated	0.00342025
(p.Phe256Leu)	non-synonymous	3	0.112825	tolerated	0.00217818
(p.Phe256Ile)	non-synonymous	1	-1.13308	tolerated	3.16755e-05
(p.Phe256Cys)	non-synonymous	1	-0.326793	tolerated	0.000489983
(p.Phe256Val)	non-synonymous	1	1.76226	tolerated	0.372088
(p.Ala257Val)	non-synonymous	1	0.224848	tolerated	0.00318379	Uncertain significance
(p.Ala257Thr)	non-synonymous	1	-0.629524	tolerated	0.000175244
(p.Ala257Asp)	non-synonymous	1	0.763844	tolerated	0.019545
(p.Ala257=)	synonymous	3	0.241491	tolerated	0.00336837
(p.Ala257Ser)	non-synonymous	1	1.37855	tolerated	0.138609
(p.Ala257Gly)	non-synonymous	1	-0.899433	tolerated	7.00558e-05
(p.Ala257Pro)	non-synonymous	1	-0.817909	tolerated	9.24107e-05	Uncertain significance
(p.Ile258=)	synonymous	2	0.139561	tolerated	0.0023848
(p.Ile258Val)	non-synonymous	1	-0.334128	tolerated	0.000477929	Uncertain significance
(p.Ile258Phe)	non-synonymous	1	0.156892	tolerated	0.00252907	Uncertain significance
(p.Ile258Thr)	non-synonymous	1	0.985061	tolerated	0.0405535
(p.Ile258Asn)	non-synonymous	1	0.373539	tolerated	0.00526534
(p.Ile258Met)	non-synonymous	1	-1.19013	tolerated	2.60947e-05
(p.Ile258Ser)	non-synonymous	1	0.892938	tolerated	0.0299821
(p.Ile258Leu)	non-synonymous	1	-1.47379	tolerated	9.95451e-06
(p.Gly259Asp)	non-synonymous	1	0.746432	tolerated	0.018443
(p.Gly259=)	synonymous	3	-0.356371	tolerated	0.000443159
(p.Gly259Ser)	non-synonymous	1	0.66054	tolerated	0.0138398	Uncertain significance
(p.Gly259Ala)	non-synonymous	1	-0.34987	tolerated	0.000453051	Uncertain significance
(p.Gly259Val)	non-synonymous	1	2.12921	damaging	0.673356
(p.Gly259Cys)	non-synonymous	1	1.27701	tolerated	0.102306	Uncertain significance
(p.Gly259Arg)	non-synonymous	1	1.95318	damaging	0.531299	Uncertain significance
(p.Ser260=)	synonymous	3	-0.957699	tolerated	5.7475e-05
(p.Ser260Leu)	non-synonymous	1	1.32291	tolerated	0.117543
(p.Ser260Pro)	non-synonymous	1	0.429924	tolerated	0.00637
(p.Ser260Thr)	non-synonymous	1	0.634684	tolerated	0.0126907
(p.Ser260stop)	stop	2	2.83868	damaging	0.958265	Pathogenic
(p.Ser260Ala)	non-synonymous	1	2.04908	damaging	0.610923
(p.Ala261Thr)	non-synonymous	1	0.12875	tolerated	0.002299
(p.Ala261Val)	non-synonymous	1	-0.620272	tolerated	0.000180839
(p.Ala261=)	synonymous	3	0.116443	tolerated	0.00220506
(p.Ala261Ser)	non-synonymous	1	1.37003	tolerated	0.135188
(p.Ala261Pro)	non-synonymous	1	0.566088	tolerated	0.0100791
(p.Ala261Gly)	non-synonymous	1	1.54939	tolerated	0.223312
(p.Ala261Glu)	non-synonymous	1	0.777739	tolerated	0.0204704
(p.Arg262stop)	stop	1	4.55756	damaging	0.999873
(p.Arg262=)	synonymous	2	-0.405107	tolerated	0.000375561
(p.Arg262Ile)	non-synonymous	1	0.690732	tolerated	0.015312
(p.Arg262Lys)	non-synonymous	1	0.538872	tolerated	0.00919713	Uncertain significance
(p.Arg262Gly)	non-synonymous	1	0.773288	tolerated	0.0201694
(p.Arg262Ser)	non-synonymous	2	1.36339	tolerated	0.132574
(p.Arg262Thr)	non-synonymous	1	0.713089	tolerated	0.0165004
(p.Glu263Asp)	non-synonymous	2	0.663544	tolerated	0.0139799	Uncertain significance
(p.Glu263stop)	stop	1	3.13677	damaging	0.984427	Pathogenic
(p.Glu263=)	synonymous	1	1.633	tolerated	0.276398
(p.Glu263Lys)	non-synonymous	1	-0.0860381	tolerated	0.00110953	Uncertain significance
(p.Glu263Val)	non-synonymous	1	-0.583217	tolerated	0.000205096
(p.Glu263Gly)	non-synonymous	1	0.199311	tolerated	0.00291998
(p.Glu263Gln)	non-synonymous	1	0.382622	tolerated	0.00542947	Uncertain significance
(p.Glu263Ala)	non-synonymous	1	2.17117	damaging	0.703907
(p.Ala264Thr)	non-synonymous	1	0.859187	tolerated	0.0268211
(p.Ala264Val)	non-synonymous	1	0.560297	tolerated	0.00988469	Uncertain significance
(p.Ala264=)	synonymous	3	1.38191	tolerated	0.139978
(p.Ala264Ser)	non-synonymous	1	1.6961	tolerated	0.321249	Uncertain significance
(p.Ala264Pro)	non-synonymous	1	0.790547	tolerated	0.0213614
(p.Ala264Gly)	non-synonymous	1	-0.615194	tolerated	0.000183986
(p.Ala264Glu)	non-synonymous	1	0.989051	tolerated	0.0410843
(p.Asp265=)	synonymous	1	-0.668501	tolerated	0.000153513
(p.Asp265Gly)	non-synonymous	1	1.01793	tolerated	0.0451283	Uncertain significance
(p.Asp265Tyr)	non-synonymous	1	0.979875	tolerated	0.0398735
(p.Asp265Asn)	non-synonymous	1	-0.505395	tolerated	0.000267149	Uncertain significance
(p.Asp265Glu)	non-synonymous	2	0.863855	tolerated	0.0272381
(p.Asp265Val)	non-synonymous	1	-0.669256	tolerated	0.000153119
(p.Asp265His)	non-synonymous	1	2.45236	damaging	0.860722	Uncertain significance
(p.Asp265Ala)	non-synonymous	1	0.158477	tolerated	0.00254269
(p.Pro266=)	synonymous	3	-0.139313	tolerated	0.000926006
(p.Pro266Leu)	non-synonymous	1	0.773211	tolerated	0.0201642	Uncertain significance
(p.Pro266Thr)	non-synonymous	1	1.12624	tolerated	0.0639197	Uncertain significance
(p.Pro266Ser)	non-synonymous	1	0.894844	tolerated	0.030171
(p.Pro266Gln)	non-synonymous	1	2.47279	damaging	0.868835
(p.Pro266Ala)	non-synonymous	1	2.14211	damaging	0.682926
(p.Pro266Arg)	non-synonymous	1	0.537254	tolerated	0.00914716
(p.Ala267Thr)	non-synonymous	1	0.29725	tolerated	0.00406805	Uncertain significance
(p.Ala267Val)	non-synonymous	1	0.602875	tolerated	0.0114056	Uncertain significance
(p.Ala267=)	synonymous	3	0.275367	tolerated	0.00377768
(p.Ala267Asp)	non-synonymous	1	1.38574	tolerated	0.141551
(p.Ala267Ser)	non-synonymous	1	0.224949	tolerated	0.00318488
(p.Ala267Pro)	non-synonymous	1	2.15239	damaging	0.690437
(p.Ala267Gly)	non-synonymous	1	-0.776157	tolerated	0.000106493
(p.Leu268His)	non-synonymous	1	1.44962	tolerated	0.170027
(p.Leu268Ile)	non-synonymous	1	0.817476	tolerated	0.0233601	Uncertain significance
(p.Leu268=)	synonymous	3	-0.475836	tolerated	0.000295362
(p.Leu268Phe)	non-synonymous	1	-0.176898	tolerated	0.000815092	Uncertain significance
(p.Leu268Pro)	non-synonymous	1	0.0251017	tolerated	0.00161772	Uncertain significance
(p.Leu268Val)	non-synonymous	1	-2.25096	tolerated	7.10108e-07	Uncertain significance
(p.Leu268Arg)	non-synonymous	1	1.53769	tolerated	0.216495
(p.Asn269Ile)	non-synonymous	1	-0.657664	tolerated	0.000159269
(p.Asn269Lys)	non-synonymous	2	-0.171049	tolerated	0.000831437
(p.Asn269Ser)	non-synonymous	1	0.707948	tolerated	0.0162193
(p.Asn269Tyr)	non-synonymous	1	-0.688804	tolerated	0.000143282
(p.Asn269=)	synonymous	1	1.04737	tolerated	0.0496402
(p.Asn269Asp)	non-synonymous	1	1.52272	tolerated	0.207992	Uncertain significance
(p.Asn269Thr)	non-synonymous	1	-0.946076	tolerated	5.97899e-05	Uncertain significance
(p.Asn269His)	non-synonymous	1	3.63046	damaging	0.997052
(p.Val270Asp)	non-synonymous	1	1.80418	tolerated	0.40592	Uncertain significance
(p.Val270Ile)	non-synonymous	1	1.50867	tolerated	0.20024	Uncertain significance
(p.Val270Ala)	non-synonymous	1	-0.178218	tolerated	0.000811447
(p.Val270=)	synonymous	3	0.270673	tolerated	0.00371814
(p.Val270Leu)	non-synonymous	1	2.09469	damaging	0.647058	Uncertain significance
(p.Val270Phe)	non-synonymous	1	-1.57856	tolerated	6.97317e-06
(p.Val270Gly)	non-synonymous	1	0.285787	tolerated	0.00391327	Uncertain significance
(p.Glu271Asp)	non-synonymous	2	0.941572	tolerated	0.0351793
(p.Glu271=)	synonymous	1	0.0494688	tolerated	0.0017571
(p.Glu271Gly)	non-synonymous	1	0.110703	tolerated	0.00216257
(p.Glu271stop)	stop	1	3.82577	damaging	0.99848
(p.Glu271Val)	non-synonymous	1	0.624337	tolerated	0.0122577
(p.Glu271Lys)	non-synonymous	1	-0.272748	tolerated	0.000588681
(p.Glu271Gln)	non-synonymous	1	1.13738	tolerated	0.0662205
(p.Glu271Ala)	non-synonymous	1	-0.0689225	tolerated	0.00117589	Uncertain significance
(p.Thr272Ile)	non-synonymous	1	-0.103305	tolerated	0.00104638	Uncertain significance
(p.Thr272Ala)	non-synonymous	1	2.24896	damaging	0.755885	Uncertain significance
(p.Thr272Ser)	non-synonymous	1	0.765456	tolerated	0.0196502
(p.Thr272=)	synonymous	3	0.16639	tolerated	0.0026118
(p.Thr272Arg)	non-synonymous	1	3.00741	damaging	0.976038
(p.Thr272Lys)	non-synonymous	1	1.11304	tolerated	0.0612878
(p.Thr272Pro)	non-synonymous	1	1.93697	damaging	0.517572
(p.Glu273Val)	non-synonymous	1	3.61486	damaging	0.996892	Uncertain significance
(p.Glu273Gly)	non-synonymous	1	2.64585	damaging	0.922633	Uncertain significance
(p.Glu273Asp)	non-synonymous	2	3.24133	damaging	0.989032	Uncertain significance
(p.Glu273stop)	stop	1	3.33394	damaging	0.991969
(p.Glu273Lys)	non-synonymous	1	3.96461	damaging	0.999051	Uncertain significance
(p.Glu273=)	synonymous	1	1.10592	tolerated	0.0599099
(p.Glu273Ala)	non-synonymous	1	4.02037	damaging	0.999215	Uncertain significance
(p.Glu273Gln)	non-synonymous	1	1.62844	tolerated	0.273311	Uncertain significance
(p.Ile274Val)	non-synonymous	1	0.19183	tolerated	0.00284691
(p.Ile274Leu)	non-synonymous	2	-0.410879	tolerated	0.00036827
(p.Ile274=)	synonymous	2	0.173529	tolerated	0.00267575
(p.Ile274Thr)	non-synonymous	1	-0.119834	tolerated	0.0009893
(p.Ile274Lys)	non-synonymous	1	0.238306	tolerated	0.00333224
(p.Ile274Met)	non-synonymous	1	0.651462	tolerated	0.0134251
(p.Ile274Arg)	non-synonymous	1	5.28267	damaging	0.999989
(p.Glu275Lys)	non-synonymous	1	-0.666516	tolerated	0.000154551
(p.Glu275=)	synonymous	1	0.498686	tolerated	0.00803283
(p.Glu275stop)	stop	1	3.95998	damaging	0.999036	Pathogenic
(p.Glu275Gly)	non-synonymous	1	0.236194	tolerated	0.00330849
(p.Glu275Asp)	non-synonymous	2	1.14366	tolerated	0.0675518	Uncertain significance
(p.Glu275Ala)	non-synonymous	1	2.07614	damaging	0.632536
(p.Glu275Val)	non-synonymous	1	-0.970372	tolerated	5.50531e-05
(p.Glu275Gln)	non-synonymous	1	-0.0667419	tolerated	0.00118462	Uncertain significance
(p.Ile276Asn)	non-synonymous	1	4.4755	damaging	0.999833	Uncertain significance
(p.Ile276=)	synonymous	2	0.150596	tolerated	0.00247568
(p.Ile276Phe)	non-synonymous	1	4.71706	damaging	0.999926
(p.Ile276Val)	non-synonymous	1	1.9026	tolerated	0.488386	Uncertain significance
(p.Ile276Thr)	non-synonymous	1	1.00888	tolerated	0.0438215	Uncertain significance
(p.Ile276Leu)	non-synonymous	1	3.0204	damaging	0.977049
(p.Ile276Ser)	non-synonymous	1	1.85184	tolerated	0.445483	Uncertain significance
(p.Ile276Met)	non-synonymous	1	3.70307	damaging	0.997695
(p.Leu277Met)	non-synonymous	1	2.56178	damaging	0.899624
(p.Leu277=)	synonymous	2	-0.0697623	tolerated	0.00117254
(p.Leu277Ser)	non-synonymous	1	2.76375	damaging	0.946809	Uncertain significance
(p.Leu277stop)	stop	1	3.42073	damaging	0.994008	Pathogenic
(p.Leu277Phe)	non-synonymous	2	2.14633	damaging	0.686023
(p.Leu277Val)	non-synonymous	1	6.25942	damaging	1
[truncated: 1,914 more rows]
