# Supplementary material for: Comprehensive analysis of the functional impact of single nucleotide variants of human CHEK2
Source: PLoS Genet. 2024 Aug 15;20(8):e1011375. doi: 10.1371/journal.pgen.1011375 (PMC11349238; doi:10.1371/journal.pgen.1011375)
Supplement: S3 Table — (XLSX) [file pgen.1011375.s010.xlsx]

## Sheet: Legend
Supplemental Table 3. Data from functional assays.
Data from 15 functional assays is shown. Function assay scores are as follows:
0.0 assigned to function results presented as 'tolerated', 'benign', or 'functional',
0.5 assigned to function results presented as 'intermediate' or 'ambiguous'
1.0 assigned to function results presented as 'damaging', or 'pathogenic',
Column title	Description	References
This study score	yeast rad53 complementation for growth	This study. Results of the screen: tolerated or damaging are assigned scores of 0 or 1.0, respectively.
Delimitsou et al._ 2019 [1]	yeast rad53 complementation after DNA damage	[1] Delimitsou, A., et al., Functional characterization of CHEK2 variants in a Saccharomyces cerevisiae system. Hum Mutat, 2019. 40(5): p. 631-648.
Boonen et al._ 2021 [2]	KAP1 PO4 in mouse ES cells	[2] Boonen, R., et al., Functional Analysis Identifies Damaging CHEK2 Missense Variants Associated with Increased Cancer Risk. Cancer Res, 2022. 82(4): p. 615-631.
Kleiblova et al._ 2019 _CHEK2 KO RPE1 [3]	KAP1 PO4 in retinal pigmented epithelial cells;	[3] Kleiblova, P., et al., Identification of deleterious germline CHEK2 mutations and their association with breast and ovarian cancer. Int J Cancer, 2019. 145(7): p. 1782-1797.
Roeb et al__ 2012 [4]	yeast rad53 complementation after DNA damage	[4] Roeb, W., J. Higgins, and M.C. King, Response to DNA damage of CHEK2 missense mutations in familial breast cancer. Hum Mol Genet, 2012. 21(12): p. 2738-44.
Bell et al._ 2007 [5]	stability in U2OS cells or in vitro kinase activity	[5] Bell, D.W., et al., Genetic and functional analysis of CHEK2 (CHK2) variants in multiethnic cohorts. Int J Cancer, 2007. 121(12): p. 2661-7.
Lee et al._ 2001 [6]	Chk2 protein stability	[6] Lee, S.B., et al., Destabilization of CHK2 by a missense mutation associated with Li-Fraumeni Syndrome. Cancer Res, 2001. 61(22): p. 8062-7.
Chrisanthar et al._ 2008 [7]	dimerization and Cdc25 and Chk2 PO4	[7] Chrisanthar, R., et al., CHEK2 mutations affecting kinase activity together with mutations in TP53 indicate a functional pathway associated with resistance to epirubicin in primary breast cancer. PLoS One, 2008. 3(8): p. e3062.
Wu et al._ 2001 [8]	Cdc25 PO4 and DNA damage activation	[8] Wu, X., S.R. Webster, and J. Chen, Characterization of tumor-associated Chk2 mutations. J Biol Chem, 2001. 276(4): p. 2971-4.
Tischkowitz et al._ 2008 [9]	yeast rad53 complementation after DNA damage	[9] Tischkowitz, M.D., et al., Identification and characterization of novel SNPs in CHEK2 in Ashkenazi Jewish men with prostate cancer. Cancer Lett, 2008. 270(1): p. 173-80.
Shaag et al._ 2005 [10]	yeast rad53 complementation after DNA damage	[10] Shaag, A., et al., Functional and genomic approaches reveal an ancient CHEK2 allele associated with breast cancer in the Ashkenazi Jewish population. Hum Mol Genet, 2005. 14(4): p. 555-63.
Falck et al._ 2001 [11]	Cdc25 PO4 and DNA damage activation	[11] Falck, J., et al., The ATM-Chk2-Cdc25A checkpoint pathway guards against radioresistant DNA synthesis. Nature, 2001. 410(6830): p. 842-7.
Wang et al._ 2015 [12]	Cdc5 PO4 and p53 activation	[12] Wang, N., et al., A novel recurrent CHEK2 Y390C mutation identified in high-risk Chinese breast cancer patients impairs its activity and is associated with increased breast cancer risk. Oncogene, 2015. 34(40): p. 5198-205.
Stolaraova_2023 KAP1 PO4 [13]	KAP1 PO4	[13] Stolarova, L., et al., ENIGMA CHEK2gether Project: A Comprehensive Study Identifies Functionally Impaired CHEK2 Germline Missense Variants Associated with Increased Breast Cancer Risk. Clin Cancer Res, 2023: p. OF1-OF14.
Stolaraova_2023 CHK2 PO4 [13]	CHK2 PO4	[13] Stolarova, L., et al., ENIGMA CHEK2gether Project: A Comprehensive Study Identifies Functionally Impaired CHEK2 Germline Missense Variants Associated with Increased Breast Cancer Risk. Clin Cancer Res, 2023: p. OF1-OF14.
Scores are also shown for three Variant Effect Predictors, all on a 0-1.0 scale where 1.0 is more likley to be damaging/pathogenic
AlphaMissence Score [14]		[14] Cheng, J., et al., Accurate proteome-wide missense variant effect prediction with AlphaMissense. Science, 2023. 381(6664): p. eadg7492.
REVEL Score [15]		[15] Ioannidis, N.M., et al., REVEL: An Ensemble Method for Predicting the Pathogenicity of Rare Missense Variants. Am J Hum Genet, 2016. 99(4): p. 877-885.
Helix score [16]		[16] Boonen, R., et al., Functional Analysis Identifies Damaging CHEK2 Missense Variants Associated with Increased Cancer Risk. Cancer Res, 2022. 82(4): p. 615-631.
ClinVar Significance	Classifications from ClinVar (https://www.ncbi.nlm.nih.gov/clinvar/) downloaded 8/2/22

## Sheet: All Assays
CDS Codon Number	Protein change p.XnY	AlphaMissence score [14]	REVEL score [15]	Helix score [16]	This study	Delimitsou et al._ 2019 [1]	Boonen et al._ 2021 [2]	Kleiblova et al._ 2019 _CHEK2 KO RPE1 [3]	Roeb et al__ 2012 variants [4]	Bell et al._ 2007 [5]	Lee et al._ 2001 [6]	Chrisanthar et al._ 2008 [7]	Wu et al._ 2001 [8]	Tischkowitz et al._ 2008 [9]	Shaag et al._ 2005 [10]	Falck et al._ 2001 [11]	Wang et al._ 2015 [12]	Stolaraova_2023 KAP1 PO4 [13]	Stolaraova_2023 CHK2 PO4 [13]	Count All	Ave function	ClinVar classification
1	p.M1I	0.3921	0.323		1															1	1	Conflicting interpretations of pathogenicity
1	p.M1L	0.138	0.355		1															1	1	Uncertain significance
1	p.M1T	0.4243	0.42		1															1	1
1	p.M1K	0.4292	0.426		1															1	1
1	p.M1V	0.1079	0.391		0															1	0	Uncertain significance
1	p.M1R	0.3459	0.394		1															1	1
2	p.S2P	0.1404	0.408	0.667554	0															1	0
2	p.S2Y	0.2352	0.355	0.607262	0															1	0
2	p.S2F	0.2796	0.345	0.594494	0															1	0	Uncertain significance
2	p.S2C	0.1403	0.298	0.448552	0															1	0
2	p.S2T	0.1126	0.285	0.32929	0													0	0	3	0
2	p.S2A	0.102	0.205	0.339131	0															1	0
3	p.R3W	0.2419	0.326	0.228817	0	0		0	0.5	0	0							0	0	8	0.0625	Conflicting interpretations of pathogenicity
3	p.R3Q	0.107	0.05	0.0289631	0													0	0	3	0	Uncertain significance
3	p.R3L	0.1736	0.308	0.225252	0															1	0	Uncertain significance
3	p.R3G	0.1003	0.306	0.0637639	0															1	0
3	p.R3P	0.1945	0.354	0.388773	0													0	0	3	0	Uncertain significance
4	p.E4K	0.2267	0.31	0.33272	0															1	0	Uncertain significance
4	p.E4V	0.1847	0.368	0.353599	0															1	0
4	p.E4G	0.1005	0.363	0.32638	0															1	0
4	p.E4D	0.0889	0.269	0.215039	0															1	0
4	p.E4A	0.1273	0.343	0.290038	1															1	1
4	p.E4Q	0.1306	0.267	0.0532525	0															1	0
5	p.S5L	0.1033	0.152	0.08233	0	0												0	0	4	0	Conflicting interpretations of pathogenicity
5	p.S5P	0.0876	0.169	0.0334381	0															1	0	Uncertain significance
5	p.S5T	0.0582	0.136	0.00333768	0															1	0
5	p.S5A	0.0603	0.198	0.0341649	1															1	1	Uncertain significance
5	p.S5W	0.1861	0.202	0.125963	0															1	0	Uncertain significance
6	p.D6G	0.0822	0.136	0.149332	0															1	0
6	p.D6N	0.0923	0.095	0.0266711	0															1	0
6	p.D6V	0.0937	0.224	0.208827	0															1	0
6	p.D6Y	0.1303	0.262	0.078197	0															1	0	Uncertain significance
6	p.D6E	0.0798	0.125	0.0123667	0															1	0
6	p.D6H	0.1265	0.173	0.146557	1															1	1	Uncertain significance
6	p.D6A	0.071	0.147	0.173333	1															1	1
7	p.V7A	0.061	0.093	0.012891	0															1	0
7	p.V7I	0.0824	0.094	0.0196333	0															1	0	Uncertain significance
7	p.V7D	0.0855	0.209	0.294156	0															1	0
7	p.V7F	0.0864	0.144	0.0968335	0															1	0
7	p.V7L	0.0953	0.135	0.0509858	0															1	0
7	p.V7G	0.0578	0.107	0.0202169	0															1	0
8	p.E8G	0.0847	0.172	0.159139	0															1	0
8	p.E8D	0.077	0.145	0.0912836	0													0	0	3	0	Uncertain significance
8	p.E8V	0.1223	0.224	0.18349	0															1	0
8	p.E8K	0.143	0.066	0.0443694	0															1	0
8	p.E8A	0.0777	0.147	0.139765	1															1	1
8	p.E8Q	0.1	0.161	0.0654449	0															1	0
9	p.A9T	0.0684	0.059	0.0070787	0															1	0	Uncertain significance
9	p.A9V	0.076	0.039	0.00457395	0													0	0.5	3	0.166667	Uncertain significance
9	p.A9D	0.0888	0.099	0.129039	0															1	0
9	p.A9S	0.0678	0.073	0.00382531	0															1	0
9	p.A9P	0.0779	0.115	0.111643	0															1	0
9	p.A9G	0.0615	0.095	0.00472598	0															1	0	Uncertain significance
10	p.Q10H	0.0964	0.123	0.0129803	0															1	0
10	p.Q10L	0.0838	0.224	0.115908	0															1	0	Uncertain significance
10	p.Q10R	0.074	0.148	0.0784085	0															1	0
10	p.Q10K	0.0776	0.059	0.0520035	0															1	0
10	p.Q10E	0.0694	0.108	0.0602755	0															1	0
10	p.Q10P	0.0574	0.269	0.0703109	0															1	0
11	p.Q11H	0.0963	0.269	0.0672992	0															1	0
11	p.Q11R	0.0827	0.104	0.100714	0															1	0	Uncertain significance
11	p.Q11L	0.0819	0.318	0.135101	0															1	0
11	p.Q11P	0.0543	0.217	0.0678104	0													0.5	0	3	0.166667	Uncertain significance
11	p.Q11K	0.0813	0.182	0.0306492	0															1	0
11	p.Q11E	0.0715	0.173	0.0716281	0															1	0	Uncertain significance
12	p.S12Y	0.1029	0.225	0.140784	0															1	0
12	p.S12F	0.1041	0.239	0.13117	0															1	0
12	p.S12T	0.0668	0.208	0.0572875	0													0	0.5	3	0.166667	Uncertain significance
12	p.S12P	0.0615	0.168	0.0278947	0															1	0
12	p.S12C	0.0725	0.238	0.0798171	0															1	0	Uncertain significance
12	p.S12A	0.0636	0.195	0.01109	0															1	0
13	p.H13Q	0.0677	0.192	0.0329867	0															1	0
13	p.H13R	0.059	0.041	0.051476	0													0	0	3	0	Uncertain significance
13	p.H13L	0.0663	0.156	0.180133	0															1	0
13	p.H13Y	0.0757	0.133	0.103059	1															1	1
13	p.H13N	0.0606	0.08	0.151284	0													0	0	3	0	Uncertain significance
13	p.H13P	0.0526	0.314	0.325908	0															1	0
13	p.H13D	0.0761	0.271	0.2497	0															1	0
14	p.G14D	0.0926	0.096	0.0509247	0															1	0	Uncertain significance
14	p.G14S	0.0692	0.089	0.0167524	0															1	0	Uncertain significance
14	p.G14V	0.073	0.087	0.151284	0															1	0	Uncertain significance
14	p.G14R	0.1332	0.146	0.182822	0															1	0
14	p.G14A	0.0721	0.047	0.0806256	0															1	0
14	p.G14C	0.0808	0.25	0.150494	1															1	1
15	p.S15N	0.0852	0.081	0.0971527	0															1	0
15	p.S15G	0.0641	0.105	0.0875053	0															1	0
15	p.S15C	0.0719	0.264	0.115184	0															1	0
15	p.S15T	0.0669	0.101	0.0174331	0															1	0
15	p.S15I	0.0943	0.203	0.0548155	0															1	0	Uncertain significance
15	p.S15R	0.2081	0.276	0.180287	0													0	0.5	3	0.166667
16	p.S16N	0.0864	0.121	0.04856	0															1	0	Uncertain significance
16	p.S16C	0.0733	0.211	0.0576336	0															1	0
16	p.S16I	0.0918	0.097	0.0804808	0															1	0
16	p.S16R	0.1883	0.077	0.0874571	0													0	0	3	0
16	p.S16G	0.0575	0.079	0.00418626	0															1	0	Uncertain significance
16	p.S16T	0.0599	0.124	0.00653182	0															1	0
17	p.A17S	0.0617	0.058	0.00381915	0		0													2	0	Pathogenic
17	p.A17V	0.0698	0.098	0.0388369	0															1	0	Uncertain significance
17	p.A17T	0.0603	0.055	0.00364623	0															1	0
17	p.A17D	0.1062	0.142	0.134046	0															1	0
17	p.A17P	0.0631	0.138	0.112413	0															1	0
17	p.A17G	0.0677	0.085	0.0373811	0															1	0
18	p.C18R	0.0905	0.076	0.289965	0															1	0	Uncertain significance
18	p.C18S	0.0621	0.076	0.0535269	0															1	0
18	p.C18Y	0.0672	0.167	0.0617833	0															1	0	Uncertain significance
18	p.C18F	0.0548	0.156	0.201478	0															1	0
18	p.C18G	0.0553	0.075	0.204317	0															1	0	Uncertain significance
18	p.C18W	0.1277	0.172	0.204952	0															1	0
19	p.S19T	0.067	0.081	0.00656011	0															1	0	Uncertain significance
19	p.S19L	0.0823	0.053	0.0806542	0															1	0
19	p.S19P	0.0662	0.054	0.0437833	0															1	0
19	p.S19A	0.0657	0.091	0.0419927	0															1	0
20	p.Q20H	0.0925	0.265	0.0525436	0															1	0	Uncertain significance
20	p.Q20L	0.0839	0.346	0.099822	0															1	0
20	p.Q20R	0.0926	0.286	0.0406044	0															1	0	Uncertain significance
20	p.Q20K	0.0965	0.248	0.14057	1															1	1
20	p.Q20E	0.0846	0.251	0.0396265	0															1	0
20	p.Q20P	0.0693	0.341	0.113718	0															1	0
21	p.P21T	0.0543	0.097	0.0111225	0	0												0	0	4	0	Uncertain significance
21	p.P21S	0.0562	0.106	0.00758429	0															1	0	Likely benign
21	p.P21L	0.0825	0.08	0.0818684	0															1	0	Uncertain significance
21	p.P21A	0.0535	0.094	0.054744	0															1	0
21	p.P21R	0.1203	0.07	0.0979524	0															1	0
21	p.P21H	0.0834	0.086	0.0731345	0															1	0
22	p.H22R	0.0645	0.047	0.0240537	0															1	0	Uncertain significance
22	p.H22L	0.0609	0.076	0.025881	0															1	0
22	p.H22Q	0.0583	0.074	0.00600679	0															1	0
22	p.H22Y	0.0753	0.156	0.0144539	0															1	0	Uncertain significance
22	p.H22P	0.0509	0.1	0.0356786	1															1	1
22	p.H22N	0.0588	0.132	0.0698721	0															1	0
22	p.H22D	0.0849	0.134	0.136165	0															1	0
23	p.G23D	0.1278	0.379	0.260211	0															1	0	Uncertain significance
23	p.G23S	0.0701	0.082	0.0259401	0															1	0	Uncertain significance
23	p.G23C	0.0841	0.365	0.196958	0															1	0
23	p.G23A	0.0774	0.171	0.112195	0															1	0	Uncertain significance
23	p.G23R	0.1818	0.366	0.239874	0															1	0
23	p.G23V	0.0801	0.369	0.0622053	0															1	0
24	p.S24N	0.0728	0.079	0.00874119	0															1	0
24	p.S24I	0.0847	0.103	0.00934637	0															1	0
24	p.S24G	0.0587	0.047	0.00458596	0															1	0	Likely benign
24	p.S24C	0.0707	0.082	0.00610359	0															1	0
24	p.S24R	0.2195	0.117	0.0676984	0															1	0	Uncertain significance
24	p.S24T	0.0613	0.144	0.0031098	0															1	0
25	p.V25A	0.0693	0.085	0.0027015	0				0									0	0.5	4	0.125	Conflicting interpretations of pathogenicity
25	p.V25I	0.0693	0.079	0.00168194	0													0	0	3	0	Uncertain significance
25	p.V25L	0.0845	0.069	0.00279739	0															1	0
25	p.V25D	0.1066	0.103	0.0289384	1															1	1
25	p.V25F	0.0619	0.089	0.0048938	0															1	0
25	p.V25G	0.0678	0.102	0.0125141	0															1	0
26	p.T26I	0.0907	0.074	0.0196495	0															1	0
26	p.T26A	0.0635	0.07	0.00395322	0															1	0
26	p.T26S	0.0615	0.064	0.00308647	0															1	0
26	p.T26N	0.0763	0.072	0.0604192	0															1	0	Uncertain significance
26	p.T26P	0.0584	0.108	0.0163	0															1	0
27	p.Q27L	0.093	0.264	0.241576	0															1	0
27	p.Q27H	0.0895	0.263	0.13672	0															1	0
27	p.Q27K	0.0931	0.212	0.146422	0															1	0
27	p.Q27R	0.0931	0.271	0.100073	0															1	0	Uncertain significance
27	p.Q27E	0.0775	0.16	0.0720974	0															1	0	Uncertain significance
27	p.Q27P	0.059	0.307	0.192399	0															1	0	Uncertain significance
28	p.S28Y	0.1116	0.241	0.0992665	0													0	0	3	0
28	p.S28T	0.0649	0.076	0.00418137	0															1	0
28	p.S28F	0.1131	0.276	0.0900214	0															1	0
28	p.S28P	0.0691	0.129	0.016369	0															1	0
28	p.S28C	0.0847	0.23	0.0344411	0															1	0
28	p.S28A	0.072	0.084	0.0420263	0															1	0
29	p.Q29H	0.0835	0.138	0.00847466	0															1	0
29	p.Q29R	0.0825	0.031	0.0721285	0															1	0	Uncertain significance
29	p.Q29L	0.0987	0.058	0.103437	0															1	0
29	p.Q29K	0.086	0.066	0.0786314	0															1	0
29	p.Q29P	0.0645	0.132	0.0564319	0															1	0	Uncertain significance
29	p.Q29E	0.0766	0.082	0.0535609	0															1	0
30	p.G30C	0.101	0.341	0.148467	0															1	0
30	p.G30D	0.1066	0.249	0.0456861	0															1	0	Uncertain significance
30	p.G30S	0.0721	0.081	0.0172346	0															1	0	Uncertain significance
30	p.G30A	0.0809	0.14	0.0802644	0															1	0
30	p.G30R	0.1976	0.328	0.177113	1															1	1
30	p.G30V	0.0772	0.275	0.0927986	0															1	0
31	p.S31F	0.0825	0.089	0.0230098	1															1	1	Uncertain significance
31	p.S31P	0.074	0.104	0.0399994	0															1	0
31	p.S31Y	0.0965	0.103	0.096465	0															1	0
31	p.S31T	0.0616	0.057	0.00713225	0															1	0
31	p.S31A	0.0663	0.057	0.00913644	0															1	0
31	p.S31C	0.0676	0.1	0.0576137	0															1	0
32	p.S32P	0.0731	0.18	0.126575	0															1	0
32	p.S32F	0.0828	0.157	0.096885	0															1	0
32	p.S32Y	0.1005	0.177	0.114301	0															1	0
32	p.S32T	0.0643	0.044	0.0140998	0															1	0
32	p.S32A	0.0648	0.034	0.0106062	0															1	0
32	p.S32C	0.0748	0.149	0.0904096	0															1	0
33	p.S33P	0.0712	0.192	0.0909872	0															1	0
33	p.S33L	0.0798	0.086	0.117682	0															1	0
33	p.S33T	0.0647	0.092	0.0333985	0													0	0	3	0
33	p.S33A	0.0705	0.113	0.0714101	0															1	0
34	p.Q34H	0.1019	0.026	0.0258354	0															1	0
34	p.Q34R	0.1056	0.055	0.101737	0															1	0	Uncertain significance
34	p.Q34L	0.1135	0.075	0.137642	0															1	0
34	p.Q34K	0.1001	0.089	0.17916	0															1	0	Uncertain significance
34	p.Q34E	0.0891	0.058	0.0596433	0															1	0
34	p.Q34P	0.0694	0.039	0.127686	0															1	0
35	p.S35P	0.0814	0.072	0.170561	0															1	0	Uncertain significance
35	p.S35F	0.1208	0.059	0.208123	0															1	0	Uncertain significance
35	p.S35T	0.0697	0.02	0.0261633	0															1	0
35	p.S35C	0.0844	0.148	0.185382	0													0	0	3	0	Uncertain significance
35	p.S35Y	0.1121	0.042	0.081033	0															1	0	Uncertain significance
35	p.S35A	0.0801	0.032	0.0850826	0															1	0
36	p.Q36H	0.1066	0.055	0.0596243	0															1	0
36	p.Q36R	0.0963	0.089	0.147944	0													0	0	3	0	Uncertain significance
36	p.Q36L	0.1285	0.088	0.263105	0															1	0
36	p.Q36K	0.0926	0.069	0.236401	0															1	0
36	p.Q36P	0.0759	0.152	0.169958	0															1	0
36	p.Q36E	0.0812	0.111	0.0867098	0															1	0
37	p.G37D	0.1291	0.109	0.110688	0															1	0	Uncertain significance
37	p.G37S	0.0734	0.033	0.0163608	0															1	0	Uncertain significance
37	p.G37C	0.1072	0.219	0.0733584	0															1	0
37	p.G37A	0.0893	0.036	0.0679749	0															1	0
37	p.G37R	0.2438	0.124	0.204131	1													0	0.5	3	0.5	Uncertain significance
37	p.G37V	0.0978	0.123	0.0536087	0															1	0	Uncertain significance
38	p.I38L	0.0688	0.018	0.00344369	0															1	0
38	p.I38V	0.0657	0.033	0.00782738	0															1	0	Uncertain significance
38	p.I38T	0.0674	0.037	0.0109528	0															1	0	Uncertain significance
38	p.I38M	0.0674	0.041	0.00437595	0															1	0	Uncertain significance
38	p.I38K	0.1524	0.05	0.149007	0															1	0
38	p.I38R	0.1281	0.059	0.187113	0															1	0
39	p.S39Y	0.1825	0.217	0.185966	0															1	0
39	p.S39T	0.0696	0.031	0.0153248	0															1	0
39	p.S39F	0.1589	0.223	0.172521	1															1	1
39	p.S39P	0.0874	0.185	0.133246	0													0	0	3	0	Uncertain significance
39	p.S39A	0.0784	0.053	0.0234486	1															1	1
39	p.S39C	0.0964	0.195	0.15263	0															1	0
40	p.S40N	0.1668	0.133	0.0721127	1															1	1
40	p.S40I	0.2114	0.231	0.165509	0															1	0
40	p.S40C	0.1033	0.17	0.115758	0															1	0
40	p.S40G	0.0793	0.071	0.0157164	0															1	0	Uncertain significance
40	p.S40R	0.6965	0.171	0.104725	0															1	0
40	p.S40T	0.0805	0.103	0.0144147	0															1	0	Uncertain significance
41	p.S41F	0.2056	0.19	0.356264	0													0	0	3	0	Uncertain significance
41	p.S41P	0.1297	0.182	0.356941	0															1	0
41	p.S41T	0.0857	0.131	0.121699	0															1	0
41	p.S41Y	0.2634	0.206	0.246476	0															1	0
41	p.S41A	0.0902	0.139	0.0581835	0															1	0
41	p.S41C	0.1205	0.253	0.228277	0															1	0
42	p.S42Y	0.2374	0.264	0.380136	0															1	0
42	p.S42P	0.1294	0.258	0.365031	0															1	0
42	p.S42F	0.1958	0.266	0.363652	0															1	0
42	p.S42T	0.083	0.144	0.103673	0															1	0	Uncertain significance
42	p.S42A	0.0825	0.148	0.0670775	0															1	0
42	p.S42C	0.1122	0.291	0.238387	0															1	0	Uncertain significance
43	p.T43I	0.1528	0.073	0.0858872	0															1	0
43	p.T43A	0.0619	0.046	0.0143273	0															1	0	Uncertain significance
43	p.T43S	0.0629	0.049	0.00494666	0															1	0
43	p.T43N	0.0886	0.062	0.0456527	0															1	0	Uncertain significance
43	p.T43P	0.0757	0.082	0.104428	1															1	1
44	p.S44N	0.0817	0.042	0.014927	0															1	0
44	p.S44I	0.1475	0.074	0.129767	0															1	0
44	p.S44G	0.0617	0.05	0.00941357	0															1	0
44	p.S44C	0.0886	0.062	0.0562433	0															1	0
44	p.S44R	0.5289	0.075	0.145712	0															1	0
44	p.S44T	0.0672	0.034	0.0229563	0															1	0	Uncertain significance
45	p.T45M	0.0985	0.139	0.0672915	0													0	0	3	0	Uncertain significance
45	p.T45A	0.0609	0.062	0.0137595	0															1	0
45	p.T45S	0.0673	0.087	0.0140622	0															1	0
45	p.T45R	0.1946	0.114	0.152259	1															1	1	Uncertain significance
45	p.T45K	0.2288	0.088	0.113319	0															1	0
45	p.T45P	0.0774	0.19	0.0540614	0															1	0
46	p.M46I	0.0938	0.038	0.00584786	0													0	0.5	3	0.166667	Uncertain significance
46	p.M46V	0.0556	0.209	0.00333805	0															1	0	Uncertain significance
46	p.M46L	0.0787	0.209	0.00388094	0															1	0	Uncertain significance
46	p.M46K	0.1321	0.154	0.162204	0															1	0
46	p.M46T	0.0703	0.169	0.0130402	0															1	0
46	p.M46R	0.1401	0.178	0.154492	0															1	0	Uncertain significance
47	p.P47S	0.0773	0.055	0.0115427	0															1	0
47	p.P47L	0.1147	0.064	0.0301951	0															1	0
47	p.P47T	0.0685	0.045	0.0325962	0															1	0
47	p.P47Q	0.0939	0.024	0.0142122	0															1	0
47	p.P47A	0.0679	0.082	0.0136371	0															1	0
47	p.P47R	0.1779	0.029	0.107251	0															1	0
48	p.N48D	0.1213	0.035	0.0514019	0															1	0
48	p.N48I	0.1004	0.075	0.0951361	0															1	0
48	p.N48S	0.053	0.1	0.00447304	0															1	0
48	p.N48H	0.0834	0.044	0.0553774	0															1	0
48	p.N48Y	0.1031	0.02	0.112177	0															1	0
48	p.N48K	0.1934	0.042	0.0947057	0															1	0
48	p.N48T	0.0554	0.095	0.00770822	0															1	0
49	p.S49F	0.1468	0.082	0.175808	0													0.5	0	3	0.166667	Uncertain significance
49	p.S49T	0.0646	0.052	0.0158006	0															1	0
49	p.S49P	0.1099	0.049	0.245147	0															1	0	Uncertain significance
49	p.S49C	0.0925	0.123	0.108176	0													0	0	3	0	Uncertain significance
49	p.S49Y	0.1696	0.055	0.0578061	0															1	0
49	p.S49A	0.0726	0.033	0.0164395	0															1	0
50	p.S50N	0.1658	0.144	0.39145	0															1	0
50	p.S50C	0.106	0.139	0.404703	0															1	0
50	p.S50I	0.2021	0.188	0.524003	0															1	0
50	p.S50R	0.7722	0.155	0.58326	0													0	0	3	0
50	p.S50T	0.0793	0.134	0.29962	0															1	0
50	p.S50G	0.0954	0.126	0.354636	0															1	0
51	p.Q51L	0.1386	0.139	0.389363	0															1	0
51	p.Q51H	0.1379	0.137	0.221889	0															1	0
51	p.Q51R	0.1688	0.148	0.326126	0													0	0.5	3	0.166667	Uncertain significance
51	p.Q51K	0.1604	0.129	0.362611	0															1	0	Uncertain significance
51	p.Q51P	0.0821	0.171	0.590237	0															1	0	Uncertain significance
51	p.Q51E	0.1137	0.173	0.245025	1															1	1	Uncertain significance
52	p.S52P	0.1551	0.267	0.641062	0															1	0
52	p.S52F	0.2567	0.219	0.556539	0															1	0
52	p.S52T	0.0856	0.146	0.228776	0															1	0	Uncertain significance
52	p.S52Y	0.2789	0.219	0.568989	0															1	0	Uncertain significance
52	p.S52A	0.0936	0.144	0.184432	1															1	1
52	p.S52C	0.1245	0.196	0.393264	0															1	0
53	p.S53F	0.2929	0.248	0.755938	0				0									0	0	4	0	Uncertain significance
53	p.S53Y	0.3686	0.199	0.764969	0															1	0
53	p.S53P	0.196	0.258	0.804248	0															1	0
53	p.S53T	0.093	0.17	0.401693	0													0	0	3	0	Uncertain significance
53	p.S53A	0.1079	0.153	0.491692	1															1	1	Uncertain significance
53	p.S53C	0.1233	0.179	0.6208	0													0	0	3	0	Uncertain significance
54	p.H54R	0.1364	0.045	0.366572	0															1	0
54	p.H54Y	0.0903	0.09	0.0784346	0															1	0
54	p.H54Q	0.1057	0.112	0.0837027	0															1	0
54	p.H54L	0.0804	0.068	0.228232	0															1	0
54	p.H54N	0.0585	0.049	0.256111	0															1	0
54	p.H54D	0.1814	0.184	0.500842	0															1	0
54	p.H54P	0.0671	0.084	0.598815	0															1	0	Uncertain significance
55	p.S55F	0.3551	0.226	0.654807	0													0	0	3	0	Uncertain significance
55	p.S55Y	0.4255	0.18	0.67319	0															1	0
55	p.S55T	0.1121	0.166	0.399593	0															1	0
55	p.S55P	0.2501	0.2	0.56784	0													0	0	3	0
55	p.S55C	0.1302	0.174	0.506675	0															1	0	Uncertain significance
55	p.S55A	0.1137	0.144	0.205898	0															1	0	Uncertain significance
56	p.S56N	0.3258	0.149	0.454699	0															1	0
56	p.S56I	0.4354	0.216	0.575845	0															1	0
56	p.S56R	0.9486	0.178	0.712231	0															1	0
56	p.S56G	0.0959	0.143	0.211889	0													0	0	3	0	Uncertain significance
56	p.S56C	0.159	0.154	0.5473	0															1	0
56	p.S56T	0.1138	0.156	0.370411	0															1	0	Uncertain significance
57	p.S57F	0.5332	0.228	0.748438	0	0												0	0	4	0	Uncertain significance
57	p.S57Y	0.5811	0.238	0.759384	0															1	0	Uncertain significance
57	p.S57P	0.3799	0.216	0.802573	0															1	0	Uncertain significance
57	p.S57T	0.1464	0.169	0.387333	0															1	0
57	p.S57A	0.1303	0.182	0.327552	0															1	0
57	p.S57C	0.2198	0.229	0.620267	0															1	0	Uncertain significance
58	p.G58V	0.7041	0.378	0.691532	0															1	0
58	p.G58R	0.9267	0.365	0.760419	0															1	0
58	p.G58E	0.9002	0.355	0.766535	0															1	0
58	p.G58W	0.9085	0.396	0.7634	0															1	0
58	p.G58A	0.4345	0.309	0.333047	1															1	1	Uncertain significance
59	p.T59K	0.9041	0.513	0.498387	0				0.5									0.5	0	4	0.25	Uncertain significance
59	p.T59A	0.5927	0.22	0.433861	0															1	0
59	p.T59S	0.4792	0.187	0.234902	0															1	0
59	p.T59I	0.8838	0.317	0.531218	0													0.5	0.5	3	0.333333	Uncertain significance
59	p.T59R	0.8943	0.329	0.673893	0															1	0
59	p.T59P	0.5953	0.296	0.708295	0															1	0
60	p.L60Q	0.3948	0.136	0.69075	0															1	0
60	p.L60P	0.5813	0.158	0.838959	0															1	0
60	p.L60M	0.1407	0.105	0.263536	0															1	0
60	p.L60R	0.593	0.161	0.710889	0															1	0	Uncertain significance
60	p.L60V	0.1323	0.09	0.176837	0															1	0
61	p.S61G	0.6195	0.183	0.360017	0															1	0	Uncertain significance
61	p.S61N	0.8956	0.176	0.141102	0															1	0	Uncertain significance
61	p.S61I	0.9527	0.341	0.514559	0															1	0	Uncertain significance
61	p.S61C	0.6374	0.245	0.400043	0															1	0
61	p.S61R	0.9942	0.324	0.566151	1															1	1	Uncertain significance
61	p.S61T	0.5028	0.178	0.307335	0															1	0
62	p.S62P	0.9154	0.326	0.79051	0															1	0	Uncertain significance
62	p.S62F	0.8968	0.4	0.739073	1															1	1	Uncertain significance
62	p.S62T	0.3327	0.162	0.36017	0															1	0
62	p.S62Y	0.8822	0.349	0.751475	0															1	0
62	p.S62A	0.4447	0.188	0.480566	0															1	0
62	p.S62C	0.62	0.258	0.607916	0															1	0
63	p.L63I	0.1724	0.091	0.030373	0															1	0
63	p.L63S	0.4981	0.144	0.306741	0															1	0	Uncertain significance
63	p.L63F	0.3438	0.218	0.203176	0															1	0
63	p.L63V	0.1268	0.063	0.0374593	0													0	0	3	0
64	p.E64K	0.8431	0.24	0.0438699	0	0	0.5	1	1									0.5	0	7	0.428571	Conflicting interpretations of pathogenicity
64	p.E64D	0.0908	0.078	0.0116724	0															1	0
64	p.E64V	0.8433	0.137	0.174303	0															1	0
64	p.E64G	0.5081	0.073	0.199662	0															1	0	Uncertain significance
64	p.E64Q	0.5616	0.08	0.0636085	0															1	0
64	p.E64A	0.6643	0.059	0.110771	0															1	0
65	p.T65I	0.9549	0.363	0.461443	0															1	0	Uncertain significance
65	p.T65A	0.6927	0.219	0.242569	0															1	0	Uncertain significance
65	p.T65R	0.9369	0.351	0.497757	0													0	0	3	0	Uncertain significance
65	p.T65S	0.7541	0.203	0.194981	0															1	0	Uncertain significance
65	p.T65K	0.9271	0.429	0.614102	0															1	0	Uncertain significance
65	p.T65P	0.8882	0.357	0.620731	0															1	0
66	p.V66M	0.2874	0.188	0.217309	0													0	0	3	0	Uncertain significance
66	p.V66E	0.7739	0.308	0.531197	0															1	0
66	p.V66A	0.5306	0.227	0.237438	0															1	0	Uncertain significance
66	p.V66L	0.3166	0.135	0.108891	0															1	0
66	p.V66G	0.6025	0.305	0.461316	0															1	0
67	p.S67F	0.4399	0.254	0.319235	0															1	0	Uncertain significance
67	p.S67T	0.1123	0.092	0.0808924	0															1	0
67	p.S67P	0.1057	0.12	0.0955554	0															1	0
67	p.S67Y	0.4002	0.215	0.325777	0															1	0	Uncertain significance
67	p.S67C	0.1468	0.266	0.196979	0															1	0
67	p.S67A	0.0879	0.085	0.138132	0													0	0	3	0	Uncertain significance
68	p.T68A	0.1152	0.327	0.166545	0	0												1	0.5	4	0.375
68	p.T68I	0.4559	0.396	0.225039	0															1	0
68	p.T68S	0.1831	0.249	0.141847	0															1	0
68	p.T68N	0.3434	0.279	0.294611	0															1	0
68	p.T68P	0.1537	0.396	0.522329	0															1	0
69	p.Q69R	0.1723	0.268	0.1743	0															1	0	Uncertain significance
69	p.Q69H	0.3797	0.293	0.269654	0															1	0
69	p.Q69L	0.3224	0.349	0.445708	0															1	0	Uncertain significance
69	p.Q69K	0.1703	0.29	0.357727	0															1	0
69	p.Q69P	0.1594	0.318	0.654182	0															1	0
69	p.Q69E	0.0954	0.181	0.221311	0															1	0
70	p.E70D	0.1285	0.132	0.0541943	0															1	0
70	p.E70V	0.6089	0.169	0.356	0															1	0
70	p.E70K	0.727	0.147	0.413689	0													1	1	3	0.666667	Uncertain significance
70	p.E70G	0.4101	0.139	0.413238	0															1	0
70	p.E70Q	0.4316	0.103	0.16959	1															1	1
70	p.E70A	0.4827	0.118	0.287987	1															1	1
71	p.L71H	0.7128	0.379	0.651492	0															1	0
71	p.L71F	0.3849	0.212	0.275051	0															1	0	Uncertain significance
71	p.L71P	0.6633	0.357	0.841337	0															1	0
71	p.L71I	0.1553	0.163	0.1428	0															1	0
71	p.L71V	0.2007	0.168	0.182442	1															1	1
71	p.L71R	0.6623	0.372	0.782155	0															1	0
72	p.Y72H	0.1774	0.071	0.151151	0															1	0	Uncertain significance
72	p.Y72F	0.0896	0.075	0.047803	0															1	0
72	p.Y72C	0.0588	0.103	0.0594221	0													0	0	3	0	Conflicting interpretations of pathogenicity
72	p.Y72N	0.1329	0.036	0.290425	0															1	0
72	p.Y72D	0.2209	0.041	0.337631	0															1	0
72	p.Y72S	0.0997	0.105	0.108232	0															1	0	Uncertain significance
73	p.S73Y	0.464	0.239	0.555394	0															1	0
73	p.S73P	0.2559	0.276	0.349785	0															1	0	Uncertain significance
73	p.S73T	0.1159	0.201	0.294335	0															1	0
73	p.S73F	0.4998	0.257	0.547302	0															1	0
73	p.S73A	0.0947	0.189	0.293171	0															1	0
73	p.S73C	0.1523	0.226	0.192421	0															1	0	Uncertain significance
74	p.I74V	0.2668	0.157	0.0736808	0															1	0
74	p.I74N	0.8682	0.375	0.757955	0															1	0
74	p.I74F	0.4712	0.242	0.380621	0															1	0
74	p.I74T	0.9319	0.307	0.505239	0															1	0
74	p.I74L	0.3214	0.179	0.0928117	1															1	1
74	p.I74S	0.8582	0.409	0.533136	0															1	0
74	p.I74M	0.3881	0.274	0.275874	0															1	0
75	p.P75H	0.7019	0.209	0.547443	0															1	0
75	p.P75T	0.4305	0.196	0.356249	0															1	0
75	p.P75A	0.3319	0.173	0.46865	0															1	0
75	p.P75S	0.497	0.202	0.240531	0															1	0
75	p.P75L	0.5376	0.219	0.596847	0															1	0
75	p.P75R	0.6115	0.228	0.663499	0															1	0
76	p.E76D	0.2544	0.228	0.224357	0															1	0
76	p.E76V	0.4593	0.166	0.347412	0															1	0
76	p.E76G	0.3085	0.159	0.56217	0															1	0
76	p.E76K	0.4285	0.192	0.486233	0															1	0	Uncertain significance
76	p.E76Q	0.3234	0.233	0.274067	0															1	0	Uncertain significance
76	p.E76A	0.3531	0.16	0.497978	1															1	1
77	p.D77N	0.1896	0.145	0.457313	0															1	0	Uncertain significance
77	p.D77G	0.2304	0.3	0.340734	0															1	0
77	p.D77Y	0.2731	0.258	0.67817	0													0	0	3	0
77	p.D77E	0.1692	0.173	0.141974	0															1	0
77	p.D77V	0.2698	0.309	0.489994	0															1	0	Uncertain significance
77	p.D77H	0.5286	0.249	0.523751	0															1	0
77	p.D77A	0.3066	0.263	0.568253	0															1	0
78	p.Q78H	0.1725	0.133	0.0547108	0															1	0
78	p.Q78L	0.1131	0.227	0.0830405	0															1	0
78	p.Q78R	0.1002	0.082	0.194131	0															1	0
78	p.Q78K	0.099	0.107	0.221505	0															1	0
78	p.Q78P	0.0754	0.049	0.100278	0															1	0
78	p.Q78E	0.0679	0.066	0.0267457	0															1	0
79	p.E79D	0.1142	0.149	0.150226	0															1	0
79	p.E79K	0.2408	0.169	0.22634	0															1	0
79	p.E79G	0.1378	0.1	0.184527	0															1	0
79	p.E79V	0.1606	0.123	0.351064	0															1	0
79	p.E79Q	0.1595	0.123	0.154779	0															1	0
79	p.E79A	0.1549	0.092	0.27477	0															1	0
80	p.P80H	0.1342	0.128	0.296239	0	0												0	0	4	0	Uncertain significance
80	p.P80S	0.0902	0.179	0.163124	0															1	0	Uncertain significance
80	p.P80L	0.0838	0.132	0.209025	1															1	1
80	p.P80A	0.0642	0.166	0.228272	0															1	0
80	p.P80T	0.0687	0.153	0.217405	0															1	0
80	p.P80R	0.1354	0.128	0.375375	0															1	0
81	p.E81G	0.0996	0.119	0.218418	0															1	0
81	p.E81D	0.1084	0.194	0.220644	0															1	0
81	p.E81K	0.1286	0.191	0.337562	0															1	0	Uncertain significance
81	p.E81V	0.1476	0.13	0.363566	0															1	0
81	p.E81A	0.106	0.123	0.176204	0															1	0
81	p.E81Q	0.1187	0.156	0.106944	0															1	0
82	p.D82G	0.0945	0.166	0.192176	0															1	0
82	p.D82Y	0.1161	0.197	0.169182	0															1	0
82	p.D82V	0.1081	0.171	0.390494	0															1	0
82	p.D82E	0.0779	0.211	0.179839	0															1	0
82	p.D82N	0.0848	0.184	0.225457	0															1	0
82	p.D82H	0.2016	0.169	0.293544	1															1	1
82	p.D82A	0.1047	0.171	0.333028	0															1	0
83	p.Q83H	0.1404	0.104	0.0928502	0															1	0
83	p.Q83R	0.0848	0.016	0.14875	0															1	0
83	p.Q83L	0.0992	0.016	0.0597384	0															1	0
83	p.Q83P	0.0791	0.055	0.138209	0															1	0
83	p.Q83K	0.0755	0.012	0.0888075	0													0	0	3	0
83	p.Q83E	0.0564	0.03	0.0288706	0															1	0
84	p.E84D	0.1008	0.143	0.132641	0															1	0
84	p.E84G	0.1044	0.124	0.289319	0															1	0
84	p.E84K	0.1413	0.138	0.318318	0															1	0
84	p.E84A	0.1127	0.14	0.178163	1															1	1
84	p.E84V	0.117	0.129	0.322187	0															1	0
84	p.E84Q	0.1124	0.14	0.0959354	0															1	0
85	p.P85L	0.0792	0.1	0.0521562	0	0			0	0.5					0			0	0	7	0.0714286	Benign/Likely benign
85	p.P85S	0.0879	0.182	0.0356102	0													0	0	3	0	Uncertain significance
85	p.P85H	0.1249	0.141	0.101634	0															1	0	Uncertain significance
85	p.P85R	0.1118	0.27	0.228614	0													0	0	3	0	Uncertain significance
85	p.P85T	0.0649	0.167	0.0747081	0															1	0	Uncertain significance
85	p.P85A	0.06	0.105	0.0664757	0															1	0
86	p.E86K	0.1148	0.09	0.202966	0															1	0	Uncertain significance
86	p.E86D	0.1161	0.039	0.0468864	0															1	0	Uncertain significance
86	p.E86V	0.1347	0.161	0.294127	0															1	0
86	p.E86G	0.1018	0.084	0.271706	0															1	0
86	p.E86Q	0.1088	0.119	0.0192642	0															1	0	Uncertain significance
86	p.E86A	0.1044	0.092	0.228758	0															1	0
87	p.E87G	0.096	0.279	0.109127	0															1	0
87	p.E87D	0.0847	0.188	0.0434304	0															1	0
87	p.E87K	0.1408	0.278	0.197501	0															1	0
87	p.E87V	0.1087	0.282	0.292106	0															1	0
87	p.E87Q	0.1265	0.193	0.0616214	1															1	1
87	p.E87A	0.1003	0.276	0.148856	0															1	0
88	p.P88S	0.0876	0.146	0.100983	0															1	0
88	p.P88H	0.1273	0.183	0.185708	0															1	0
88	p.P88L	0.0838	0.199	0.054552	0															1	0
88	p.P88T	0.066	0.148	0.0704624	0															1	0
88	p.P88A	0.0615	0.127	0.138005	0															1	0
88	p.P88R	0.1178	0.181	0.175382	0															1	0
89	p.T89I	0.0717	0.092	0.0053867	0															1	0	Uncertain significance
89	p.T89S	0.0731	0.02	0.0110837	0															1	0
89	p.T89A	0.0526	0.041	0.00281833	0															1	0
89	p.T89P	0.0594	0.049	0.0234389	0															1	0
89	p.T89N	0.0811	0.03	0.0145901	0															1	0	Uncertain significance
90	p.P90H	0.1702	0.227	0.0496776	0															1	0
90	p.P90L	0.0953	0.174	0.0453492	0													0	0	3	0	Uncertain significance
90	p.P90S	0.1066	0.195	0.0148504	0															1	0	Uncertain significance
90	p.P90T	0.0882	0.19	0.0123646	0															1	0	Uncertain significance
90	p.P90R	0.1257	0.211	0.0944787	0															1	0
90	p.P90A	0.0608	0.174	0.0113514	0													0	0	3	0
91	p.A91T	0.0745	0.023	0.00827578	0															1	0
91	p.A91V	0.08	0.019	0.00748796	0															1	0	Uncertain significance
91	p.A91S	0.0894	0.037	0.0110517	0															1	0
91	p.A91P	0.0998	0.246	0.0465551	0															1	0	Uncertain significance
91	p.A91D	0.1807	0.195	0.0890772	0															1	0	Uncertain significance
91	p.A91G	0.1167	0.022	0.0229697	1															1	1
92	p.P92S	0.2255	0.366	0.10174	0													0	0	3	0	Uncertain significance
92	p.P92L	0.2955	0.369	0.245297	0													0	0	3	0	Uncertain significance
92	p.P92T	0.2198	0.46	0.137915	0															1	0	Uncertain significance
92	p.P92H	0.4601	0.389	0.277551	1															1	1	Uncertain significance
92	p.P92R	0.4208	0.429	0.335534	1															1	1	Uncertain significance
92	p.P92A	0.0968	0.301	0.0740244	0															1	0
93	p.W93R	0.9981	0.9	0.921837	1	1												1	1	4	1	Uncertain significance
93	p.W93L	0.9741	0.701	0.778077	1															1	1
93	p.W93C	0.9974	0.797	0.86951	1															1	1	Uncertain significance
93	p.W93G	0.9664	0.915	0.885774	0															1	0
93	p.W93S	0.9889	0.802	0.891676	0															1	0	Uncertain significance
94	p.A94T	0.9431	0.522	0.397414	1															1	1	Uncertain significance
94	p.A94D	0.9952	0.579	0.808241	1															1	1
94	p.A94V	0.9492	0.593	0.465268	1															1	1	Uncertain significance
94	p.A94P	0.9923	0.58	0.796278	1															1	1	Uncertain significance
94	p.A94G	0.0727	0.255	0.114003	0															1	0
94	p.A94S	0.5181	0.425	0.380533	0															1	0	Uncertain significance
95	p.R95Q	0.3672	0.489	0.205227	0															1	0	Uncertain significance
95	p.R95P	0.9955	0.662	0.805487	1													1	1	3	1	Uncertain significance
95	p.R95L	0.7475	0.58	0.431076	0													0.5	0.5	3	0.333333	Uncertain significance
95	p.R95G	0.8994	0.654	0.51141	0															1	0	Uncertain significance
96	p.L96S	0.9977	0.885	0.891317	1															1	1
96	p.L96I	0.2713	0.604	0.341256	0															1	0
96	p.L96F	0.8101	0.672	0.688261	0															1	0	Uncertain significance
96	p.L96V	0.3849	0.642	0.707029	0															1	0
97	p.W97R	0.9761	0.65	0.608278	0															1	0
97	p.W97C	0.8371	0.535	0.394303	0															1	0
97	p.W97L	0.4898	0.394	0.224324	0															1	0
97	p.W97G	0.8559	0.697	0.583183	1															1	1
97	p.W97S	0.9118	0.551	0.637003	1															1	1
98	p.A98V	0.8821	0.507	0.210972	0															1	0	Uncertain significance
98	p.A98T	0.7811	0.531	0.17948	0															1	0	Uncertain significance
98	p.A98G	0.2411	0.384	0.13527	0															1	0
98	p.A98P	0.4956	0.427	0.22066	0															1	0
98	p.A98S	0.1546	0.256	0.0509074	0															1	0
98	p.A98D	0.9774	0.719	0.537488	0															1	0	Uncertain significance
99	p.L99P	0.9763	0.818	0.78239	0															1	0	Uncertain significance
99	p.L99H	0.8809	0.703	0.45609	0															1	0	Uncertain significance
99	p.L99I	0.24	0.447	0.114367	0															1	0
99	p.L99F	0.6147	0.496	0.262321	0													0	0	3	0	Uncertain significance
99	p.L99R	0.7358	0.759	0.554967	0															1	0	Uncertain significance
99	p.L99V	0.2552	0.409	0.102175	0															1	0
100	p.Q100H	0.3133	0.395	0.0553337	0															1	0
100	p.Q100R	0.1432	0.295	0.0515256	0															1	0	Uncertain significance
100	p.Q100L	0.2949	0.45	0.128588	0															1	0
100	p.Q100K	0.154	0.316	0.0709493	0															1	0	Uncertain significance
100	p.Q100E	0.0916	0.24	0.0185279	1															1	1
100	p.Q100P	0.4637	0.497	0.244709	1															1	1
101	p.D101Y	0.1957	0.526	0.218895	0															1	0	Uncertain significance
101	p.D101E	0.0925	0.131	0.0127087	0															1	0	Uncertain significance
101	p.D101N	0.0991	0.167	0.0917149	0															1	0
101	p.D101G	0.1088	0.446	0.0911423	0															1	0	Uncertain significance
101	p.D101V	0.1675	0.456	0.153144	0															1	0
101	p.D101H	0.1913	0.366	0.122487	0															1	0
101	p.D101A	0.1164	0.32	0.104096	0															1	0
102	p.G102E	0.9367	0.604	0.470073	0															1	0
102	p.G102R	0.9428	0.606	0.507172	0															1	0	Uncertain significance
102	p.G102V	0.8383	0.665	0.461274	0															1	0	Uncertain significance
102	p.G102A	0.527	0.604	0.147308	0															1	0	Uncertain significance
103	p.F103L	0.9889	0.623	0.240457	0	0												0	0.5	4	0.125
103	p.F103Y	0.7858	0.594	0.163863	0															1	0
103	p.F103I	0.9354	0.615	0.35608	0															1	0	Uncertain significance
103	p.F103S	0.9934	0.824	0.740975	0															1	0	Uncertain significance
103	p.F103V	0.9288	0.76	0.436531	1															1	1
103	p.F103C	0.9678	0.865	0.698349	0															1	0
104	p.A104T	0.0676	0.107	0.00548246	0															1	0
104	p.A104V	0.0944	0.149	0.0155352	0													0	0	3	0
104	p.A104G	0.0885	0.13	0.0207128	0															1	0
104	p.A104D	0.1469	0.133	0.0861532	0															1	0
104	p.A104S	0.0667	0.128	0.00425854	0															1	0	Uncertain significance
104	p.A104P	0.1532	0.12	0.0177577	0															1	0	Uncertain significance
105	p.N105I	0.4067	0.649	0.14335	0															1	0
105	p.N105S	0.0788	0.231	0.035999	0															1	0
105	p.N105K	0.6787	0.502	0.0829472	0															1	0	Uncertain significance
105	p.N105D	0.1919	0.407	0.10483	0															1	0
105	p.N105Y	0.3401	0.65	0.203027	0															1	0
105	p.N105H	0.2102	0.456	0.0853021	1													0	0	3	0.333333	Uncertain significance
105	p.N105T	0.1956	0.31	0.072381	0															1	0
106	p.L106P	0.9429	0.662	0.455884	1															1	1	Uncertain significance
106	p.L106H	0.1503	0.423	0.102354	0															1	0
106	p.L106I	0.1067	0.245	0.0348073	0															1	0
106	p.L106F	0.1006	0.368	0.0288839	0															1	0
106	p.L106R	0.1851	0.573	0.248416	0															1	0	Uncertain significance
106	p.L106V	0.0932	0.277	0.0611714	1															1	1	Uncertain significance
107	p.E107D	0.0931	0.163	0.0115168	0															1	0
107	p.E107V	0.3054	0.449	0.101921	0															1	0
107	p.E107K	0.5746	0.364	0.0583398	0															1	0	Uncertain significance
107	p.E107Q	0.2872	0.278	0.0189029	1															1	1
107	p.E107G	0.3747	0.42	0.0670049	0															1	0	Uncertain significance
107	p.E107A	0.2634	0.409	0.0730122	1															1	1
108	p.C108R	0.9951	0.859	0.887199	1	1												1	1	4	1	Uncertain significance
108	p.C108Y	0.9598	0.771	0.796613	1													1	1	3	1	Uncertain significance
108	p.C108S	0.9616	0.799	0.702745	1													1	1	3	1
108	p.C108W	0.9866	0.76	0.80939	1															1	1
108	p.C108F	0.7852	0.617	0.674828	0															1	0
108	p.C108G	0.7065	0.883	0.788674	1															1	1
109	p.V109A	0.1744	0.566	0.0920243	0															1	0
109	p.V109M	0.1133	0.632	0.0682903	0															1	0	Uncertain significance
109	p.V109E	0.2145	0.666	0.19018	0															1	0
109	p.V109L	0.1223	0.446	0.0234083	0															1	0	Uncertain significance
109	p.V109G	0.1707	0.654	0.150983	0															1	0
110	p.N110D	0.0802	0.18	0.0256609	0															1	0	Uncertain significance
110	p.N110K	0.1245	0.346	0.0548709	0															1	0
110	p.N110S	0.0646	0.124	0.0169551	0															1	0	Uncertain significance
110	p.N110I	0.197	0.411	0.136174	0															1	0
110	p.N110Y	0.1348	0.584	0.0823858	0															1	0
110	p.N110H	0.0702	0.272	0.0300514	1															1	1
110	p.N110T	0.0931	0.246	0.0702804	0															1	0	Uncertain significance
111	p.D111E	0.1728	0.252	0.0332859	0															1	0
111	p.D111V	0.4636	0.769	0.26811	0															1	0
111	p.D111N	0.1069	0.325	0.0601164	0															1	0	Uncertain significance
111	p.D111G	0.2304	0.733	0.167333	0															1	0	Uncertain significance
111	p.D111Y	0.4358	0.649	0.370585	0															1	0	Uncertain significance
111	p.D111H	0.4129	0.645	0.184261	0															1	0
111	p.D111A	0.2863	0.665	0.179709	0															1	0
112	p.N112S	0.0555	0.309	0.0101773	0													0	0	3	0	Conflicting interpretations of pathogenicity
112	p.N112D	0.0754	0.261	0.0226971	0															1	0
112	p.N112Y	0.1414	0.351	0.153155	0															1	0
112	p.N112I	0.1446	0.305	0.111245	0															1	0
112	p.N112H	0.0842	0.313	0.0547536	1															1	1
112	p.N112T	0.0726	0.317	0.0424347	0															1	0
112	p.N112K	0.2708	0.267	0.0791839	0													0	0	3	0
113	p.Y113F	0.1372	0.716	0.13644	0															1	0
113	p.Y113C	0.2779	0.867	0.448949	0															1	0	Uncertain significance
113	p.Y113N	0.7097	0.902	0.786639	0															1	0	Uncertain significance
113	p.Y113H	0.6342	0.813	0.462822	0															1	0	Uncertain significance
113	p.Y113D	0.91	0.905	0.873855	1															1	1
113	p.Y113S	0.6513	0.884	0.751028	0															1	0	Uncertain significance
114	p.W114R	0.9356	0.56	0.57002	0															1	0
114	p.W114L	0.4346	0.395	0.331569	0													0.5	0	3	0.166667	Uncertain significance
114	p.W114C	0.6909	0.643	0.438934	0													0	0	3	0	Uncertain significance
114	p.W114S	0.5046	0.484	0.489428	0															1	0
114	p.W114G	0.6452	0.713	0.606072	0															1	0	Uncertain significance
115	p.F115Y	0.8784	0.836	0.402376	1															1	1
115	p.F115I	0.912	0.706	0.473207	0															1	0	Uncertain significance
115	p.F115S	0.9949	0.913	0.839675	1															1	1	Uncertain significance
115	p.F115L	0.9924	0.747	0.425749	0															1	0
115	p.F115C	0.8982	0.881	0.735823	0													0	0	3	0	Uncertain significance
115	p.F115V	0.8478	0.772	0.551839	0															1	0	Uncertain significance
116	p.G116R	0.998	0.932	0.892919	1													1	1	3	1	Likely pathogenic
116	p.G116E	0.9995	0.938	0.912329	1													1	1	3	1	Uncertain significance
116	p.G116V	0.9983	0.917	0.889621	1															1	1
116	p.G116W	0.9982	0.925	0.918678	0															1	0
116	p.G116A	0.9883	0.922	0.840613	1															1	1	Uncertain significance
117	p.R117G	0.9945	0.93	0.856529	0	1	1		1			1						1	1	7	0.857143	Pathogenic/Likely pathogenic
117	p.R117K	0.9389	0.9	0.646055	0													1	1	3	0.666667	Uncertain significance
117	p.R117S	0.9987	0.903	0.83021	0															1	0
117	p.R117M	0.9983	0.941	0.826412	0															1	0	Uncertain significance
117	p.R117W	0.9597	0.939	0.878666	0															1	0
117	p.R117T	0.9982	0.932	0.837349	1															1	1
118	p.D118G	0.5716	0.592	0.321284	0															1	0	Uncertain significance
118	p.D118V	0.906	0.788	0.489596	0															1	0
118	p.D118Y	0.763	0.743	0.647892	0															1	0	Uncertain significance
118	p.D118N	0.5314	0.401	0.17107	0															1	0	Uncertain significance
118	p.D118H	0.7988	0.691	0.295474	1															1	1
118	p.D118E	0.5646	0.677	0.191815	0													0	0	3	0	Uncertain significance
118	p.D118A	0.614	0.657	0.360852	0															1	0
119	p.K119R	0.0669	0.197	0.0102961	0													0	0	3	0	Conflicting interpretations of pathogenicity
119	p.K119N	0.4104	0.207	0.0862018	0															1	0
119	p.K119E	0.1854	0.24	0.0761874	0															1	0	Uncertain significance
119	p.K119I	0.4097	0.462	0.13471	0															1	0
119	p.K119T	0.1906	0.223	0.0582633	0															1	0
119	p.K119Q	0.1342	0.19	0.0644308	0															1	0	Uncertain significance
120	p.S120G	0.0762	0.401	0.0323478	0															1	0
120	p.S120N	0.0942	0.257	0.0161129	0															1	0	Uncertain significance
120	p.S120I	0.2225	0.636	0.112346	0															1	0
120	p.S120R	0.4051	0.346	0.0555776	0															1	0
120	p.S120C	0.1216	0.617	0.0756194	0															1	0
120	p.S120T	0.0805	0.298	0.0343715	0															1	0
121	p.C121R	0.9873	0.861	0.844845	0															1	0	Uncertain significance
121	p.C121Y	0.991	0.887	0.847854	0															1	0	Uncertain significance
121	p.C121G	0.8723	0.846	0.822535	0															1	0
121	p.C121S	0.8029	0.857	0.656897	0															1	0
121	p.C121F	0.9861	0.89	0.836301	0															1	0	Uncertain significance
121	p.C121W	0.9923	0.856	0.856271	0															1	0
122	p.E122G	0.2962	0.612	0.158092	0															1	0
122	p.E122D	0.0665	0.209	0.0123925	0															1	0
122	p.E122K	0.4786	0.561	0.153066	0															1	0
122	p.E122V	0.5522	0.622	0.180907	0															1	0
122	p.E122Q	0.2132	0.372	0.0551343	0															1	0
122	p.E122A	0.2962	0.505	0.113108	0															1	0
123	p.Y123C	0.67	0.712	0.639893	0	0												0	0	4	0	Uncertain significance
123	p.Y123H	0.8428	0.716	0.473094	0															1	0
123	p.Y123N	0.8866	0.867	0.840583	0															1	0
123	p.Y123F	0.1959	0.425	0.156843	0															1	0
123	p.Y123D	0.9772	0.87	0.877457	0															1	0
123	p.Y123S	0.9454	0.796	0.776279	0															1	0
124	p.C124Y	0.6428	0.453	0.401196	0													0	0	3	0	Uncertain significance
124	p.C124S	0.1729	0.405	0.101855	0															1	0
124	p.C124F	0.5574	0.421	0.363088	0															1	0	Uncertain significance
124	p.C124R	0.4923	0.453	0.408867	0															1	0	Uncertain significance
124	p.C124G	0.2426	0.504	0.430389	0															1	0
124	p.C124W	0.7862	0.657	0.399619	0															1	0	Uncertain significance
125	p.F125S	0.9952	0.891	0.7748	1		1													2	1	Uncertain significance
125	p.F125Y	0.8981	0.676	0.228136	1															1	1
125	p.F125I	0.8687	0.527	0.418866	0															1	0
125	p.F125C	0.9719	0.875	0.794269	0															1	0	Uncertain significance
125	p.F125L	0.962	0.488	0.361361	0															1	0
125	p.F125V	0.8934	0.67	0.556877	0															1	0
126	p.D126N	0.1442	0.344	0.0834308	0															1	0
126	p.D126G	0.2268	0.568	0.16634	0															1	0	Uncertain significance
126	p.D126V	0.5051	0.738	0.270486	0															1	0
126	p.D126E	0.3099	0.429	0.0759781	0															1	0
126	p.D126H	0.4755	0.681	0.194804	0															1	0
126	p.D126Y	0.4451	0.756	0.363996	0															1	0	Uncertain significance
126	p.D126A	0.2955	0.592	0.142797	0															1	0
127	p.E127V	0.1895	0.332	0.11247	0															1	0
127	p.E127G	0.1236	0.26	0.0643707	0															1	0
127	p.E127K	0.1137	0.351	0.0536353	0															1	0
127	p.E127D	0.1094	0.281	0.0327005	0															1	0
127	p.E127Q	0.1075	0.322	0.0605677	0															1	0
127	p.E127A	0.1216	0.304	0.100849	0															1	0
128	p.P128S	0.1715	0.416	0.0467303	0															1	0
128	p.P128L	0.1453	0.39	0.0532054	0													0	0	3	0	Uncertain significance
128	p.P128Q	0.1907	0.62	0.082156	0															1	0
128	p.P128A	0.1148	0.409	0.0441777	0															1	0
128	p.P128T	0.1514	0.426	0.0583327	1													0	0	3	0.333333	Uncertain significance
128	p.P128R	0.1997	0.482	0.114201	0															1	0
129	p.L129M	0.0934	0.279	0.0251755	0															1	0
129	p.L129P	0.1387	0.488	0.429487	0															1	0	Uncertain significance
129	p.L129Q	0.0801	0.444	0.150825	0															1	0
129	p.L129V	0.067	0.189	0.0138184	0															1	0
129	p.L129R	0.0946	0.312	0.121064	0															1	0
130	p.L130M	0.3045	0.398	0.171544	0															1	0
130	p.L130P	0.8907	0.783	0.863039	0															1	0	Uncertain significance
130	p.L130Q	0.7648	0.766	0.588491	0															1	0
130	p.L130V	0.2092	0.438	0.180738	0															1	0
130	p.L130R	0.8072	0.768	0.812908	0															1	0
131	p.K131E	0.2811	0.593	0.0335374	0															1	0	Uncertain significance
131	p.K131N	0.5467	0.192	0.0302127	0															1	0
131	p.K131R	0.0765	0.205	0.0100114	0															1	0	Uncertain significance
131	p.K131I	0.5041	0.647	0.0997521	0															1	0	Uncertain significance
131	p.K131T	0.2963	0.463	0.0294153	0															1	0
131	p.K131Q	0.1224	0.415	0.0360053	1															1	1
132	p.R132G	0.094	0.313	0.0460292	0															1	0
132	p.R132S	0.1781	0.318	0.018817	0															1	0
132	p.R132K	0.068	0.301	0.00665813	0															1	0	Uncertain significance
132	p.R132I	0.2014	0.311	0.0807279	0															1	0	Uncertain significance
132	p.R132T	0.0969	0.227	0.0187309	0															1	0
133	p.T133I	0.8206	0.673	0.134176	0													0	0	3	0	Uncertain significance
133	p.T133A	0.2587	0.582	0.0896255	0															1	0	Uncertain significance
133	p.T133K	0.4653	0.495	0.161132	0															1	0
133	p.T133S	0.1336	0.276	0.0259994	0															1	0
133	p.T133R	0.4105	0.672	0.199896	0															1	0
133	p.T133P	0.6021	0.655	0.0826987	0															1	0
134	p.D134H	0.2989	0.37	0.0923224	0	0												0	0	4	0	Uncertain significance
134	p.D134E	0.1192	0.225	0.0131511	0															1	0
134	p.D134N	0.1101	0.186	0.0205397	0															1	0
134	p.D134Y	0.3164	0.572	0.130528	0															1	0
134	p.D134V	0.2496	0.472	0.177246	0															1	0	Uncertain significance
134	p.D134G	0.1507	0.225	0.0434168	0															1	0	Uncertain significance
134	p.D134A	0.1602	0.298	0.104524	0															1	0
135	p.K135I	0.3759	0.369	0.193796	0															1	0
135	p.K135E	0.3836	0.591	0.233142	0													0	0	3	0	Uncertain significance
135	p.K135R	0.078	0.277	0.0348457	0															1	0
135	p.K135N	0.6497	0.479	0.174589	0															1	0
135	p.K135T	0.2391	0.547	0.10842	0															1	0
135	p.K135Q	0.196	0.446	0.08866	1															1	1
136	p.Y136H	0.9302	0.606	0.56761	0															1	0	Uncertain significance
136	p.Y136C	0.8982	0.739	0.748514	0															1	0	Uncertain significance
136	p.Y136N	0.9532	0.747	0.865163	0															1	0
136	p.Y136S	0.9651	0.748	0.667803	0															1	0
136	p.Y136F	0.2019	0.337	0.138309	0															1	0
136	p.Y136D	0.9894	0.816	0.862506	1															1	1	Uncertain significance
137	p.R137Q	0.118	0.51	0.066336	0	0			0	0								0	0	6	0	Conflicting interpretations of pathogenicity
137	p.R137L	0.3075	0.479	0.21214	0															1	0	Uncertain significance
137	p.R137P	0.7625	0.539	0.304543	0													0	0	3	0
137	p.R137G	0.3219	0.438	0.215233	0															1	0	Uncertain significance
138	p.T138I	0.584	0.476	0.178056	0													0	0.5	3	0.166667	Uncertain significance
138	p.T138S	0.2655	0.391	0.0929692	0															1	0
138	p.T138A	0.1782	0.409	0.0916315	0															1	0	Uncertain significance
138	p.T138R	0.5881	0.537	0.34933	0													1	1	3	0.666667
138	p.T138P	0.6826	0.706	0.597611	1															1	1
138	p.T138K	0.7601	0.558	0.469451	0															1	0
139	p.Y139H	0.9896	0.757	0.74552	0													1	1	3	0.666667	Uncertain significance
139	p.Y139C	0.8397	0.698	0.787965	0															1	0	Uncertain significance
139	p.Y139N	0.9888	0.836	0.911599	1															1	1	Uncertain significance
139	p.Y139F	0.2574	0.456	0.336774	0															1	0
139	p.Y139S	0.9751	0.774	0.884208	1															1	1
139	p.Y139D	0.9979	0.832	0.928404	0															1	0	Uncertain significance
140	p.S140N	0.9973	0.834	0.907033	0		1													2	0.5	Uncertain significance
140	p.S140C	0.9537	0.882	0.918128	0															1	0
140	p.S140G	0.954	0.874	0.910681	0													0.5	0	3	0.166667	Uncertain significance
140	p.S140I	0.9985	0.914	0.927726	1															1	1
140	p.S140T	0.9708	0.865	0.88492	0															1	0	Uncertain significance
140	p.S140R	0.9974	0.859	0.941183	0															1	0	Uncertain significance
141	p.K141T	0.9565	0.738	0.45335	0		0.5											0	0	4	0.125	Uncertain significance
141	p.K141M	0.965	0.833	0.617379	0															1	0
141	p.K141E	0.9814	0.838	0.614472	0															1	0	Uncertain significance
141	p.K141R	0.1873	0.494	0.351526	0															1	0
141	p.K141N	0.9768	0.625	0.383471	0															1	0
141	p.K141Q	0.8798	0.755	0.409442	0													0	0	3	0	Uncertain significance
142	p.K142N	0.9453	0.566	0.433722	0															1	0
142	p.K142E	0.8488	0.693	0.518139	0															1	0	Uncertain significance
142	p.K142R	0.0978	0.382	0.141645	0															1	0
142	p.K142I	0.7516	0.522	0.467206	0															1	0
142	p.K142T	0.781	0.502	0.361734	0															1	0
142	p.K142Q	0.438	0.565	0.361932	0															1	0
143	p.H143Y	0.9889	0.935	0.910603	1					1								1	1	4	1	Conflicting interpretations of pathogenicity
143	p.H143R	0.9982	0.965	0.945631	1				1									1	1	4	1	Uncertain significance
143	p.H143Q	0.9782	0.915	0.862637	0															1	0	Uncertain significance
143	p.H143D	0.9929	0.964	0.9552	1															1	1
143	p.H143L	0.9833	0.959	0.945136	1															1	1	Uncertain significance
143	p.H143N	0.9726	0.933	0.930517	1															1	1
143	p.H143P	0.9944	0.968	0.964023	1															1	1
144	p.F144Y	0.9116	0.681	0.627394	0															1	0	Uncertain significance
144	p.F144I	0.9672	0.742	0.86237	1															1	1
144	p.F144S	0.9957	0.874	0.888556	1															1	1
144	p.F144L	0.9939	0.707	0.769687	0															1	0	Uncertain significance
144	p.F144V	0.9419	0.795	0.893288	1															1	1
144	p.F144C	0.7476	0.83	0.758313	0															1	0	Uncertain significance
145	p.R145W	0.8312	0.812	0.721946	1	1	1		1	1	1		1			1		1	1	10	1	Likely pathogenic
145	p.R145Q	0.3001	0.678	0.481043	0	0												0	0	4	0	Uncertain significance
145	p.R145L	0.8289	0.772	0.54929	0															1	0
145	p.R145P	0.9996	0.844	0.812959	1													1	1	3	1	Uncertain significance
145	p.R145G	0.932	0.761	0.621668	0															1	0	Uncertain significance
146	p.I146N	0.9972	0.894	0.918659	1															1	1
146	p.I146T	0.9955	0.872	0.817117	1															1	1
146	p.I146V	0.2128	0.632	0.191933	0															1	0	Uncertain significance
146	p.I146F	0.7301	0.822	0.582593	1															1	1	Uncertain significance
146	p.I146S	0.9959	0.893	0.808975	1															1	1
146	p.I146L	0.2218	0.403	0.113695	1													0	0	3	0.333333	Uncertain significance
146	p.I146M	0.5231	0.626	0.544505	0															1	0
147	p.F147I	0.6383	0.628	0.410859	0															1	0
147	p.F147L	0.9752	0.674	0.582675	0															1	0
147	p.F147S	0.8604	0.767	0.717227	0															1	0
147	p.F147Y	0.3206	0.389	0.182666	0															1	0
147	p.F147V	0.6602	0.604	0.5944	0															1	0
147	p.F147C	0.7274	0.786	0.8093	0															1	0
148	p.R148G	0.9774	0.85	0.515321	0	1												1	0	4	0.5	Uncertain significance
148	p.R148T	0.9754	0.655	0.327535	1	0														2	0.5	Uncertain significance
148	p.R148M	0.9639	0.715	0.341029	1															1	1
148	p.R148S	0.991	0.599	0.327769	1															1	1
148	p.R148W	0.7953	0.809	0.548308	0															1	0
148	p.R148K	0.3776	0.614	0.122995	0															1	0	Uncertain significance
149	p.E149K	0.7083	0.701	0.402408	0															1	0	Uncertain significance
149	p.E149G	0.7332	0.852	0.469641	0															1	0	Uncertain significance
149	p.E149D	0.5449	0.661	0.210899	0															1	0
149	p.E149V	0.5791	0.807	0.460473	0															1	0
149	p.E149Q	0.4404	0.678	0.208741	0															1	0	Uncertain significance
149	p.E149A	0.5679	0.83	0.370843	0															1	0
150	p.V150M	0.0668	0.244	0.00481672	0													0	0	3	0
150	p.V150L	0.0963	0.195	0.00479993	0															1	0
150	p.V150E	0.1287	0.208	0.123113	0															1	0
150	p.V150G	0.1577	0.263	0.0690219	0															1	0	Uncertain significance
150	p.V150A	0.0893	0.23	0.0263167	0															1	0	Uncertain significance
151	p.G151C	0.7685	0.799	0.611873	0	0												0	0	4	0	Uncertain significance
151	p.G151D	0.9503	0.627	0.614167	0															1	0	Uncertain significance
151	p.G151S	0.6364	0.589	0.332255	0															1	0	Uncertain significance
151	p.G151A	0.5692	0.584	0.442667	0															1	0
151	p.G151R	0.9772	0.773	0.704057	0													0.5	0	3	0.166667
151	p.G151V	0.838	0.631	0.452475	0															1	0
152	p.P152H	0.5953	0.441	0.0887932	0															1	0
152	p.P152S	0.4951	0.468	0.0745767	0															1	0
152	p.P152T	0.4377	0.506	0.0951155	0															1	0	Uncertain significance
152	p.P152L	0.4568	0.653	0.179431	0															1	0	Uncertain significance
152	p.P152A	0.3543	0.497	0.113431	0															1	0
152	p.P152R	0.5647	0.608	0.225682	0															1	0
153	p.K153N	0.4328	0.341	0.112656	0															1	0
153	p.K153R	0.0724	0.352	0.022519	0															1	0	Uncertain significance
153	p.K153E	0.1912	0.461	0.156263	0															1	0	Uncertain significance
153	p.K153T	0.3045	0.451	0.0934423	0															1	0
153	p.K153I	0.6429	0.629	0.186501	0															1	0
153	p.K153Q	0.1332	0.412	0.0477854	0															1	0
154	p.N154S	0.0895	0.209	0.0166898	0															1	0	Uncertain significance
154	p.N154D	0.0985	0.44	0.0292698	0															1	0
154	p.N154Y	0.1711	0.644	0.226645	1															1	1	Uncertain significance
154	p.N154I	0.3546	0.779	0.257584	1															1	1	Uncertain significance
154	p.N154K	0.2279	0.571	0.0716844	0															1	0	Uncertain significance
154	p.N154T	0.1472	0.502	0.0743211	0															1	0
154	p.N154H	0.11	0.37	0.0441189	0															1	0
155	p.S155Y	0.3629	0.719	0.361968	1															1	1
155	p.S155T	0.0892	0.345	0.0769084	0															1	0
155	p.S155F	0.3963	0.738	0.395764	1															1	1
155	p.S155P	0.7939	0.675	0.387733	0															1	0	Uncertain significance
155	p.S155A	0.1003	0.363	0.150746	1													0	0	3	0.333333	Uncertain significance
155	p.S155C	0.087	0.358	0.0998926	0															1	0
156	p.Y156C	0.0823	0.645	0.204779	0															1	0
156	p.Y156H	0.1396	0.461	0.12028	0															1	0	Uncertain significance
156	p.Y156F	0.083	0.185	0.0291741	0															1	0	Uncertain significance
156	p.Y156N	0.153	0.455	0.357579	0															1	0
156	p.Y156D	0.2713	0.587	0.491053	0															1	0
156	p.Y156S	0.1425	0.404	0.274669	0															1	0
157	p.I157S	0.6592	0.542	0.524566	0		0													2	0	Likely pathogenic
157	p.I157T	0.3158	0.538	0.35603	0	0	0	0.5	1	0	0	0	0			0.5		0.5	0.5	12	0.25	Conflicting interpretations of pathogenicity; risk factor
157	p.I157N	0.7787	0.469	0.650868	0															1	0
157	p.I157F	0.3136	0.494	0.324013	0															1	0
157	p.I157V	0.0727	0.214	0.029388	0															1	0	Uncertain significance
157	p.I157L	0.1655	0.306	0.0937077	1															1	1
157	p.I157M	0.1778	0.515	0.286202	1															1	1
158	p.A158T	0.1587	0.21	0.125119	0													0	0	3	0	Uncertain significance
158	p.A158V	0.1893	0.281	0.0974272	0															1	0	Uncertain significance
158	p.A158P	0.5167	0.712	0.589534	0															1	0
158	p.A158E	0.9838	0.743	0.727893	0															1	0
158	p.A158S	0.2122	0.546	0.240838	0															1	0
158	p.A158G	0.4969	0.705	0.358428	0															1	0	Uncertain significance
159	p.Y159H	0.7768	0.836	0.534285	0	0												0	0	4	0	Conflicting interpretations of pathogenicity
159	p.Y159N	0.8473	0.852	0.781014	0															1	0
159	p.Y159F	0.0795	0.385	0.104128	0															1	0
159	p.Y159C	0.3221	0.843	0.747331	0															1	0	Uncertain significance
159	p.Y159S	0.8022	0.854	0.774785	1															1	1
159	p.Y159D	0.9695	0.86	0.910209	1															1	1
160	p.I160T	0.9352	0.888	0.767092	1	1	1											1	1	5	1	Uncertain significance
160	p.I160R	0.9985	0.914	0.9035	1	1												1	1	4	1	Uncertain significance
160	p.I160M	0.4278	0.724	0.317687	0	0			0.5									0	0	5	0.1	Conflicting interpretations of pathogenicity
160	p.I160K	0.9993	0.898	0.911956	1															1	1
160	p.I160L	0.1513	0.263	0.0760804	0													0	0	3	0
160	p.I160V	0.1304	0.407	0.0931784	0													0	0	3	0	Uncertain significance
161	p.E161D	0.9208	0.69	0.641523	1															1	1
161	p.E161G	0.9511	0.845	0.792834	1													0.5	0.5	3	0.666667	Uncertain significance
161	p.E161K	0.8376	0.786	0.688501	0															1	0
161	p.E161V	0.7161	0.822	0.770643	1															1	1
161	p.E161Q	0.4908	0.578	0.380466	0															1	0	Uncertain significance
161	p.E161A	0.7575	0.837	0.750078	0															1	0
162	p.D162G	0.9986	0.955	0.925665	0	1	1											1	1	5	0.8	Uncertain significance
162	p.D162Y	0.9971	0.917	0.949218	1															1	1	Uncertain significance
162	p.D162E	0.9978	0.918	0.84672	1															1	1	Uncertain significance
162	p.D162N	0.9891	0.82	0.722324	0															1	0	Uncertain significance
162	p.D162V	0.9986	0.959	0.939223	1															1	1	Uncertain significance
162	p.D162H	0.9997	0.934	0.922708	0															1	0
162	p.D162A	0.9994	0.951	0.920572	0															1	0
163	p.H163Y	0.1183	0.432	0.216727	0															1	0
163	p.H163R	0.3693	0.473	0.434112	0													0	0	3	0	Uncertain significance
163	p.H163Q	0.4997	0.415	0.209831	0															1	0
163	p.H163L	0.235	0.403	0.238584	0															1	0
163	p.H163N	0.2017	0.309	0.196679	0															1	0
163	p.H163D	0.7859	0.608	0.596296	0															1	0
163	p.H163P	0.9729	0.686	0.736344	1															1	1
164	p.S164N	0.9982	0.72	0.908684	1															1	1	Uncertain significance
164	p.S164I	0.9989	0.934	0.92732	1															1	1
164	p.S164C	0.9389	0.903	0.901082	1															1	1	Uncertain significance
164	p.S164G	0.8881	0.847	0.858794	0															1	0	Uncertain significance
164	p.S164R	0.9984	0.938	0.939833	1															1	1
164	p.S164T	0.9555	0.838	0.849323	1													1	1	3	1	Uncertain significance
165	p.G165D	0.9782	0.524	0.437601	0													1	1	3	0.666667	Uncertain significance
165	p.G165S	0.2948	0.363	0.141169	0															1	0
165	p.G165V	0.713	0.561	0.195328	0															1	0
165	p.G165C	0.5302	0.594	0.370546	0															1	0
165	p.G165R	0.9096	0.499	0.308215	0															1	0
165	p.G165A	0.3014	0.292	0.0958341	0															1	0
166	p.N166S	0.8404	0.821	0.700772	0	1												1	1	4	0.75	Uncertain significance
166	p.N166I	0.9841	0.965	0.891725	0													1	1	3	0.666667
166	p.N166D	0.9913	0.888	0.838822	0													1	1	3	0.666667	Uncertain significance
166	p.N166K	0.9954	0.865	0.877039	0															1	0	Uncertain significance
166	p.N166Y	0.8784	0.95	0.857164	0															1	0
166	p.N166H	0.941	0.879	0.786448	0															1	0	Uncertain significance
166	p.N166T	0.973	0.9	0.81973	1													1	1	3	1
167	p.G167R	0.9959	0.961	0.939953	0	1	1		1									1	1	6	0.833333	Pathogenic/Likely pathogenic
167	p.G167E	0.9991	0.936	0.935326	1													1	1	3	1	Uncertain significance
167	p.G167V	0.9989	0.935	0.935101	1															1	1
167	p.G167A	0.9879	0.918	0.884351	0															1	0
168	p.T168I	0.982	0.937	0.864576	0			1										1	0	4	0.5	Uncertain significance
168	p.T168S	0.9491	0.876	0.715022	0															1	0
168	p.T168A	0.9824	0.903	0.803053	0															1	0	Uncertain significance
168	p.T168N	0.9921	0.896	0.901983	1															1	1	Uncertain significance
168	p.T168P	0.9961	0.91	0.914776	0															1	0	Uncertain significance
169	p.F169L	0.9974	0.765	0.485112	0		1											0.5	0	4	0.375
169	p.F169I	0.9782	0.83	0.589414	0															1	0	Uncertain significance
169	p.F169Y	0.2548	0.54	0.141671	0															1	0
169	p.F169S	0.9889	0.853	0.803003	1															1	1	Uncertain significance
169	p.F169V	0.9631	0.893	0.665605	1															1	1	Uncertain significance
169	p.F169C	0.9337	0.89	0.776164	1															1	1	Uncertain significance
170	p.V170I	0.0869	0.387	0.0725126	0															1	0
170	p.V170A	0.9188	0.862	0.648545	0															1	0
170	p.V170E	0.9883	0.934	0.892658	0															1	0
170	p.V170L	0.4279	0.53	0.233626	0															1	0
170	p.V170G	0.9762	0.932	0.808095	1															1	1
171	p.N171D	0.2452	0.6	0.321038	0															1	0
171	p.N171Y	0.9077	0.924	0.734005	1															1	1
171	p.N171I	0.9827	0.913	0.751618	1															1	1
171	p.N171S	0.2772	0.78	0.420275	1															1	1	Uncertain significance
171	p.N171K	0.9841	0.758	0.603764	0															1	0
171	p.N171H	0.818	0.876	0.556451	1															1	1	Uncertain significance
171	p.N171T	0.8824	0.874	0.524672	1															1	1
172	p.T172A	0.0623	0.222	0.0760422	0	0												0	0	4	0	Uncertain significance
172	p.T172I	0.2436	0.192	0.110383	1															1	1	Uncertain significance
172	p.T172S	0.0761	0.264	0.0585493	0															1	0
172	p.T172R	0.0683	0.225	0.0528877	0															1	0
172	p.T172K	0.0888	0.205	0.0623786	0															1	0
172	p.T172P	0.2137	0.288	0.232441	1															1	1
173	p.E173K	0.3042	0.479	0.140467	0															1	0	Uncertain significance
173	p.E173D	0.1661	0.258	0.0987945	0															1	0
173	p.E173G	0.4513	0.678	0.250186	0															1	0	Uncertain significance
173	p.E173V	0.2284	0.424	0.188985	0															1	0	Uncertain significance
173	p.E173Q	0.1659	0.413	0.0503169	1															1	1
173	p.E173A	0.234	0.618	0.163824	0															1	0
174	p.L174V	0.0966	0.386	0.0717593	1			1										0	0	4	0.5	Uncertain significance
174	p.L174F	0.2428	0.518	0.164742	0	0												0	0.5	4	0.125	Uncertain significance
174	p.L174H	0.3249	0.558	0.354595	0															1	0
174	p.L174I	0.1014	0.136	0.0419593	0															1	0	Uncertain significance
174	p.L174P	0.2354	0.534	0.541369	0															1	0	Uncertain significance
174	p.L174R	0.1814	0.505	0.385355	0															1	0
175	p.V175A	0.8344	0.761	0.355313	0	0												1	0.5	4	0.375	Uncertain significance
175	p.V175I	0.0819	0.174	0.0167701	0															1	0
175	p.V175L	0.4687	0.233	0.125363	0															1	0	Uncertain significance
175	p.V175E	0.9933	0.795	0.761509	1															1	1
175	p.V175G	0.9694	0.783	0.590103	0															1	0
176	p.G176W	0.9787	0.843	0.850444	1															1	1	Uncertain significance
176	p.G176V	0.9647	0.866	0.665791	0															1	0
176	p.G176E	0.9537	0.838	0.80776	0															1	0	Uncertain significance
176	p.G176R	0.946	0.852	0.81866	0															1	0	Uncertain significance
176	p.G176A	0.7839	0.821	0.533234	0															1	0
177	p.K177R	0.0786	0.347	0.0134363	0															1	0
177	p.K177I	0.855	0.787	0.136582	0															1	0
177	p.K177N	0.8743	0.404	0.0987778	1															1	1
177	p.K177E	0.7829	0.713	0.173266	0															1	0	Uncertain significance
177	p.K177Q	0.4436	0.681	0.0258599	0															1	0
177	p.K177T	0.7822	0.586	0.0866151	0															1	0	Uncertain significance
178	p.G178V	0.8651	0.771	0.28759	1															1	1	Uncertain significance
178	p.G178R	0.7623	0.762	0.331914	0															1	0	Uncertain significance
178	p.G178E	0.5331	0.54	0.158193	0															1	0	Uncertain significance
178	p.G178A	0.4776	0.761	0.164484	0															1	0
179	p.K179R	0.0592	0.239	0.0123946	0													0	0	3	0
179	p.K179E	0.2007	0.516	0.110559	0															1	0
179	p.K179T	0.2805	0.544	0.098091	0															1	0
179	p.K179I	0.3718	0.625	0.172543	0															1	0
179	p.K179Q	0.0889	0.451	0.0608829	0															1	0
179	p.K179N	0.2451	0.302	0.0399091	0															1	0
180	p.R180C	0.1852	0.703	0.269025	0	0	0	0	0.5									0	0	7	0.0714286	Conflicting interpretations of pathogenicity
180	p.R180H	0.1884	0.641	0.0794681	0	0.5		0										0	0	5	0.1	Conflicting interpretations of pathogenicity
180	p.R180G	0.6593	0.659	0.393027	1															1	1
180	p.R180S	0.7633	0.533	0.206726	0															1	0
180	p.R180L	0.448	0.683	0.297514	0													0	0	3	0	Uncertain significance
180	p.R180P	0.9523	0.737	0.463458	0															1	0	Uncertain significance
181	p.R181C	0.08	0.466	0.0864461	0	0		0	0.5									0	0	6	0.0833333	Uncertain significance
181	p.R181H	0.106	0.46	0.0408701	0	0	0	0										0	0	6	0	Conflicting interpretations of pathogenicity
181	p.R181S	0.5608	0.249	0.130123	0															1	0
181	p.R181L	0.1236	0.197	0.072119	0															1	0
181	p.R181G	0.4509	0.386	0.268865	1															1	1	Uncertain significance
181	p.R181P	0.9759	0.515	0.468295	1															1	1
182	p.P182T	0.8058	0.472	0.306674	1	0												1	0.5	4	0.625	Uncertain significance
182	p.P182H	0.9455	0.648	0.483867	0															1	0	Uncertain significance
182	p.P182L	0.5588	0.477	0.342779	0															1	0
182	p.P182S	0.8932	0.493	0.356464	0															1	0	Uncertain significance
182	p.P182A	0.3854	0.439	0.301503	1													0	0	3	0.333333
182	p.P182R	0.9286	0.567	0.538162	0															1	0	Uncertain significance
183	p.L183S	0.9992	0.915	0.832292	1	1												1	1	4	1	Uncertain significance
183	p.L183F	0.9533	0.858	0.68094	1	1												1	1	4	1
183	p.L183M	0.6818	0.734	0.482355	0															1	0
183	p.L183V	0.4303	0.764	0.418297	0															1	0
183	p.L183W	0.9964	0.896	0.822027	0															1	0
184	p.N184I	0.1362	0.205	0.0685884	0															1	0
184	p.N184K	0.3756	0.204	0.0767455	0															1	0
184	p.N184S	0.0499	0.191	0.00967482	0															1	0	Likely benign
184	p.N184D	0.1665	0.215	0.0671508	0															1	0
184	p.N184Y	0.1226	0.367	0.123668	0															1	0
184	p.N184T	0.073	0.136	0.0178248	0															1	0
184	p.N184H	0.0958	0.351	0.0492638	1															1	1
185	p.N185K	0.9709	0.595	0.343279	0	0.5												0	0	4	0.125	Uncertain significance
185	p.N185D	0.469	0.479	0.162602	0															1	0
185	p.N185I	0.933	0.646	0.448733	1															1	1
185	p.N185S	0.1746	0.496	0.114183	0															1	0	Uncertain significance
185	p.N185Y	0.7557	0.666	0.424556	0															1	0
185	p.N185H	0.2258	0.393	0.0764054	0															1	0
185	p.N185T	0.6244	0.586	0.175925	0															1	0
186	p.N186H	0.3766	0.713	0.299309	0	0	0											1	0.5	5	0.3	Conflicting interpretations of pathogenicity
186	p.N186I	0.8029	0.808	0.505865	0															1	0	Uncertain significance
186	p.N186S	0.1926	0.61	0.0859774	0													0	0	3	0	Conflicting interpretations of pathogenicity
186	p.N186K	0.9096	0.606	0.328213	0															1	0
186	p.N186D	0.5839	0.582	0.26779	0															1	0	Uncertain significance
186	p.N186Y	0.4961	0.795	0.436877	0															1	0	Uncertain significance
186	p.N186T	0.6209	0.707	0.310447	0															1	0
187	p.S187F	0.789	0.527	0.699361	0															1	0
187	p.S187Y	0.7104	0.614	0.752088	0															1	0	Uncertain significance
187	p.S187T	0.3204	0.415	0.414523	0															1	0
187	p.S187P	0.9966	0.646	0.815928	0															1	0
187	p.S187A	0.118	0.248	0.152438	0															1	0
187	p.S187C	0.1174	0.28	0.312637	0															1	0
188	p.E188D	0.8954	0.637	0.419401	0															1	0
188	p.E188V	0.4268	0.553	0.40262	0															1	0
188	p.E188G	0.8639	0.741	0.587881	0															1	0	Uncertain significance
188	p.E188K	0.7155	0.666	0.368211	0															1	0	Uncertain significance
188	p.E188Q	0.4574	0.534	0.283203	0															1	0
188	p.E188A	0.6477	0.738	0.496727	1															1	1
189	p.I189V	0.223	0.636	0.105615	0	0			1									0	0	5	0.2	Uncertain significance
189	p.I189N	0.997	0.914	0.907456	1															1	1
189	p.I189F	0.8868	0.812	0.719902	1															1	1
189	p.I189T	0.9888	0.912	0.793101	1															1	1	Uncertain significance
189	p.I189L	0.4337	0.639	0.197007	0															1	0
189	p.I189S	0.9968	0.923	0.836282	1															1	1	Uncertain significance
189	p.I189M	0.6213	0.806	0.569624	0															1	0
190	p.A190T	0.9162	0.649	0.337164	1															1	1	Uncertain significance
190	p.A190V	0.9812	0.685	0.442209	1													1	1	3	1	Uncertain significance
190	p.A190P	0.9996	0.726	0.811947	1															1	1
190	p.A190E	0.9959	0.707	0.714364	0															1	0
190	p.A190S	0.1601	0.499	0.15407	0															1	0
190	p.A190G	0.3238	0.59	0.346209	0															1	0	Uncertain significance
191	p.L191Q	0.998	0.87	0.781231	1															1	1
191	p.L191P	0.9974	0.87	0.900478	1															1	1	Uncertain significance
191	p.L191V	0.246	0.695	0.279981	0															1	0	Uncertain significance
191	p.L191M	0.6638	0.645	0.237414	0															1	0
191	p.L191R	0.9973	0.884	0.876284	0															1	0
192	p.S192T	0.6709	0.601	0.265767	0															1	0
192	p.S192P	0.9817	0.728	0.622299	0													1	1	3	0.666667
192	p.S192L	0.8142	0.664	0.484977	0															1	0	Uncertain significance
192	p.S192A	0.1451	0.434	0.149649	0															1	0
193	p.L193Q	0.16	0.337	0.0689349	0															1	0
193	p.L193I	0.0802	0.209	0.00861961	0															1	0
193	p.L193V	0.0692	0.196	0.00945703	0															1	0
193	p.L193P	0.87	0.37	0.294595	0													1	0.5	3	0.5	Uncertain significance
193	p.L193R	0.2785	0.335	0.16466	0															1	0
194	p.S194N	0.1154	0.152	0.03087	0													0	0	3	0	Uncertain significance
194	p.S194R	0.2883	0.154	0.0515497	0													0	0	3	0
194	p.S194G	0.0707	0.142	0.0192849	0															1	0
194	p.S194C	0.045	0.223	0.0120181	0													0	0	3	0	Conflicting interpretations of pathogenicity
194	p.S194I	0.1433	0.216	0.0930656	0															1	0
194	p.S194T	0.0939	0.169	0.0191571	0															1	0
195	p.R195I	0.3571	0.181	0.028198	0															1	0
195	p.R195T	0.1833	0.207	0.0142675	0															1	0
195	p.R195G	0.1421	0.18	0.0661054	0															1	0	Uncertain significance
195	p.R195S	0.3007	0.229	0.0134589	0															1	0
195	p.R195K	0.0897	0.208	0.0144214	0															1	0
196	p.N196D	0.8228	0.465	0.359413	0															1	0	Uncertain significance
196	p.N196I	0.8654	0.764	0.369967	0															1	0
196	p.N196S	0.4752	0.429	0.102231	0													0	0	3	0	Uncertain significance
196	p.N196Y	0.4676	0.649	0.384294	0															1	0
196	p.N196K	0.948	0.529	0.366424	0															1	0
196	p.N196H	0.3064	0.397	0.150432	1															1	1
196	p.N196T	0.7748	0.435	0.30826	1															1	1
197	p.K197I	0.8814	0.672	0.0768979	0															1	0	Uncertain significance
197	p.K197N	0.9375	0.452	0.096005	0															1	0
197	p.K197R	0.1119	0.403	0.0192488	0															1	0	Uncertain significance
197	p.K197E	0.8034	0.681	0.147099	0															1	0	Uncertain significance
197	p.K197Q	0.5226	0.49	0.0672394	0															1	0
197	p.K197T	0.7046	0.677	0.112858	0															1	0
198	p.V198I	0.3321	0.476	0.0118457	0													0	0	3	0	Uncertain significance
198	p.V198D	0.9858	0.801	0.62895	1															1	1
198	p.V198A	0.5983	0.483	0.0690797	0															1	0	Uncertain significance
198	p.V198F	0.9223	0.62	0.300108	0															1	0
198	p.V198L	0.9107	0.485	0.141477	1															1	1	Uncertain significance
198	p.V198G	0.6885	0.821	0.214133	0															1	0	Uncertain significance
199	p.F199Y	0.6466	0.625	0.0914618	0															1	0
199	p.F199L	0.9924	0.69	0.291993	1															1	1
199	p.F199I	0.9829	0.814	0.508401	1															1	1
199	p.F199S	0.9953	0.922	0.809205	0															1	0
199	p.F199V	0.9769	0.821	0.337853	1															1	1	Uncertain significance
199	p.F199C	0.9824	0.877	0.794281	1															1	1
200	p.V200A	0.8629	0.713	0.35687	0		0.5													2	0.25	Conflicting interpretations of pathogenicity
200	p.V200I	0.1378	0.47	0.0218882	1													0.5	0	3	0.5	Uncertain significance
200	p.V200D	0.994	0.828	0.870451	0															1	0
200	p.V200L	0.5919	0.553	0.202628	1															1	1
200	p.V200F	0.7324	0.712	0.510678	0															1	0	Uncertain significance
200	p.V200G	0.9008	0.834	0.511971	1															1	1
201	p.F201L	0.9939	0.759	0.546578	0															1	0	Uncertain significance
201	p.F201Y	0.3569	0.64	0.20604	0															1	0
201	p.F201I	0.9248	0.775	0.440782	0															1	0	Uncertain significance
201	p.F201C	0.9559	0.885	0.850225	1															1	1	Uncertain significance
201	p.F201V	0.9106	0.839	0.739968	1															1	1	Uncertain significance
201	p.F201S	0.9925	0.916	0.886033	1													1	0.5	3	0.833333	Uncertain significance
202	p.F202I	0.2681	0.279	0.107786	0															1	0
202	p.F202L	0.736	0.281	0.0959072	0													0	0	3	0
202	p.F202S	0.3184	0.261	0.25133	0															1	0
202	p.F202V	0.2284	0.345	0.24315	0															1	0
202	p.F202Y	0.2243	0.367	0.0915109	0															1	0
202	p.F202C	0.1992	0.579	0.49013	0															1	0	Uncertain significance
203	p.D203G	0.9589	0.862	0.669083	0	0	0.5											0	0	5	0.1	Uncertain significance
203	p.D203V	0.9485	0.878	0.7735	0															1	0	Uncertain significance
203	p.D203N	0.6621	0.576	0.401806	0															1	0	Uncertain significance
203	p.D203E	0.9182	0.636	0.369556	0															1	0
203	p.D203Y	0.9141	0.847	0.730786	0													0	0	3	0
203	p.D203H	0.9457	0.778	0.708956	0															1	0
203	p.D203A	0.9353	0.81	0.706313	0															1	0	Uncertain significance
204	p.L204Q	0.4337	0.764	0.691204	0															1	0
204	p.L204P	0.8474	0.768	0.563035	0															1	0	Uncertain significance
204	p.L204M	0.1613	0.416	0.140903	0															1	0
204	p.L204V	0.1808	0.407	0.222286	0															1	0
204	p.L204R	0.4896	0.773	0.714258	0															1	0
205	p.T205S	0.114	0.38	0.024009	0	0												0	0	4	0	Uncertain significance
205	p.T205N	0.1667	0.353	0.0723425	0															1	0
205	p.T205I	0.4456	0.526	0.0787368	0													0	0	3	0	Uncertain significance
205	p.T205A	0.0992	0.52	0.0697195	0															1	0	Uncertain significance
205	p.T205P	0.5567	0.729	0.240887	1															1	1
206	p.V206I	0.0975	0.171	0.0389803	0													0	0	3	0	Uncertain significance
206	p.V206L	0.3006	0.137	0.127338	0															1	0
206	p.V206E	0.3919	0.249	0.358276	0															1	0
206	p.V206A	0.1914	0.221	0.0989611	0															1	0	Uncertain significance
206	p.V206G	0.2833	0.27	0.325216	0															1	0
207	p.D207V	0.6578	0.548	0.545517	0	0												0	0	4	0
207	p.D207E	0.4842	0.301	0.154806	0															1	0	Uncertain significance
207	p.D207G	0.4045	0.497	0.243108	0															1	0
207	p.D207Y	0.6328	0.463	0.531675	0															1	0
207	p.D207N	0.2829	0.183	0.22348	0															1	0
207	p.D207H	0.71	0.371	0.270947	0															1	0
207	p.D207A	0.4714	0.43	0.369187	1															1	1
208	p.D208E	0.3541	0.268	0.111902	0															1	0	Uncertain significance
208	p.D208N	0.2466	0.241	0.235477	0															1	0
208	p.D208V	0.5671	0.575	0.510646	0															1	0	Uncertain significance
208	p.D208G	0.4777	0.512	0.418137	0															1	0
208	p.D208Y	0.559	0.541	0.52775	1															1	1	Uncertain significance
208	p.D208H	0.6612	0.452	0.260671	0															1	0
208	p.D208A	0.5151	0.481	0.431603	0															1	0
209	p.Q209R	0.5199	0.339	0.179718	0															1	0
209	p.Q209L	0.5308	0.397	0.290184	0															1	0
209	p.Q209K	0.548	0.285	0.197709	0															1	0
209	p.Q209H	0.7971	0.322	0.135776	1															1	1
209	p.Q209P	0.5423	0.431	0.411672	1															1	1
209	p.Q209E	0.1731	0.193	0.110553	0															1	0
210	p.S210T	0.0928	0.119	0.019674	0															1	0
210	p.S210L	0.0993	0.11	0.0608667	0													0	0	3	0	Uncertain significance
210	p.S210P	0.4261	0.218	0.14869	0															1	0
210	p.S210A	0.0724	0.127	0.0507169	0															1	0
211	p.V211I	0.0651	0.021	0.00219907	0															1	0
211	p.V211D	0.2326	0.187	0.087105	0															1	0
211	p.V211L	0.1322	0.036	0.0102108	0															1	0
211	p.V211A	0.1189	0.056	0.0134922	0															1	0
211	p.V211F	0.1437	0.082	0.0537948	0													0	0	3	0	Uncertain significance
211	p.V211G	0.1353	0.141	0.0232957	1															1	1
212	p.Y212F	0.0841	0.051	0.00850657	0															1	0
212	p.Y212H	0.615	0.149	0.10434	0															1	0
212	p.Y212C	0.3131	0.212	0.242978	0															1	0	Uncertain significance
212	p.Y212N	0.7796	0.242	0.327182	0															1	0
212	p.Y212D	0.9221	0.279	0.415738	0															1	0
212	p.Y212S	0.7236	0.26	0.234582	0															1	0
213	p.P213H	0.9626	0.383	0.329892	0													0	0	3	0	Uncertain significance
213	p.P213T	0.9403	0.33	0.234361	0															1	0
213	p.P213S	0.9223	0.316	0.181949	0															1	0
213	p.P213L	0.9618	0.507	0.230672	0															1	0	Uncertain significance
213	p.P213R	0.9767	0.535	0.431701	0															1	0	Uncertain significance
213	p.P213A	0.8926	0.354	0.21167	0															1	0
214	p.K214M	0.2011	0.199	0.128005	0															1	0
214	p.K214E	0.1056	0.17	0.0821721	0															1	0
214	p.K214N	0.3448	0.029	0.0845663	0															1	0
214	p.K214R	0.0766	0.066	0.0152476	0															1	0
214	p.K214T	0.1403	0.108	0.0650582	1															1	1
214	p.K214Q	0.0951	0.036	0.0538405	0															1	0
215	p.A215V	0.0953	0.067	0.0320788	0															1	0	Uncertain significance
215	p.A215T	0.0796	0.045	0.0276697	0															1	0	Uncertain significance
215	p.A215S	0.0962	0.045	0.0143151	0															1	0
215	p.A215E	0.0714	0.071	0.0228827	0															1	0
215	p.A215G	0.1196	0.047	0.0117875	0															1	0
215	p.A215P	0.1297	0.06	0.106921	0															1	0
216	p.L216S	0.989	0.476	0.504405	0															1	0
216	p.L216I	0.1681	0.088	0.0671441	0															1	0
216	p.L216F	0.3305	0.046	0.0911988	0															1	0
216	p.L216V	0.1445	0.091	0.0755296	0															1	0	Uncertain significance
217	p.R217G	0.4374	0.282	0.361072	0															1	0
217	p.R217I	0.5508	0.147	0.201539	0															1	0	Uncertain significance
217	p.R217S	0.6653	0.161	0.17419	0															1	0
217	p.R217K	0.1367	0.09	0.0745103	0															1	0
217	p.R217T	0.3115	0.143	0.222865	0															1	0
218	p.D218N	0.0991	0.08	0.127287	0															1	0
218	p.D218Y	0.3292	0.214	0.384988	0															1	0	Uncertain significance
218	p.D218G	0.1816	0.153	0.198586	0															1	0	Uncertain significance
218	p.D218E	0.0924	0.151	0.02709	0															1	0
218	p.D218V	0.2834	0.22	0.319237	0															1	0
218	p.D218A	0.161	0.149	0.16944	0															1	0
218	p.D218H	0.2902	0.145	0.207783	0															1	0
219	p.E219D	0.1658	0.048	0.0878102	0													0	0	3	0
219	p.E219K	0.1117	0.054	0.0581348	0															1	0
219	p.E219G	0.2586	0.085	0.19088	0															1	0
219	p.E219V	0.2127	0.078	0.12051	0															1	0
219	p.E219Q	0.1074	0.039	0.0152566	0															1	0	Uncertain significance
219	p.E219A	0.1357	0.057	0.160482	1															1	1
220	p.Y220H	0.9923	0.591	0.859064	0															1	0	Uncertain significance
220	p.Y220C	0.9821	0.669	0.927362	0													1	0.5	3	0.5	Uncertain significance
220	p.Y220F	0.2468	0.331	0.233891	0															1	0
220	p.Y220N	0.9844	0.629	0.95297	1															1	1	Uncertain significance
220	p.Y220S	0.9964	0.676	0.922694	1															1	1
220	p.Y220D	0.9971	0.636	0.962194	1															1	1
221	p.I221V	0.1034	0.13	0.0723597	0	0												0.5	0	4	0.125	Uncertain significance
221	p.I221M	0.2113	0.197	0.215313	0	0												0	0	4	0	Conflicting interpretations of pathogenicity
221	p.I221N	0.848	0.201	0.644555	0															1	0
221	p.I221T	0.6358	0.134	0.325789	0															1	0
221	p.I221F	0.4066	0.166	0.356055	0															1	0
221	p.I221L	0.207	0.132	0.100111	0															1	0	Uncertain significance
221	p.I221S	0.7936	0.217	0.503955	0															1	0
222	p.M222V	0.071	0.087	0.100335	0	0												0	0	4	0	Uncertain significance
222	p.M222L	0.1488	0.331	0.0404134	0															1	0
222	p.M222I	0.2341	0.103	0.0732577	0															1	0
222	p.M222T	0.6324	0.174	0.442286	0													0	0	3	0	Uncertain significance
222	p.M222K	0.892	0.431	0.730481	1															1	1	Uncertain significance
222	p.M222R	0.89	0.428	0.617669	1															1	1
223	p.S223L	0.7201	0.241	0.476825	0													0	0	3	0
223	p.S223P	0.9907	0.305	0.718387	1															1	1
223	p.S223T	0.3276	0.129	0.155436	0															1	0
223	p.S223A	0.314	0.077	0.252585	0															1	0
224	p.K224I	0.9057	0.374	0.655133	1															1	1
224	p.K224E	0.7512	0.298	0.396789	0													0	0	3	0	Uncertain significance
224	p.K224N	0.9349	0.257	0.448027	0															1	0
224	p.K224T	0.7389	0.269	0.452821	0															1	0
224	p.K224R	0.0869	0.132	0.112991	0															1	0
224	p.K224Q	0.4147	0.184	0.312103	0															1	0
225	p.T225I	0.3096	0.146	0.0923506	0															1	0
225	p.T225A	0.1762	0.171	0.145207	0															1	0	Uncertain significance
225	p.T225N	0.27	0.08	0.262862	1															1	1
225	p.T225S	0.2824	0.15	0.0858542	0															1	0
225	p.T225P	0.2296	0.205	0.253991	0															1	0	Uncertain significance
226	p.L226P	0.9904	0.768	0.90836	1															1	1	Uncertain significance
226	p.L226H	0.9962	0.756	0.799421	1															1	1
226	p.L226I	0.1939	0.153	0.0978646	0													0	0	3	0
226	p.L226F	0.9667	0.537	0.571079	1															1	1
226	p.L226R	0.9734	0.745	0.860088	1															1	1
226	p.L226V	0.4888	0.309	0.433128	1													0	0	3	0.333333
227	p.G227R	0.9974	0.919	0.960324	1													1	1	3	1	Uncertain significance
227	p.G227E	0.9986	0.916	0.959177	1															1	1	Uncertain significance
227	p.G227V	0.9946	0.899	0.951995	0															1	0	Uncertain significance
227	p.G227A	0.9758	0.879	0.914537	0															1	0
228	p.S228G	0.219	0.349	0.268187	0															1	0	Uncertain significance
228	p.S228N	0.3851	0.135	0.253581	0															1	0	Uncertain significance
228	p.S228C	0.1142	0.539	0.206737	0															1	0	Uncertain significance
228	p.S228R	0.703	0.26	0.291695	0															1	0
228	p.S228I	0.391	0.415	0.208276	1															1	1
228	p.S228T	0.1261	0.178	0.130936	0															1	0
229	p.G229S	0.9942	0.924	0.960437	1		1													2	1	Uncertain significance
229	p.G229D	0.999	0.946	0.969983	1													1	1	3	1	Uncertain significance
229	p.G229C	0.996	0.952	0.968072	1															1	1	Uncertain significance
229	p.G229V	0.9966	0.94	0.968262	1													1	1	3	1	Uncertain significance
229	p.G229A	0.9943	0.941	0.956338	1															1	1	Uncertain significance
229	p.G229R	0.9986	0.914	0.970633	1															1	1	Uncertain significance
230	p.A230P	0.957	0.497	0.84609	1		1											1	1	4	1	Uncertain significance
230	p.A230S	0.3027	0.174	0.380148	0	0		0.5										0.5	0.5	5	0.3	Uncertain significance
230	p.A230V	0.4426	0.295	0.309557	1													1	0	3	0.666667	Uncertain significance
230	p.A230T	0.5193	0.207	0.447282	1													1	0	3	0.666667	Uncertain significance
230	p.A230D	0.9804	0.461	0.837184	1															1	1	Uncertain significance
230	p.A230G	0.648	0.182	0.426355	0															1	0
231	p.C231Y	0.8006	0.352	0.750001	0													0	0.5	3	0.166667	Uncertain significance
231	p.C231R	0.9803	0.651	0.924176	1															1	1	Uncertain significance
231	p.C231S	0.8368	0.393	0.751669	0															1	0
231	p.C231G	0.7053	0.497	0.863529	1															1	1
231	p.C231F	0.5031	0.384	0.66893	0															1	0	Uncertain significance
231	p.C231W	0.9331	0.403	0.865301	0															1	0
232	p.G232R	0.9981	0.859	0.948333	1													1	1	3	1	Uncertain significance
232	p.G232V	0.9979	0.818	0.933542	1													1	1	3	1	Uncertain significance
232	p.G232E	0.9994	0.846	0.945622	1													1	1	3	1	Uncertain significance
232	p.G232A	0.9647	0.634	0.731234	0															1	0
233	p.E233D	0.6482	0.393	0.58394	0															1	0
233	p.E233V	0.5044	0.479	0.652075	0															1	0
233	p.E233G	0.8944	0.661	0.802435	0															1	0	Uncertain significance
233	p.E233K	0.6888	0.355	0.703021	0															1	0
233	p.E233Q	0.4623	0.311	0.404097	0															1	0
233	p.E233A	0.6702	0.532	0.716807	1															1	1	Uncertain significance
234	p.V234I	0.7919	0.585	0.645593	1															1	1
234	p.V234A	0.9971	0.791	0.922018	0															1	0
234	p.V234G	0.9691	0.851	0.940355	1															1	1	Uncertain significance
234	p.V234L	0.9978	0.799	0.903935	1															1	1
234	p.V234E	0.9966	0.823	0.969685	0															1	0
235	p.K235E	0.9616	0.284	0.852581	0															1	0	Uncertain significance
235	p.K235R	0.1036	0.121	0.340883	0													0	0	3	0	Uncertain significance
235	p.K235N	0.9792	0.288	0.793985	1															1	1
235	p.K235M	0.803	0.319	0.688414	1															1	1
235	p.K235T	0.9141	0.276	0.733149	1															1	1
235	p.K235Q	0.6225	0.222	0.618545	1															1	1
236	p.L236P	0.9983	0.547	0.933174	1	1												1	1	4	1	Conflicting interpretations of pathogenicity
236	p.L236Q	0.8432	0.424	0.845115	0															1	0	Uncertain significance
236	p.L236M	0.2834	0.216	0.149375	0															1	0
236	p.L236V	0.3932	0.301	0.415873	1															1	1	Uncertain significance
236	p.L236R	0.8011	0.414	0.841293	0															1	0
237	p.A237T	0.9638	0.453	0.842225	0															1	0	Uncertain significance
237	p.A237V	0.941	0.231	0.674109	0													1	1	3	0.666667	Uncertain significance
237	p.A237D	0.9989	0.62	0.962043	1													1	1	3	1	Uncertain significance
237	p.A237S	0.721	0.375	0.787441	0															1	0	Uncertain significance
237	p.A237G	0.2165	0.252	0.663519	0															1	0
237	p.A237P	0.9973	0.552	0.958153	1															1	1
238	p.F238L	0.9959	0.209	0.516119	0															1	0
238	p.F238Y	0.6314	0.139	0.2157	0															1	0
238	p.F238S	0.9899	0.415	0.776196	0															1	0	Uncertain significance
238	p.F238I	0.8959	0.228	0.409458	0															1	0
238	p.F238V	0.8796	0.309	0.527377	0															1	0
238	p.F238C	0.9603	0.431	0.746167	0															1	0
239	p.E239K	0.6026	0.445	0.767039	0	0	0.5	0.5	0.5									0	0	7	0.214286	Uncertain significance
239	p.E239Q	0.252	0.329	0.28626	0	0												0	0	4	0	Uncertain significance
239	p.E239V	0.6891	0.692	0.812429	0															1	0	Uncertain significance
239	p.E239D	0.5099	0.275	0.486373	0															1	0
239	p.E239G	0.664	0.71	0.759847	0															1	0	Uncertain significance
239	p.E239A	0.5349	0.57	0.720057	0															1	0
240	p.R240M	0.6031	0.335	0.524882	0															1	0
240	p.R240K	0.1109	0.11	0.136498	0															1	0	Uncertain significance
240	p.R240G	0.6957	0.422	0.679786	0															1	0	Uncertain significance
240	p.R240W	0.5242	0.497	0.740071	0															1	0
240	p.R240S	0.8878	0.395	0.598281	0															1	0
240	p.R240T	0.6648	0.337	0.446122	0															1	0	Uncertain significance
241	p.K241I	0.3232	0.297	0.238533	0															1	0
241	p.K241R	0.0795	0.056	0.0264001	0															1	0
241	p.K241N	0.2045	0.02	0.214084	0															1	0
241	p.K241E	0.1117	0.259	0.128553	0															1	0	Uncertain significance
241	p.K241T	0.1138	0.072	0.0837991	0															1	0
241	p.K241Q	0.1002	0.09	0.130657	1															1	1
242	p.T242S	0.1264	0.115	0.230579	0															1	0
242	p.T242I	0.7301	0.359	0.626912	0															1	0	Uncertain significance
242	p.T242A	0.2768	0.182	0.298026	0															1	0
242	p.T242K	0.5848	0.19	0.664207	1															1	1
242	p.T242R	0.4595	0.303	0.693856	0															1	0
242	p.T242P	0.6771	0.356	0.7712	0															1	0
243	p.C243R	0.8501	0.342	0.748591	0	0	0											1	0.5	5	0.3	Uncertain significance
243	p.C243Y	0.8318	0.277	0.744678	0															1	0	Uncertain significance
243	p.C243S	0.6752	0.295	0.541151	0															1	0
243	p.C243G	0.3119	0.32	0.526492	0															1	0	Uncertain significance
243	p.C243F	0.6911	0.282	0.621823	0															1	0
243	p.C243W	0.8808	0.364	0.74916	1															1	1
244	p.K244E	0.1282	0.179	0.218613	0															1	0
244	p.K244M	0.2757	0.301	0.242342	0															1	0
244	p.K244R	0.0628	0.062	0.0509531	0													0	0	3	0	Uncertain significance
244	p.K244N	0.3788	0.094	0.142699	0															1	0
244	p.K244T	0.2029	0.17	0.215067	0															1	0	Uncertain significance
244	p.K244Q	0.0847	0.043	0.0708952	1															1	1
245	p.K245R	0.1663	0.281	0.361593	0															1	0
245	p.K245T	0.8473	0.423	0.541875	0															1	0
245	p.K245N	0.9589	0.461	0.666218	0															1	0
245	p.K245E	0.8885	0.374	0.625355	0															1	0
245	p.K245I	0.9445	0.452	0.701113	0															1	0
245	p.K245Q	0.5843	0.342	0.425413	0															1	0
246	p.V246I	0.2622	0.359	0.492256	0													0	0	3	0	Uncertain significance
246	p.V246A	0.685	0.628	0.788531	0															1	0
246	p.V246E	0.9311	0.79	0.956634	0															1	0
246	p.V246L	0.7547	0.432	0.589722	0													0	0	3	0
246	p.V246G	0.7226	0.811	0.89937	0															1	0
247	p.A247D	0.9992	0.894	0.972684	1		1				1							1	1	5	1	Uncertain significance
247	p.A247V	0.9907	0.775	0.947988	1															1	1	Uncertain significance
247	p.A247T	0.9917	0.786	0.947868	1															1	1	Uncertain significance
247	p.A247S	0.8862	0.711	0.938412	1															1	1
247	p.A247P	0.9971	0.822	0.97122	1															1	1	Uncertain significance
247	p.A247G	0.9566	0.784	0.947229	0															1	0
248	p.I248V	0.0606	0.029	0.0335832	0													0	0	3	0	Uncertain significance
248	p.I248M	0.3767	0.191	0.227564	0													0.5	0.5	3	0.333333
248	p.I248L	0.342	0.079	0.132183	1															1	1	Uncertain significance
248	p.I248T	0.9454	0.422	0.728928	0															1	0	Uncertain significance
248	p.I248K	0.9977	0.458	0.907536	1															1	1	Uncertain significance
248	p.I248R	0.9957	0.535	0.89521	1															1	1	Uncertain significance
249	p.K249R	0.945	0.829	0.912332	0		1													2	0.5
249	p.K249E	0.999	0.883	0.962576	1															1	1
249	p.K249M	0.9955	0.873	0.953558	1															1	1	Uncertain significance
249	p.K249Q	0.9975	0.858	0.94594	1													1	1	3	1	Uncertain significance
249	p.K249N	0.9995	0.805	0.961369	1															1	1	Uncertain significance
249	p.K249T	0.9956	0.862	0.955644	1															1	1
250	p.I250N	0.936	0.423	0.941815	0															1	0
250	p.I250F	0.7549	0.266	0.763827	0															1	0
250	p.I250T	0.8771	0.237	0.668955	0															1	0	Uncertain significance
250	p.I250V	0.1789	0.133	0.270317	1															1	1
250	p.I250L	0.5916	0.146	0.431489	0															1	0
250	p.I250S	0.9436	0.407	0.830758	0															1	0
250	p.I250M	0.3889	0.285	0.559134	0															1	0
251	p.I251F	0.7634	0.426	0.689594	1	1	1											1	0.5	5	0.9	Uncertain significance
251	p.I251N	0.9909	0.538	0.947808	0															1	0	Uncertain significance
251	p.I251V	0.3406	0.127	0.200513	0															1	0
251	p.I251T	0.9862	0.534	0.867555	0															1	0	Uncertain significance
251	p.I251M	0.7274	0.406	0.587535	1															1	1
251	p.I251L	0.5186	0.216	0.439142	0															1	0
251	p.I251S	0.988	0.61	0.917765	0															1	0
252	p.S252N	0.1684	0.043	0.0826262	0													0	0	3	0	Conflicting interpretations of pathogenicity
252	p.S252C	0.1605	0.501	0.28123	0															1	0
252	p.S252I	0.5883	0.487	0.385874	0															1	0
252	p.S252G	0.1508	0.289	0.225571	0															1	0	Uncertain significance
252	p.S252R	0.8038	0.26	0.199085	0															1	0
252	p.S252T	0.213	0.157	0.136026	0															1	0
253	p.K253I	0.9858	0.629	0.795447	0															1	0
253	p.K253R	0.195	0.475	0.430329	0															1	0
253	p.K253N	0.9935	0.639	0.812991	0															1	0
253	p.K253E	0.9788	0.725	0.835931	0													0	0	3	0	Uncertain significance
253	p.K253Q	0.8596	0.711	0.704017	0															1	0
253	p.K253T	0.9544	0.7	0.698569	0															1	0
254	p.R254M	0.5246	0.288	0.499904	0															1	0
254	p.R254W	0.3851	0.3	0.474101	1															1	1
254	p.R254G	0.2911	0.33	0.561523	0													0.5	0	3	0.166667
254	p.R254K	0.1113	0.114	0.206707	0													0	0.5	3	0.166667	Uncertain significance
254	p.R254S	0.5804	0.183	0.331303	0															1	0	Uncertain significance
254	p.R254T	0.416	0.243	0.340023	0															1	0
255	p.K255R	0.088	0.023	0.0380287	0															1	0	Uncertain significance
255	p.K255E	0.5754	0.146	0.262573	0															1	0
255	p.K255M	0.4534	0.139	0.206402	0															1	0
255	p.K255N	0.5954	0.036	0.122491	0													0	0	3	0
255	p.K255Q	0.2274	0.028	0.0834794	0															1	0
255	p.K255T	0.3352	0.059	0.16839	0															1	0
256	p.F256S	0.9099	0.386	0.752763	0															1	0
256	p.F256Y	0.3107	0.242	0.20583	0															1	0
256	p.F256L	0.9729	0.285	0.342321	0															1	0
256	p.F256I	0.69	0.285	0.396937	0															1	0
256	p.F256C	0.861	0.414	0.685813	0															1	0
256	p.F256V	0.7018	0.343	0.503626	0															1	0
257	p.A257V	0.1097	0.129	0.025555	0															1	0	Uncertain significance
257	p.A257T	0.0818	0.09	0.0161181	0															1	0
257	p.A257D	0.3646	0.085	0.192297	0															1	0
257	p.A257S	0.0829	0.073	0.015818	0															1	0
257	p.A257G	0.137	0.041	0.0575787	0															1	0
257	p.A257P	0.3469	0.171	0.0896114	0															1	0	Uncertain significance
258	p.I258V	0.0574	0.047	0.00928139	0															1	0	Uncertain significance
258	p.I258F	0.0832	0.095	0.0783139	0															1	0	Uncertain significance
258	p.I258T	0.0822	0.13	0.080916	0															1	0
258	p.I258N	0.2063	0.114	0.328026	0															1	0
258	p.I258M	0.068	0.03	0.0314081	0															1	0
258	p.I258S	0.1398	0.143	0.190957	0															1	0
258	p.I258L	0.0737	0.061	0.0155649	0															1	0
259	p.G259D	0.249	0.073	0.127754	0															1	0
259	p.G259S	0.0808	0.046	0.0323847	0															1	0	Uncertain significance
259	p.G259A	0.0915	0.058	0.0541375	0															1	0	Uncertain significance
259	p.G259V	0.1252	0.107	0.19857	1													0	0	3	0.333333
259	p.G259C	0.1147	0.071	0.100085	0															1	0	Uncertain significance
259	p.G259R	0.303	0.069	0.196639	1															1	1	Uncertain significance
260	p.S260L	0.0924	0.203	0.137764	0															1	0
260	p.S260P	0.1145	0.223	0.173916	0															1	0
260	p.S260T	0.0674	0.062	0.0413496	0															1	0
260	p.S260A	0.0643	0.038	0.0328101	1															1	1
261	p.A261T	0.0667	0.044	0.0146588	0															1	0
261	p.A261V	0.0757	0.126	0.013754	0															1	0
261	p.A261S	0.0707	0.052	0.00888322	0															1	0
261	p.A261P	0.0996	0.067	0.0696032	0															1	0
261	p.A261G	0.0743	0.109	0.00896135	0															1	0
261	p.A261E	0.1142	0.092	0.0227838	0															1	0
262	p.R262I	0.1988	0.263	0.266398	0															1	0
262	p.R262K	0.0774	0.045	0.0278236	0															1	0	Uncertain significance
262	p.R262G	0.1128	0.081	0.11259	0															1	0
262	p.R262S	0.2396	0.278	0.0494094	0															1	0
262	p.R262T	0.1369	0.223	0.056123	0															1	0
263	p.E263Q	0.143	0.2	0.0618428	0	0												0	0	4	0	Uncertain significance
263	p.E263D	0.0871	0.284	0.0271206	0															1	0	Uncertain significance
263	p.E263K	0.1618	0.277	0.177476	0															1	0	Uncertain significance
263	p.E263V	0.1774	0.34	0.219325	0															1	0
263	p.E263G	0.1167	0.323	0.0763097	0													0	0	3	0
263	p.E263A	0.1332	0.264	0.149113	1															1	1
264	p.A264T	0.0615	0.051	0.0106124	0															1	0	Likely benign
264	p.A264V	0.0825	0.094	0.0140303	0															1	0	Uncertain significance
264	p.A264S	0.0812	0.05	0.0129487	0													0	0	3	0	Uncertain significance
264	p.A264P	0.1199	0.123	0.157801	0															1	0
264	p.A264G	0.0938	0.066	0.0324203	0															1	0
264	p.A264E	0.1645	0.102	0.0688534	0															1	0
265	p.D265G	0.2527	0.233	0.133133	0															1	0	Uncertain significance
265	p.D265Y	0.2615	0.311	0.332378	0															1	0
265	p.D265N	0.1098	0.079	0.0515244	0															1	0	Uncertain significance
265	p.D265E	0.1713	0.116	0.0520551	0															1	0
265	p.D265V	0.1829	0.272	0.290809	0															1	0
265	p.D265H	0.3084	0.174	0.148059	1															1	1	Uncertain significance
265	p.D265A	0.1821	0.175	0.119558	0															1	0
266	p.P266L	0.1258	0.256	0.1341	0													0	0	3	0	Uncertain significance
266	p.P266T	0.0868	0.038	0.0478847	0															1	0	Uncertain significance
266	p.P266S	0.1094	0.131	0.0513612	0															1	0
266	p.P266Q	0.154	0.047	0.124226	1															1	1
266	p.P266A	0.072	0.097	0.0630872	1															1	1
266	p.P266R	0.1809	0.126	0.196973	0															1	0
267	p.A267T	0.0885	0.304	0.0334238	0															1	0	Uncertain significance
267	p.A267V	0.1048	0.265	0.0230886	0															1	0	Uncertain significance
267	p.A267D	0.2634	0.333	0.167378	0															1	0
267	p.A267S	0.0919	0.31	0.0471476	0															1	0
267	p.A267P	0.1384	0.289	0.071209	1															1	1
267	p.A267G	0.1428	0.291	0.0615886	0															1	0
268	p.L268H	0.135	0.074	0.166439	0															1	0
268	p.L268I	0.0873	0.091	0.0129677	0															1	0	Uncertain significance
268	p.L268F	0.0908	0.107	0.0221065	0															1	0	Uncertain significance
268	p.L268P	0.112	0.109	0.146331	0															1	0	Uncertain significance
268	p.L268V	0.0736	0.082	0.0162541	0													0	0	3	0	Uncertain significance
268	p.L268R	0.0887	0.154	0.122007	0															1	0
269	p.N269I	0.3437	0.122	0.238623	0															1	0
269	p.N269K	0.459	0.079	0.0658265	0															1	0
269	p.N269S	0.0891	0.025	0.0208702	0															1	0
269	p.N269Y	0.2383	0.07	0.233922	0															1	0
269	p.N269D	0.1426	0.069	0.0412469	0															1	0	Uncertain significance
269	p.N269T	0.1434	0.066	0.0887902	0															1	0	Uncertain significance
269	p.N269H	0.1161	0.07	0.142014	1															1	1
270	p.V270D	0.8816	0.574	0.748203	0															1	0	Uncertain significance
270	p.V270I	0.0978	0.04	0.0298375	0															1	0	Uncertain significance
270	p.V270A	0.4183	0.186	0.183853	0															1	0
270	p.V270L	0.5345	0.167	0.158961	1															1	1	Uncertain significance
270	p.V270F	0.4877	0.239	0.330389	0															1	0
270	p.V270G	0.6353	0.571	0.449934	0															1	0	Uncertain significance
271	p.E271D	0.1382	0.174	0.091847	0															1	0
271	p.E271G	0.1825	0.22	0.377893	0															1	0
271	p.E271V	0.2537	0.194	0.330034	0															1	0
271	p.E271K	0.1584	0.196	0.105917	0															1	0
271	p.E271Q	0.1283	0.153	0.0849681	0															1	0
271	p.E271A	0.1434	0.181	0.164009	0															1	0	Uncertain significance
272	p.T272I	0.6427	0.32	0.354367	0															1	0	Uncertain significance
272	p.T272A	0.1615	0.184	0.252733	1															1	1	Uncertain significance
272	p.T272S	0.2605	0.219	0.163107	0															1	0
272	p.T272R	0.2451	0.197	0.314886	1															1	1
272	p.T272K	0.3334	0.164	0.474199	0															1	0
272	p.T272P	0.6591	0.346	0.690391	1															1	1
273	p.E273K	0.985	0.861	0.936993	1		1													2	1	Uncertain significance
273	p.E273V	0.9925	0.869	0.949698	1															1	1	Uncertain significance
273	p.E273G	0.9879	0.858	0.92778	1															1	1	Uncertain significance
273	p.E273D	0.9882	0.805	0.920885	1															1	1	Uncertain significance
273	p.E273A	0.9888	0.853	0.928696	1															1	1	Uncertain significance
273	p.E273Q	0.9652	0.818	0.896747	0															1	0	Uncertain significance
274	p.I274V	0.1222	0.154	0.165141	0															1	0
274	p.I274L	0.4679	0.261	0.417494	0															1	0
274	p.I274T	0.422	0.616	0.831147	0															1	0
274	p.I274K	0.8652	0.656	0.944684	0															1	0
274	p.I274M	0.2764	0.4	0.599939	0															1	0
274	p.I274R	0.8195	0.696	0.943634	1															1	1
275	p.E275K	0.2598	0.262	0.358074	0															1	0
275	p.E275G	0.2279	0.565	0.340711	0															1	0
275	p.E275D	0.2016	0.331	0.279383	0															1	0	Uncertain significance
275	p.E275A	0.1758	0.437	0.360015	1															1	1
275	p.E275V	0.4336	0.502	0.552892	0															1	0
275	p.E275Q	0.1521	0.197	0.196401	0													0	0	3	0	Uncertain significance
276	p.I276N	0.9261	0.748	0.935395	1															1	1	Uncertain significance
276	p.I276F	0.8617	0.718	0.819906	1															1	1
276	p.I276V	0.5442	0.287	0.304165	0															1	0	Uncertain significance
276	p.I276T	0.975	0.747	0.808204	0															1	0	Uncertain significance
276	p.I276L	0.5962	0.356	0.500399	1															1	1
276	p.I276S	0.9712	0.752	0.914741	0															1	0	Uncertain significance
276	p.I276M	0.6114	0.449	0.622057	1															1	1
277	p.L277M	0.4716	0.356	0.439625	1															1	1
277	p.L277S	0.9833	0.707	0.941315	1															1	1	Uncertain significance
277	p.L277F	0.8966	0.419	0.856179	1															1	1
277	p.L277V	0.835	0.397	0.86486	1															1	1
277	p.L277W	0.9647	0.711	0.931684	1															1	1	Uncertain significance
278	p.K278I	0.7923	0.615	0.747795	0															1	0
278	p.K278E	0.3045	0.575	0.71628	0															1	0
278	p.K278N	0.7463	0.433	0.685455	0															1	0
278	p.K278R	0.0966	0.272	0.332285	0															1	0
278	p.K278T	0.3828	0.578	0.579966	0															1	0
278	p.K278Q	0.1196	0.344	0.393655	1															1	1
279	p.K279R	0.0854	0.192	0.171253	0															1	0
279	p.K279M	0.2656	0.526	0.384244	0															1	0
279	p.K279Q	0.1436	0.266	0.385525	0															1	0
279	p.K279E	0.3066	0.313	0.533147	0															1	0
279	p.K279N	0.4438	0.18	0.44231	0															1	0
279	p.K279T	0.217	0.409	0.437759	1															1	1
280	p.L280P	0.9835	0.612	0.946009	0															1	0	Uncertain significance
280	p.L280Q	0.921	0.569	0.905746	0															1	0	Uncertain significance
280	p.L280I	0.152	0.129	0.128398	1															1	1
280	p.L280V	0.1877	0.168	0.227528	0															1	0
280	p.L280R	0.9355	0.582	0.895381	1															1	1	Uncertain significance
281	p.N281S	0.0704	0.031	0.114654	0	0												0	0	4	0	Uncertain significance
281	p.N281Y	0.1776	0.228	0.401717	0															1	0
281	p.N281D	0.0655	0.073	0.0787021	0															1	0
281	p.N281K	0.1919	0.051	0.188773	0															1	0
281	p.N281I	0.2882	0.248	0.435786	0															1	0
281	p.N281H	0.0669	0.045	0.137184	0															1	0
281	p.N281T	0.14	0.082	0.192659	0															1	0	Uncertain significance
282	p.H282R	0.982	0.824	0.910678	0															1	0	Uncertain significance
282	p.H282Q	0.9786	0.69	0.730741	0															1	0
282	p.H282Y	0.8029	0.886	0.810306	0													0	0	3	0	Uncertain significance
282	p.H282L	0.9175	0.766	0.902233	0															1	0
282	p.H282N	0.8501	0.734	0.876509	0															1	0	Uncertain significance
282	p.H282D	0.9714	0.854	0.93087	0															1	0	Likely pathogenic
282	p.H282P	0.8973	0.841	0.943998	0															1	0
283	p.P283H	0.615	0.489	0.637139	0															1	0	Uncertain significance
283	p.P283L	0.7166	0.472	0.705907	0															1	0
283	p.P283T	0.6354	0.397	0.470669	0															1	0
283	p.P283S	0.6458	0.329	0.400929	0															1	0	Uncertain significance
283	p.P283A	0.4875	0.335	0.476943	0															1	0	Uncertain significance
283	p.P283R	0.5024	0.401	0.682714	0															1	0
284	p.C284Y	0.9133	0.418	0.85356	0													1	1	3	0.666667	Uncertain significance
284	p.C284R	0.983	0.442	0.916955	0															1	0	Uncertain significance
284	p.C284S	0.8362	0.322	0.783061	0															1	0
284	p.C284W	0.9724	0.372	0.897498	1															1	1
284	p.C284G	0.6837	0.362	0.814645	0															1	0
284	p.C284F	0.7836	0.424	0.81051	0															1	0
285	p.I285N	0.9775	0.621	0.922789	0															1	0
285	p.I285V	0.1451	0.132	0.0952398	0															1	0	Uncertain significance
285	p.I285F	0.9389	0.482	0.729348	0															1	0	Uncertain significance
285	p.I285T	0.933	0.605	0.815746	0															1	0
285	p.I285L	0.2614	0.171	0.125494	1															1	1
285	p.I285S	0.9699	0.645	0.88877	0															1	0
285	p.I285M	0.5049	0.384	0.444427	0													0	0	3	0	Uncertain significance
286	p.I286V	0.2303	0.116	0.104954	0													0.5	0	3	0.166667	Uncertain significance
286	p.I286N	0.98	0.681	0.920706	1															1	1
286	p.I286T	0.9297	0.681	0.816991	0															1	0	Uncertain significance
286	p.I286F	0.9213	0.6	0.831298	1															1	1	Uncertain significance
286	p.I286M	0.5159	0.472	0.440195	0															1	0
286	p.I286L	0.6198	0.281	0.374191	0															1	0	Uncertain significance
286	p.I286S	0.95	0.719	0.90659	0															1	0
287	p.K287M	0.4868	0.344	0.363466	0															1	0	Uncertain significance
287	p.K287R	0.0764	0.11	0.126461	0															1	0
287	p.K287E	0.2813	0.226	0.314299	0															1	0
287	p.K287N	0.548	0.142	0.268455	0															1	0
287	p.K287T	0.3016	0.291	0.25598	0															1	0
287	p.K287Q	0.1207	0.102	0.0947637	1															1	1
288	p.I288F	0.5773	0.274	0.515323	0															1	0	Uncertain significance
288	p.I288N	0.8329	0.406	0.925075	0													0	0	3	0
288	p.I288T	0.7071	0.196	0.535246	0															1	0
288	p.I288V	0.2987	0.103	0.174501	0															1	0
288	p.I288L	0.331	0.183	0.153278	0															1	0
288	p.I288S	0.8649	0.531	0.84182	0															1	0
288	p.I288M	0.2227	0.203	0.36004	0															1	0
289	p.K289E	0.1957	0.09	0.255768	0															1	0
289	p.K289R	0.0811	0.105	0.266526	0															1	0
289	p.K289I	0.3636	0.162	0.316568	0															1	0	Uncertain significance
289	p.K289N	0.5864	0.155	0.402902	0															1	0
289	p.K289Q	0.119	0.086	0.325617	1															1	1
289	p.K289T	0.2751	0.181	0.502741	1															1	1
290	p.N290D	0.0605	0.055	0.06494	0															1	0
290	p.N290K	0.467	0.086	0.338026	1															1	1	Uncertain significance
290	p.N290S	0.1136	0.114	0.146149	0															1	0
290	p.N290T	0.2404	0.155	0.202484	0															1	0
290	p.N290I	0.6927	0.418	0.492133	0															1	0
290	p.N290H	0.1689	0.225	0.171912	1															1	1
290	p.N290Y	0.3264	0.238	0.385781	0															1	0
291	p.F291L	0.9639	0.232	0.311739	0															1	0
291	p.F291I	0.2855	0.267	0.318996	1															1	1	Uncertain significance
291	p.F291Y	0.2452	0.324	0.216288	0															1	0
291	p.F291S	0.7497	0.607	0.56447	0															1	0
291	p.F291V	0.236	0.179	0.224498	0															1	0
291	p.F291C	0.4454	0.549	0.61595	1															1	1
292	p.F292L	0.9648	0.311	0.577359	0															1	0
292	p.F292Y	0.2773	0.123	0.157876	0															1	0
292	p.F292I	0.5213	0.327	0.460515	0															1	0
292	p.F292S	0.8735	0.574	0.857471	0															1	0	Uncertain significance
292	p.F292V	0.5281	0.37	0.576321	1															1	1
292	p.F292C	0.713	0.403	0.730458	0															1	0
293	p.D293E	0.1515	0.056	0.0325218	0															1	0
293	p.D293V	0.2899	0.517	0.335288	0													0	0	3	0	Uncertain significance
293	p.D293G	0.4316	0.499	0.351894	0															1	0	Uncertain significance
293	p.D293N	0.1444	0.152	0.112979	0															1	0	Uncertain significance
293	p.D293Y	0.4365	0.474	0.463308	0															1	0
293	p.D293H	0.3883	0.491	0.252777	0															1	0
293	p.D293A	0.2651	0.379	0.157236	0															1	0	Uncertain significance
294	p.A294V	0.2208	0.088	0.130285	0															1	0
294	p.A294T	0.0958	0.096	0.137828	0															1	0	Uncertain significance
294	p.A294E	0.2893	0.191	0.396721	0															1	0
294	p.A294G	0.1316	0.129	0.172461	0															1	0	Uncertain significance
294	p.A294P	0.858	0.243	0.655794	0															1	0
294	p.A294S	0.0907	0.126	0.101757	0															1	0
295	p.E295V	0.3676	0.301	0.378671	0															1	0
295	p.E295D	0.0949	0.212	0.0713902	0															1	0	Uncertain significance
295	p.E295K	0.1987	0.166	0.195994	0															1	0	Uncertain significance
295	p.E295G	0.246	0.247	0.308134	0															1	0	Uncertain significance
295	p.E295Q	0.1861	0.138	0.127221	0													0	0	3	0	Uncertain significance
295	p.E295A	0.1974	0.233	0.241708	0															1	0
296	p.D296G	0.8148	0.487	0.580264	0													0	0	3	0	Uncertain significance
296	p.D296V	0.8355	0.557	0.749804	0															1	0	Uncertain significance
296	p.D296Y	0.7426	0.58	0.809139	0													1	0	3	0.333333	Uncertain significance
296	p.D296N	0.5131	0.12	0.463352	1													0.5	0	3	0.5	Uncertain significance
296	p.D296E	0.762	0.212	0.244806	0													0	0	3	0
296	p.D296A	0.7545	0.392	0.639393	1															1	1
296	p.D296H	0.8767	0.384	0.570832	0															1	0	Uncertain significance
297	p.Y297F	0.1258	0.163	0.0746623	0															1	0
297	p.Y297H	0.7016	0.293	0.441273	0															1	0
297	p.Y297C	0.3359	0.461	0.745077	0															1	0
297	p.Y297N	0.7266	0.46	0.88706	0															1	0
297	p.Y297D	0.8961	0.617	0.931674	0													0	0	3	0	Uncertain significance
297	p.Y297S	0.6939	0.403	0.812598	1															1	1
298	p.Y298F	0.1047	0.108	0.133405	0															1	0
298	p.Y298H	0.7815	0.464	0.642676	0															1	0
298	p.Y298C	0.4727	0.352	0.829228	0															1	0	Uncertain significance
298	p.Y298N	0.8837	0.513	0.90925	0															1	0
298	p.Y298S	0.8746	0.387	0.827021	1															1	1
298	p.Y298D	0.9802	0.551	0.951769	0															1	0	Uncertain significance
299	p.I299N	0.9933	0.706	0.89283	1															1	1	Uncertain significance
299	p.I299T	0.9793	0.717	0.747687	0															1	0	Uncertain significance
299	p.I299F	0.8352	0.547	0.526496	1															1	1
299	p.I299V	0.3346	0.213	0.0976877	1															1	1	Uncertain significance
299	p.I299S	0.9887	0.743	0.80121	1													1	0.5	3	0.833333	Uncertain significance
299	p.I299M	0.4181	0.319	0.241378	0															1	0
299	p.I299L	0.3022	0.191	0.0629686	0															1	0
300	p.V300D	0.9982	0.702	0.961561	1															1	1
300	p.V300I	0.13	0.138	0.148931	0															1	0	Uncertain significance
300	p.V300L	0.9105	0.33	0.619053	1															1	1
300	p.V300A	0.9156	0.595	0.762803	0															1	0
300	p.V300F	0.9247	0.636	0.816453	0															1	0
300	p.V300G	0.9679	0.703	0.880716	1															1	1	Uncertain significance
301	p.L301M	0.4178	0.26	0.468725	1															1	1
301	p.L301F	0.9454	0.326	0.798142	1															1	1
301	p.L301V	0.8466	0.276	0.793843	1															1	1
301	p.L301S	0.9882	0.617	0.928503	1															1	1	Uncertain significance
301	p.L301W	0.9906	0.522	0.925738	1															1	1	Uncertain significance
302	p.E302K	0.9845	0.663	0.914766	1	0.5												1	0.5	4	0.75	Uncertain significance
302	p.E302D	0.7582	0.41	0.700735	0	0.5												1	0	4	0.375
302	p.E302G	0.9494	0.659	0.902631	0															1	0	Uncertain significance
302	p.E302V	0.9854	0.681	0.915142	1															1	1
302	p.E302Q	0.8517	0.585	0.60059	0															1	0	Uncertain significance
302	p.E302A	0.9624	0.678	0.869342	0															1	0
303	p.L303S	0.9806	0.4	0.89771	1															1	1	Uncertain significance
303	p.L303M	0.4481	0.267	0.505985	0															1	0
303	p.L303F	0.396	0.182	0.411163	1															1	1	Uncertain significance
303	p.L303V	0.6622	0.236	0.581979	0															1	0
303	p.L303W	0.6356	0.275	0.877901	1															1	1	Uncertain significance
304	p.M304T	0.9416	0.427	0.902537	1	1												1	1	4	1	Uncertain significance
304	p.M304V	0.2726	0.209	0.505526	0															1	0	Uncertain significance
304	p.M304K	0.965	0.641	0.95043	1															1	1	Uncertain significance
304	p.M304I	0.9478	0.123	0.578411	0															1	0	Uncertain significance
304	p.M304L	0.5352	0.158	0.609964	0															1	0	Uncertain significance
304	p.M304R	0.9395	0.698	0.926757	0															1	0	Uncertain significance
305	p.E305V	0.5878	0.487	0.655479	0															1	0
305	p.E305D	0.5067	0.197	0.402512	0													0	0	3	0
305	p.E305G	0.4457	0.427	0.615692	0															1	0	Uncertain significance
305	p.E305K	0.5978	0.363	0.568557	0													0	0	3	0
305	p.E305Q	0.3424	0.145	0.333462	0															1	0
305	p.E305A	0.3672	0.456	0.500146	0															1	0
306	p.G306E	0.9917	0.54	0.887711	0		1											1	0.5	4	0.625	Uncertain significance
306	p.G306A	0.9527	0.536	0.84517	1	0		1	1									0.5	0.5	6	0.666667	Conflicting interpretations of pathogenicity
306	p.G306W	0.9944	0.646	0.936854	1															1	1	Uncertain significance
306	p.G306R	0.9944	0.641	0.906707	0															1	0	Uncertain significance
306	p.G306V	0.9929	0.632	0.917668	1													1	0.5	3	0.833333	Uncertain significance
307	p.G307E	0.9875	0.76	0.961151	1													1	0.5	3	0.833333	Uncertain significance
307	p.G307R	0.9706	0.737	0.959254	1															1	1	Uncertain significance
307	p.G307V	0.9889	0.756	0.95626	1															1	1
307	p.G307A	0.9633	0.695	0.92377	1															1	1
308	p.E308G	0.9661	0.714	0.786292	1															1	1	Uncertain significance
308	p.E308D	0.8499	0.274	0.434705	0															1	0
308	p.E308K	0.9846	0.595	0.897011	1															1	1
308	p.E308A	0.9732	0.652	0.839656	1															1	1
308	p.E308V	0.9913	0.802	0.901002	1															1	1
308	p.E308Q	0.9551	0.424	0.741092	0															1	0	Uncertain significance
309	p.L309P	0.9974	0.89	0.969182	1	1												1	1	4	1	Uncertain significance
309	p.L309M	0.7363	0.636	0.690835	0															1	0	Uncertain significance
309	p.L309Q	0.9945	0.912	0.957588	1															1	1	Uncertain significance
309	p.L309V	0.7489	0.699	0.81885	0															1	0	Uncertain significance
309	p.L309R	0.9881	0.894	0.965965	0															1	0
310	p.F310L	0.9921	0.401	0.337158	1															1	1
310	p.F310Y	0.4375	0.241	0.0887578	0															1	0
310	p.F310S	0.957	0.703	0.796582	1															1	1
310	p.F310I	0.9804	0.617	0.604001	1															1	1
310	p.F310C	0.9714	0.65	0.693181	1															1	1
310	p.F310V	0.9742	0.783	0.664201	1															1	1	Uncertain significance
311	p.D311N	0.315	0.112	0.234704	0	0												0.5	0	4	0.125	Uncertain significance
311	p.D311V	0.7181	0.366	0.621909	0															1	0
311	p.D311G	0.5251	0.14	0.400636	0															1	0	Uncertain significance
311	p.D311E	0.2696	0.068	0.068233	0															1	0
311	p.D311H	0.6186	0.218	0.2843	0															1	0	Uncertain significance
311	p.D311Y	0.6458	0.392	0.626939	0															1	0
311	p.D311A	0.5525	0.217	0.47108	0															1	0
312	p.K312I	0.5519	0.266	0.361092	0															1	0
312	p.K312R	0.0499	0.069	0.0254253	0															1	0	Uncertain significance
312	p.K312N	0.8654	0.126	0.301302	0															1	0
312	p.K312E	0.5743	0.127	0.197969	0													0.5	0	3	0.166667	Uncertain significance
312	p.K312T	0.4879	0.245	0.235561	0															1	0	Uncertain significance
312	p.K312Q	0.254	0.083	0.146139	1															1	1
313	p.V313E	0.9634	0.926	0.912398	1															1	1
313	p.V313M	0.7889	0.491	0.568488	0													1	0	3	0.333333	Uncertain significance
313	p.V313A	0.7897	0.768	0.672078	1															1	1	Uncertain significance
313	p.V313L	0.7284	0.201	0.221896	1															1	1
313	p.V313G	0.7784	0.919	0.66236	1															1	1
314	p.V314M	0.1787	0.086	0.10748	0															1	0
314	p.V314E	0.3672	0.297	0.367939	0															1	0
314	p.V314A	0.125	0.052	0.051121	0															1	0
314	p.V314L	0.2452	0.048	0.0747907	1															1	1
314	p.V314G	0.1973	0.326	0.30756	1															1	1
315	p.G315V	0.1632	0.106	0.211964	0															1	0
315	p.G315R	0.1855	0.03	0.0822409	0															1	0	Uncertain significance
315	p.G315W	0.3401	0.274	0.309267	0															1	0
315	p.G315E	0.1952	0.097	0.103521	0															1	0	Uncertain significance
315	p.G315A	0.1014	0.061	0.0624236	1															1	1
316	p.N316S	0.072	0.152	0.022734	0															1	0
316	p.N316I	0.1833	0.188	0.154484	1															1	1
316	p.N316Y	0.1167	0.077	0.177212	1															1	1
316	p.N316K	0.1103	0.059	0.0530391	0															1	0	Uncertain significance
316	p.N316D	0.1072	0.062	0.122718	0															1	0
316	p.N316T	0.0997	0.136	0.0276476	1															1	1
316	p.N316H	0.0573	0.045	0.0200207	0															1	0
317	p.K317I	0.45	0.085	0.0731545	0															1	0
317	p.K317R	0.0691	0.015	0.0129992	0															1	0	Uncertain significance
317	p.K317E	0.1795	0.101	0.0939723	0															1	0	Uncertain significance
317	p.K317N	0.361	0.035	0.0484681	0															1	0
317	p.K317T	0.1666	0.049	0.0499561	0															1	0
317	p.K317Q	0.0974	0.121	0.0428983	0															1	0
318	p.R318C	0.1988	0.309	0.156949	0	0												1	1	4	0.5	Uncertain significance
318	p.R318H	0.1411	0.18	0.0667577	0				0.5									0.5	0	4	0.25	Uncertain significance
318	p.R318G	0.255	0.102	0.159617	0															1	0
318	p.R318L	0.382	0.173	0.315919	0													0	0	3	0	Uncertain significance
318	p.R318S	0.5927	0.119	0.197656	0															1	0
318	p.R318P	0.6216	0.215	0.529595	0															1	0	Uncertain significance
319	p.L319M	0.2442	0.26	0.0897192	0															1	0
319	p.L319P	0.9398	0.872	0.916615	0															1	0
319	p.L319Q	0.8976	0.886	0.811677	1															1	1
319	p.L319V	0.4087	0.32	0.307379	1															1	1	Uncertain significance
319	p.L319R	0.9239	0.854	0.874558	1															1	1	Uncertain significance
320	p.K320E	0.1063	0.075	0.12397	0													0	0	3	0	Uncertain significance
320	p.K320I	0.5582	0.116	0.295218	0															1	0
320	p.K320R	0.0824	0.025	0.0295954	0															1	0
320	p.K320N	0.2377	0.055	0.0908445	0													0	0	3	0	Uncertain significance
320	p.K320T	0.126	0.137	0.0905802	0															1	0
320	p.K320Q	0.0994	0.062	0.13314	0															1	0
321	p.E321D	0.9	0.347	0.837836	0															1	0
321	p.E321V	0.9725	0.734	0.936264	0															1	0
321	p.E321K	0.9781	0.601	0.90058	1															1	1	Uncertain significance
321	p.E321G	0.9502	0.705	0.933238	0															1	0
321	p.E321A	0.9486	0.634	0.909591	0													0	0	3	0	Uncertain significance
321	p.E321Q	0.9586	0.462	0.79343	0															1	0
322	p.A322V	0.117	0.087	0.131651	0															1	0
322	p.A322T	0.0756	0.026	0.0613878	0															1	0
322	p.A322D	0.0989	0.083	0.154458	0															1	0
322	p.A322G	0.1052	0.04	0.118259	0															1	0
322	p.A322S	0.0793	0.044	0.0597259	0															1	0
322	p.A322P	0.0998	0.257	0.200205	1															1	1
323	p.T323P	0.3164	0.494	0.847074	0				0									0	0	4	0	Uncertain significance
323	p.T323S	0.1481	0.159	0.442021	0															1	0
323	p.T323I	0.1506	0.101	0.312438	0															1	0	Uncertain significance
323	p.T323A	0.0843	0.169	0.414257	0															1	0
323	p.T323N	0.1816	0.131	0.631057	0															1	0
324	p.C324Y	0.9888	0.49	0.916825	0															1	0	Uncertain significance
324	p.C324R	0.9882	0.451	0.940807	1															1	1
324	p.C324S	0.2992	0.149	0.650113	0															1	0
324	p.C324W	0.9934	0.448	0.89362	0															1	0	Uncertain significance
324	p.C324G	0.2881	0.315	0.755194	0															1	0
324	p.C324F	0.9611	0.391	0.892417	0															1	0
325	p.K325M	0.9428	0.544	0.796112	0															1	0	Uncertain significance
325	p.K325E	0.9584	0.53	0.830373	1													1	1	3	1	Uncertain significance
325	p.K325R	0.1874	0.249	0.483199	0															1	0	Uncertain significance
325	p.K325N	0.9911	0.425	0.841068	0															1	0
325	p.K325T	0.9425	0.582	0.600778	1															1	1
325	p.K325Q	0.6505	0.469	0.732331	0															1	0	Uncertain significance
326	p.L326P	0.9608	0.608	0.931556	1		1											1	1	4	1	Uncertain significance
326	p.L326F	0.2227	0.281	0.330691	0															1	0
326	p.L326I	0.2033	0.217	0.37056	0															1	0
326	p.L326H	0.5981	0.58	0.746724	0															1	0
326	p.L326V	0.2017	0.287	0.43077	1															1	1	Uncertain significance
326	p.L326R	0.438	0.563	0.835368	0															1	0
327	p.Y327C	0.4526	0.684	0.927038	0	0		1										0.5	0.5	5	0.4	Uncertain significance
327	p.Y327H	0.7473	0.66	0.882293	0															1	0
327	p.Y327N	0.761	0.591	0.965596	1															1	1
327	p.Y327F	0.1398	0.138	0.340757	0															1	0	Uncertain significance
327	p.Y327D	0.9551	0.841	0.969785	1															1	1
327	p.Y327S	0.7706	0.651	0.95224	0															1	0
328	p.F328S	0.8595	0.804	0.955564	1															1	1	Uncertain significance
328	p.F328Y	0.6948	0.503	0.786365	1															1	1
328	p.F328L	0.9682	0.61	0.861784	0													0	0	3	0
328	p.F328I	0.7974	0.634	0.837097	0													0	0	3	0
328	p.F328V	0.7148	0.712	0.892101	0													0	0	3	0
328	p.F328C	0.7293	0.786	0.94935	0															1	0	Uncertain significance
329	p.Y329H	0.247	0.435	0.598627	0															1	0
329	p.Y329N	0.6714	0.496	0.906702	0													0.5	0.5	3	0.333333	Uncertain significance
329	p.Y329F	0.1233	0.193	0.284133	0															1	0
329	p.Y329C	0.2026	0.563	0.697083	0															1	0	Uncertain significance
329	p.Y329S	0.493	0.526	0.837716	1															1	1	Uncertain significance
329	p.Y329D	0.9154	0.522	0.945595	1															1	1
330	p.Q330L	0.9691	0.695	0.940098	1															1	1
330	p.Q330H	0.9926	0.742	0.900872	0															1	0	Uncertain significance
330	p.Q330K	0.936	0.74	0.926684	1															1	1
330	p.Q330R	0.9456	0.694	0.931261	1															1	1	Uncertain significance
330	p.Q330P	0.9823	0.755	0.962107	1															1	1
330	p.Q330E	0.5364	0.608	0.909943	0															1	0	Uncertain significance
331	p.M331K	0.9837	0.853	0.945573	1															1	1	Uncertain significance
331	p.M331I	0.8424	0.284	0.442999	0															1	0	Uncertain significance
331	p.M331L	0.3653	0.218	0.305098	0															1	0
331	p.M331T	0.9199	0.682	0.829642	0															1	0	Uncertain significance
331	p.M331V	0.4931	0.329	0.515005	0															1	0	Uncertain significance
331	p.M331R	0.9903	0.819	0.941088	0															1	0
332	p.L332F	0.7341	0.333	0.708191	0															1	0	Uncertain significance
332	p.L332I	0.3407	0.162	0.475177	0															1	0	Uncertain significance
332	p.L332H	0.9751	0.831	0.949385	1															1	1	Uncertain significance
332	p.L332P	0.9962	0.795	0.971202	0															1	0	Uncertain significance
332	p.L332V	0.2714	0.205	0.611079	0															1	0	Uncertain significance
332	p.L332R	0.9792	0.783	0.967762	1															1	1	Uncertain significance
333	p.L333S	0.3301	0.339	0.541626	0															1	0
333	p.L333M	0.1156	0.061	0.242542	0															1	0
333	p.L333F	0.2834	0.275	0.279228	0															1	0
333	p.L333V	0.1068	0.043	0.167369	0															1	0
333	p.L333W	0.3283	0.385	0.69503	0															1	0
334	p.A334T	0.8865	0.51	0.81279	0	0												0	0	4	0	Uncertain significance
334	p.A334V	0.9649	0.678	0.81476	0													0	0	3	0
334	p.A334D	0.9935	0.77	0.95115	1															1	1	Uncertain significance
334	p.A334S	0.3679	0.455	0.511985	0															1	0
334	p.A334G	0.2142	0.313	0.648948	0															1	0
334	p.A334P	0.9914	0.636	0.950176	1													1	1	3	1	Uncertain significance
335	p.V335M	0.5807	0.425	0.672764	1													1	0	3	0.666667	Uncertain significance
335	p.V335E	0.9723	0.813	0.951221	1															1	1
335	p.V335A	0.7948	0.549	0.748223	0															1	0
335	p.V335L	0.6959	0.333	0.465771	0													0	0.5	3	0.166667	Uncertain significance
335	p.V335G	0.838	0.825	0.893684	0															1	0
336	p.Q336R	0.0986	0.204	0.273715	0															1	0	Uncertain significance
336	p.Q336L	0.3087	0.317	0.362833	0															1	0
336	p.Q336K	0.0912	0.095	0.135781	0															1	0
336	p.Q336H	0.2614	0.134	0.185226	0															1	0
336	p.Q336E	0.0965	0.059	0.125277	0															1	0
336	p.Q336P	0.9114	0.363	0.720654	1															1	1	Uncertain significance
337	p.Y337C	0.7008	0.875	0.869665	0															1	0	Uncertain significance
337	p.Y337H	0.5833	0.794	0.647838	0															1	0	Uncertain significance
337	p.Y337F	0.2242	0.656	0.387762	0															1	0
337	p.Y337N	0.7971	0.88	0.907102	0															1	0
337	p.Y337D	0.8877	0.91	0.916644	0															1	0
337	p.Y337S	0.8712	0.893	0.885046	0															1	0
338	p.L338F	0.9745	0.807	0.816309	0	0												0.5	0	4	0.125	Uncertain significance
338	p.L338H	0.9938	0.813	0.911384	0															1	0	Uncertain significance
338	p.L338R	0.9889	0.766	0.890153	1															1	1	Uncertain significance
338	p.L338P	0.9984	0.796	0.952064	1															1	1
338	p.L338I	0.6243	0.431	0.544641	0															1	0
338	p.L338V	0.681	0.624	0.592322	1															1	1	Uncertain significance
339	p.H339R	0.9791	0.947	0.954544	0															1	0	Uncertain significance
339	p.H339L	0.9786	0.906	0.960595	1															1	1	Uncertain significance
339	p.H339N	0.979	0.905	0.944127	0															1	0	Uncertain significance
[truncated: 1,189 more rows]
